# Supplementary material for: A gene expression profile for the lower osteogenic potent of bone-derived MSCs from osteoporosis with T2DM and the potential mechanism
Source: J Orthop Surg Res. 2022 Sep 1;17:402. doi: 10.1186/s13018-022-03291-2 (PMC9438120; doi:10.1186/s13018-022-03291-2)
Supplement: Supplementary file 1 — Additional file 1: Table S1. The expression alteration of all DEGs in T2DM-BMSC. [file 13018_2022_3291_MOESM1_ESM.xlsx]

## Sheet: Sheet1
gene id	gene name	description	gene_type	GO_id	GO_term	KO_ID	KO_Description	kegg_id	kegg_term	locus	T_1_count	T_2_count	T_3_count	C_1_count	C_2_count	C_3_count	T_1_FPKM	T_2_FPKM	T_3_FPKM	C_1_FPKM	C_2_FPKM	C_3_FPKM	T	C	log2FC	log2FC abs	FC abs	Pvalue	Qvalue	updown
ENSG00000000005	TNMD	tenomodulin [Source:HGNC Symbol;Acc:HGNC:17757]	protein_coding	GO:0032502|GO:0016020|GO:0050896|GO:0005623|GO:0023052|GO:0009987|GO:0031224|GO:0005622|GO:0050793|GO:0048646|GO:0005515|GO:0007165|GO:0023057|GO:0016043|GO:0009653|GO:0048856|GO:0048523|GO:0007154|GO:0008283|GO:0050794|GO:0023051|GO:0043229|GO:0043227|GO:0012505|GO:0035992|GO:0009966|GO:0050673|GO:0001568|GO:0090287|GO:0010033|GO:0009968|GO:0016021|GO:0007275|GO:0043231|GO:0042127|GO:0005635|GO:…	developmental process|membrane|response to stimulus|cell|signaling|cellular process|intrinsic component of membrane|intracellular|regulation of developmental process|anatomical structure formation involved in morphogenesis|protein binding|signal transduction|negative regulation of signaling|cellular component organization|anatomical structure morphogenesis|anatomical structure development|negativ…	-	-	-	-	X:100584936-100599885	134	11	14	2	20	2	9.56145	0.883874	1.25287	0.147228	1.58168	0.160053	3.8994	0.629655	2.63062	2.63062	6.19292	0.0208513	1	UP
ENSG00000000938	FGR	FGR proto-oncogene, Src family tyrosine kinase [Source:HGNC Symbol;Acc:HGNC:3697]	protein_coding	GO:0032502|GO:0005576|GO:0002376|GO:0016020|GO:0003824|GO:0050896|GO:0005623|GO:0040011|GO:0023052|GO:0009987|GO:0008152|GO:0051707|GO:0031252|GO:0005622|GO:1904951|GO:0050793|GO:0031090|GO:0005515|GO:0002684|GO:0007165|GO:0006807|GO:0044877|GO:0051050|GO:0016043|GO:0002683|GO:0042995|GO:0005886|GO:0033036|GO:0040012|GO:0009653|GO:0019222|GO:0097159|GO:0036094|GO:0005615|GO:0044237|GO:0048856|GO:…	developmental process|extracellular region|immune system process|membrane|catalytic activity|response to stimulus|cell|locomotion|signaling|cellular process|metabolic process|response to other organism|cell leading edge|intracellular|positive regulation of establishment of protein localization|regulation of developmental process|organelle membrane|protein binding|positive regulation of immune sys…	K08891	tyrosine-protein kinase Fgr[2.7.10.2]	hsa04062	Chemokine signaling pathway - Homo sapiens (human)	1:27612064-27635185	261	0	0	0	4	4	4.53792	0	0	0	0.0770848	0.0779807	1.51264	0.0516885	4.87108	4.87108	29.2646	0.0124522	1	UP
ENSG00000002933	TMEM176A	transmembrane protein 176A [Source:HGNC Symbol;Acc:HGNC:24930]	protein_coding	GO:0032502|GO:0002376|GO:0016020|GO:0009987|GO:0031224|GO:0050793|GO:0002683|GO:0048856|GO:0048523|GO:0050794|GO:0002520|GO:0002682|GO:1903706|GO:0048534|GO:0048513|GO:0045595|GO:1903707|GO:0016021|GO:0007275|GO:0045596|GO:0030154|GO:0030097|GO:2001199|GO:0002521|GO:2001198|GO:0097028	developmental process|immune system process|membrane|cellular process|intrinsic component of membrane|regulation of developmental process|negative regulation of immune system process|anatomical structure development|negative regulation of cellular process|regulation of cellular process|immune system development|regulation of immune system process|regulation of hemopoiesis|hematopoietic or lymphoi…	-	-	-	-	7:150800403-150805118	496	135	57	9	1	17	7.65036	2.34483	1.10264	0.143189	0.0171001	0.294038	3.69928	0.151442	4.6104	4.6104	24.427	8.34534e-07	0.00232234	UP
ENSG00000004660	CAMKK1	calcium/calmodulin dependent protein kinase kinase 1 [Source:HGNC Symbol;Acc:HGNC:1469]	protein_coding	GO:0003824|GO:0050896|GO:0005623|GO:0023052|GO:0009987|GO:0008152|GO:0005622|GO:0005515|GO:0007165|GO:0006807|GO:0019222|GO:0097159|GO:0036094|GO:0044237|GO:0007154|GO:0050794|GO:0009893|GO:0071704|GO:0016740|GO:0043229|GO:0043227|GO:0043167|GO:0097367|GO:0035556|GO:0019538|GO:0051173|GO:0050790|GO:0051171|GO:0043231|GO:0031325|GO:0016772|GO:0031323|GO:0005737|GO:0043170|GO:0044260|GO:0005516|GO:…	catalytic activity|response to stimulus|cell|signaling|cellular process|metabolic process|intracellular|protein binding|signal transduction|nitrogen compound metabolic process|regulation of metabolic process|organic cyclic compound binding|small molecule binding|cellular metabolic process|cell communication|regulation of cellular process|positive regulation of metabolic process|organic substance …	K00908	calcium/calmodulin-dependent protein kinase kinase 1[2.7.11.17]	hsa05034	Alcoholism - Homo sapiens (human)	17:3860315-3894891	80	97	64	340	146	134	1.18788	1.62193	1.19185	5.20759	2.40275	2.23124	1.33389	3.28053	-1.29829	1.29829	2.45937	0.0177049	1	DOWN
ENSG00000007545	CRAMP1	cramped chromatin regulator homolog 1 [Source:HGNC Symbol;Acc:HGNC:14122]	protein_coding	GO:0005623|GO:0005622|GO:0097159|GO:0003682|GO:0043229|GO:0043227|GO:0003676|GO:0043231|GO:0005634|GO:0003677	cell|intracellular|organic cyclic compound binding|chromatin binding|intracellular organelle|membrane-bounded organelle|nucleic acid binding|intracellular membrane-bounded organelle|nucleus|DNA binding	-	-	-	-	16:1612337-1677908	105	63	38	269	138	111	0.848983	0.573618	0.385344	2.24355	1.23668	1.00645	0.602648	1.49556	-1.3113	1.3113	2.48165	0.0268647	1	DOWN
ENSG00000007933	FMO3	flavin containing dimethylaniline monoxygenase 3 [Source:HGNC Symbol;Acc:HGNC:3771]	protein_coding	GO:0016020|GO:0003824|GO:0050896|GO:0005623|GO:0009987|GO:0008152|GO:0031224|GO:0005622|GO:0031090|GO:0042175|GO:0005515|GO:0016491|GO:0097159|GO:0036094|GO:0044237|GO:0043229|GO:0043227|GO:0043167|GO:0005789|GO:0048037|GO:0012505|GO:0009410|GO:0055114|GO:0004497|GO:0050662|GO:0006805|GO:0016021|GO:0043231|GO:0005783|GO:0005737|GO:0016705|GO:0000166|GO:0016709|GO:0050660|GO:0071466|GO:0050661|GO:…	membrane|catalytic activity|response to stimulus|cell|cellular process|metabolic process|intrinsic component of membrane|intracellular|organelle membrane|nuclear outer membrane-endoplasmic reticulum membrane network|protein binding|oxidoreductase activity|organic cyclic compound binding|small molecule binding|cellular metabolic process|intracellular organelle|membrane-bounded organelle|ion bindin…	K00485	dimethylaniline monooxygenase (N-oxide forming)[1.14.13.8]	hsa00982	Drug metabolism - cytochrome P450 - Homo sapiens (human)	1:171090901-171117819	1503	406	509	13	208	239	36.3674	11.0626	15.4465	0.324479	5.57815	6.48503	20.9588	4.12922	2.34362	2.34362	5.07574	0.00270393	0.621376	UP
ENSG00000011347	SYT7	synaptotagmin 7 [Source:HGNC Symbol;Acc:HGNC:11514]	protein_coding	GO:0005576|GO:0016020|GO:0030054|GO:0050896|GO:0005623|GO:0045202|GO:0023052|GO:0009987|GO:0031224|GO:0098978|GO:0005622|GO:0016079|GO:0031090|GO:0097060|GO:0030672|GO:0005515|GO:0007269|GO:0098686|GO:0051050|GO:0016043|GO:0072341|GO:0042995|GO:0044297|GO:0005886|GO:0031629|GO:0033036|GO:0098793|GO:0005615|GO:0098982|GO:0008021|GO:0007154|GO:0008289|GO:0050794|GO:0023051|GO:0043229|GO:0071944|GO:…	extracellular region|membrane|cell junction|response to stimulus|cell|synapse|signaling|cellular process|intrinsic component of membrane|glutamatergic synapse|intracellular|synaptic vesicle exocytosis|organelle membrane|synaptic membrane|synaptic vesicle membrane|protein binding|neurotransmitter secretion|hippocampal mossy fiber to CA3 synapse|positive regulation of transport|cellular component o…	-	-	-	-	11:61513714-61581148	23	80	40	434	49	77	0.213381	0.835781	0.465424	4.15328	0.503846	0.801078	0.504862	1.8194	-1.8495	1.8495	3.60376	0.0198436	1	DOWN
ENSG00000011600	TYROBP	transmembrane immune signaling adaptor TYROBP [Source:HGNC Symbol;Acc:HGNC:12449]	protein_coding	GO:0032502|GO:0002376|GO:0016020|GO:0050896|GO:0005623|GO:0001906|GO:0023052|GO:0009987|GO:0008152|GO:0031224|GO:0005622|GO:1903829|GO:0050793|GO:0031090|GO:1900272|GO:0048646|GO:0005515|GO:0002684|GO:0007165|GO:0001909|GO:0006807|GO:0016043|GO:0002683|GO:0009058|GO:0005886|GO:0009892|GO:0033036|GO:0009653|GO:0019222|GO:1902685|GO:0044237|GO:0048856|GO:0048523|GO:0045321|GO:0007154|GO:0008283|GO:…	developmental process|immune system process|membrane|response to stimulus|cell|cell killing|signaling|cellular process|metabolic process|intrinsic component of membrane|intracellular|positive regulation of cellular protein localization|regulation of developmental process|organelle membrane|negative regulation of long-term synaptic potentiation|anatomical structure formation involved in morphogene…	K07992	TYRO protein tyrosine kinase binding protein[-]	hsa04650|hsa04380	Natural killer cell mediated cytotoxicity - Homo sapiens (human)|Osteoclast differentiation - Homo sapiens (human)	19:35904401-35908295	505	7	7	2	8	10	24.6982	0.385512	0.429339	0.100913	0.433666	0.548463	8.50434	0.361014	4.55807	4.55807	23.5568	0.000771834	0.356075	UP
ENSG00000012817	KDM5D	lysine demethylase 5D [Source:HGNC Symbol;Acc:HGNC:11115]	protein_coding	GO:0032991|GO:0003824|GO:0050896|GO:0005623|GO:0023052|GO:0009987|GO:0008152|GO:0005622|GO:0032451|GO:0005515|GO:0007165|GO:0006807|GO:0016043|GO:0016491|GO:0097159|GO:0044237|GO:0007154|GO:0050794|GO:0023051|GO:0071704|GO:0043229|GO:0043227|GO:0043167|GO:1902494|GO:0055114|GO:0009966|GO:0019538|GO:0010033|GO:0043169|GO:0009725|GO:0003676|GO:0006996|GO:0006482|GO:0043231|GO:0051213|GO:0043170|GO:…	macromolecular complex|catalytic activity|response to stimulus|cell|signaling|cellular process|metabolic process|intracellular|demethylase activity|protein binding|signal transduction|nitrogen compound metabolic process|cellular component organization|oxidoreductase activity|organic cyclic compound binding|cellular metabolic process|cell communication|regulation of cellular process|regulation of …	-	-	-	-	Y:19703865-19744939	0	0	0	243	0	226	0	0	0	1.74402	0	1.76335	0	1.16912	#NAME?	#NAME?	#NAME?	5.81597e-07	0.00202312	DOWN
ENSG00000015479	MATR3	matrin 3 [Source:HGNC Symbol;Acc:HGNC:6912]	protein_coding	GO:0032502|GO:0002376|GO:0016020|GO:0005198|GO:0050896|GO:0005623|GO:0009987|GO:0008152|GO:0005622|GO:0031090|GO:0005515|GO:0002684|GO:0006807|GO:0009058|GO:0019222|GO:0097159|GO:0044237|GO:0048856|GO:0050794|GO:0002253|GO:0071704|GO:0006955|GO:0043229|GO:0043227|GO:0043167|GO:0002682|GO:0012505|GO:0003170|GO:0045087|GO:0048513|GO:0042802|GO:0006952|GO:0019538|GO:0031965|GO:0043169|GO:0003676|GO:…	developmental process|immune system process|membrane|structural molecule activity|response to stimulus|cell|cellular process|metabolic process|intracellular|organelle membrane|protein binding|positive regulation of immune system process|nitrogen compound metabolic process|biosynthetic process|regulation of metabolic process|organic cyclic compound binding|cellular metabolic process|anatomical str…	-	-	-	-	5:139293674-139331677	223	611	266	1378	1684	1469	0.986888	3.04495	1.47639	6.29052	8.25994	7.29028	1.83608	7.28025	-1.98736	1.98736	3.96511	2.19199e-05	0.0304993	DOWN
ENSG00000016391	CHDH	choline dehydrogenase [Source:HGNC Symbol;Acc:HGNC:24288]	protein_coding	GO:0016020|GO:0003824|GO:0005623|GO:0009987|GO:0008152|GO:0005622|GO:0031090|GO:0005515|GO:0006807|GO:0016491|GO:0009058|GO:0097159|GO:0036094|GO:0044237|GO:0071704|GO:0009056|GO:0043229|GO:0043227|GO:0043167|GO:0048037|GO:0055114|GO:0050662|GO:0031966|GO:0034641|GO:0044249|GO:0019695|GO:0043231|GO:0005737|GO:0019866|GO:0016614|GO:0000166|GO:0006575|GO:0009308|GO:0005739|GO:0006577|GO:1901565|GO:…	membrane|catalytic activity|cell|cellular process|metabolic process|intracellular|organelle membrane|protein binding|nitrogen compound metabolic process|oxidoreductase activity|biosynthetic process|organic cyclic compound binding|small molecule binding|cellular metabolic process|organic substance metabolic process|catabolic process|intracellular organelle|membrane-bounded organelle|ion binding|co…	K00108	choline dehydrogenase[1.1.99.1]	hsa01100|hsa00260	Metabolic pathways - Homo sapiens (human)|Glycine, serine and threonine metabolism - Homo sapiens (human)	3:53812335-53846419	22	107	17	630	83	14	0.295193	1.61672	0.286083	8.71951	1.23432	0.210649	0.732667	3.38816	-2.20927	2.20927	4.62442	0.0284556	1	DOWN
ENSG00000019169	MARCO	macrophage receptor with collagenous structure [Source:HGNC Symbol;Acc:HGNC:6895]	protein_coding	GO:0005576|GO:0002376|GO:0016020|GO:0032991|GO:0050896|GO:0005623|GO:0023052|GO:0009987|GO:0008152|GO:0031224|GO:0005622|GO:0031090|GO:0005515|GO:0007165|GO:0006807|GO:0016043|GO:0031012|GO:0005886|GO:0019222|GO:0044237|GO:0038023|GO:0007154|GO:0050794|GO:0009893|GO:0023051|GO:0071704|GO:0006955|GO:0043229|GO:0071944|GO:0043227|GO:0033218|GO:0035556|GO:0023014|GO:0045087|GO:0099512|GO:0009966|GO:…	extracellular region|immune system process|membrane|macromolecular complex|response to stimulus|cell|signaling|cellular process|metabolic process|intrinsic component of membrane|intracellular|organelle membrane|protein binding|signal transduction|nitrogen compound metabolic process|cellular component organization|extracellular matrix|plasma membrane|regulation of metabolic process|cellular metabo…	K13884	macrophage receptor with collagenous structure[-]	hsa04145	Phagosome - Homo sapiens (human)	2:118942166-118994660	93	0	0	0	3	0	3.8155	0	0	0	0.136409	0	1.27183	0.0454698	4.80586	4.80586	27.971	0.0237262	1	UP
ENSG00000019186	CYP24A1	cytochrome P450 family 24 subfamily A member 1 [Source:HGNC Symbol;Acc:HGNC:2602]	protein_coding	GO:0032502|GO:0016020|GO:0003824|GO:0050896|GO:0005623|GO:0023052|GO:0009987|GO:0008152|GO:0005622|GO:0031090|GO:0007165|GO:0016491|GO:0005886|GO:0097159|GO:0044237|GO:0019867|GO:0007154|GO:0050794|GO:0071704|GO:0009056|GO:0043229|GO:0071944|GO:0043227|GO:0043167|GO:0007584|GO:0055114|GO:0004497|GO:0031966|GO:0031668|GO:0010033|GO:1901360|GO:0043169|GO:0006629|GO:0001503|GO:0070643|GO:0043231|GO:…	developmental process|membrane|catalytic activity|response to stimulus|cell|signaling|cellular process|metabolic process|intracellular|organelle membrane|signal transduction|oxidoreductase activity|plasma membrane|organic cyclic compound binding|cellular metabolic process|outer membrane|cell communication|regulation of cellular process|organic substance metabolic process|catabolic process|intrace…	K07436	vitamin D3 24-hydroxylase[1.14.15.16]	hsa01100|hsa05206|hsa04928|hsa00100	Metabolic pathways - Homo sapiens (human)|MicroRNAs in cancer - Homo sapiens (human)|Parathyroid hormone synthesis, secretion and action - Homo sapiens (human)|Steroid biosynthesis - Homo sapiens (human)	20:54153446-54173986	0	4	0	192	2	1	0	0.0839141	0	3.68937	0.0412847	0.0208824	0.0279714	1.25051	-5.48242	5.48242	44.7068	0.00316627	0.672603	DOWN
ENSG00000026751	SLAMF7	SLAM family member 7 [Source:HGNC Symbol;Acc:HGNC:21394]	protein_coding	GO:0002376|GO:0016020|GO:0050896|GO:0005623|GO:0001906|GO:0009987|GO:0031224|GO:0005622|GO:0005515|GO:0001909|GO:0005886|GO:0045321|GO:0042267|GO:0006955|GO:0007155|GO:0043229|GO:0071944|GO:0043227|GO:0002682|GO:0012505|GO:0045087|GO:0042802|GO:0002250|GO:0006952|GO:0002443|GO:0016021|GO:0043231|GO:0005783|GO:0005737|GO:0001775|GO:0046649|GO:0050776|GO:0002228|GO:0030101	immune system process|membrane|response to stimulus|cell|cell killing|cellular process|intrinsic component of membrane|intracellular|protein binding|leukocyte mediated cytotoxicity|plasma membrane|leukocyte activation|natural killer cell mediated cytotoxicity|immune response|cell adhesion|intracellular organelle|cell periphery|membrane-bounded organelle|regulation of immune system process|endomem…	-	-	-	-	1:160739057-160754821	415	4	6	0	6	14	6.463	0.070153	0.117186	0	0.10356	0.244495	2.21678	0.116018	4.25604	4.25604	19.1071	0.00498784	0.831147	UP
ENSG00000034971	MYOC	myocilin [Source:HGNC Symbol;Acc:HGNC:7610]	protein_coding	GO:0032502|GO:0005576|GO:0016020|GO:0050896|GO:0005623|GO:0040011|GO:0023052|GO:0009987|GO:0008152|GO:0005622|GO:0030155|GO:0050793|GO:0031090|GO:0005515|GO:0007165|GO:0023057|GO:0006807|GO:0016043|GO:0042995|GO:0005929|GO:0040012|GO:0009653|GO:0019222|GO:0005615|GO:0044237|GO:0045785|GO:0048856|GO:0048870|GO:0044089|GO:0048523|GO:0019867|GO:0007154|GO:0050794|GO:0023051|GO:0071704|GO:0007155|GO:…	developmental process|extracellular region|membrane|response to stimulus|cell|locomotion|signaling|cellular process|metabolic process|intracellular|regulation of cell adhesion|regulation of developmental process|organelle membrane|protein binding|signal transduction|negative regulation of signaling|nitrogen compound metabolic process|cellular component organization|cell projection|cilium|regulati…	-	-	-	-	1:171635417-171652688	5	46	25	533	64	2	0.260594	2.69994	1.63421	28.6562	3.69716	0.116913	1.53158	10.8234	-2.82106	2.82106	7.06683	0.0203112	1	DOWN
ENSG00000038427	VCAN	versican [Source:HGNC Symbol;Acc:HGNC:2464]	protein_coding	GO:0032502|GO:0005576|GO:0016020|GO:0005198|GO:0005623|GO:0009987|GO:0008152|GO:0005622|GO:0005515|GO:0006807|GO:0016043|GO:0042995|GO:0009058|GO:0005929|GO:0031012|GO:0030246|GO:0036094|GO:0005615|GO:0044237|GO:0048856|GO:0005201|GO:0071704|GO:0009056|GO:0007155|GO:0043229|GO:0043227|GO:0043167|GO:0097367|GO:0012505|GO:0097730|GO:1901135|GO:0019538|GO:0120025|GO:0006082|GO:0043169|GO:0006790|GO:…	developmental process|extracellular region|membrane|structural molecule activity|cell|cellular process|metabolic process|intracellular|protein binding|nitrogen compound metabolic process|cellular component organization|cell projection|biosynthetic process|cilium|extracellular matrix|carbohydrate binding|small molecule binding|extracellular space|cellular metabolic process|anatomical structure dev…	K06793	versican core protein[-]	hsa04514	Cell adhesion molecules (CAMs) - Homo sapiens (human)	5:83471618-83582303	2101	1084	1626	453	654	882	8.25225	4.7946	8.00985	1.83535	2.84706	3.88486	7.0189	2.85576	1.29737	1.29737	2.45781	0.00419686	0.794491	UP
ENSG00000038945	MSR1	macrophage scavenger receptor 1 [Source:HGNC Symbol;Acc:HGNC:7376]	protein_coding	GO:0032502|GO:0005576|GO:0016020|GO:0032991|GO:0050896|GO:0005623|GO:0009987|GO:0008152|GO:0031224|GO:0005622|GO:0050793|GO:0031090|GO:0005515|GO:0044877|GO:0016043|GO:0034358|GO:0005886|GO:0009892|GO:0033036|GO:0019222|GO:0005615|GO:0097006|GO:0050794|GO:0071704|GO:0043229|GO:0071944|GO:0043227|GO:0033218|GO:0032994|GO:1990777|GO:0019915|GO:0010883|GO:0010884|GO:1905952|GO:0030666|GO:0010033|GO:…	developmental process|extracellular region|membrane|macromolecular complex|response to stimulus|cell|cellular process|metabolic process|intrinsic component of membrane|intracellular|regulation of developmental process|organelle membrane|protein binding|macromolecular complex binding|cellular component organization|plasma lipoprotein particle|plasma membrane|negative regulation of metabolic proces…	K06558	macrophage scavenger receptor 1[-]	hsa04145	Phagosome - Homo sapiens (human)	8:16107878-16567490	705	17	18	10	29	28	7.02531	0.190771	0.224963	0.102795	0.320288	0.312889	2.48035	0.245324	3.33778	3.33778	10.1105	0.00281348	0.621376	UP
ENSG00000043143	JADE2	jade family PHD finger 2 [Source:HGNC Symbol;Acc:HGNC:22984]	protein_coding	GO:0032502|GO:0005576|GO:0032991|GO:0003824|GO:0050896|GO:0005623|GO:0023052|GO:0009987|GO:0008152|GO:0005622|GO:0050793|GO:0005515|GO:0007165|GO:0006807|GO:0016043|GO:0009653|GO:0005615|GO:0044237|GO:0048856|GO:0007154|GO:0050794|GO:0048589|GO:0071704|GO:0016740|GO:0043229|GO:0043227|GO:0043167|GO:1902494|GO:0030030|GO:0019538|GO:0045595|GO:0070062|GO:0043169|GO:1903561|GO:0006996|GO:0048588|GO:…	developmental process|extracellular region|macromolecular complex|catalytic activity|response to stimulus|cell|signaling|cellular process|metabolic process|intracellular|regulation of developmental process|protein binding|signal transduction|nitrogen compound metabolic process|cellular component organization|anatomical structure morphogenesis|extracellular space|cellular metabolic process|anatomi…	-	-	-	-	5:134524312-134583230	381	269	262	1092	558	397	2.83151	2.25124	2.44204	8.37126	4.59621	3.30859	2.50826	5.42535	-1.11303	1.11303	2.16299	0.0185092	1	DOWN
ENSG00000046604	DSG2	desmoglein 2 [Source:HGNC Symbol;Acc:HGNC:3049]	protein_coding	GO:0032502|GO:0005576|GO:0016020|GO:0030054|GO:0050896|GO:0005623|GO:0022414|GO:0023052|GO:0000003|GO:0009987|GO:0031224|GO:0045177|GO:0005622|GO:0005911|GO:0005515|GO:0016043|GO:0098900|GO:0005886|GO:0048609|GO:0005615|GO:0048856|GO:0007154|GO:0050794|GO:0009986|GO:0007155|GO:0043229|GO:0071944|GO:0043227|GO:0043167|GO:0060135|GO:0051270|GO:0003012|GO:0007565|GO:0086065|GO:0048513|GO:0098609|GO:…	developmental process|extracellular region|membrane|cell junction|response to stimulus|cell|reproductive process|signaling|reproduction|cellular process|intrinsic component of membrane|apical part of cell|intracellular|cell-cell junction|protein binding|cellular component organization|regulation of action potential|plasma membrane|multicellular organismal reproductive process|extracellular space|…	K07597	desmoglein 2[-]	hsa05412	Arrhythmogenic right ventricular cardiomyopathy (ARVC) - Homo sapiens (human)	18:31498177-31549008	591	2124	410	535	399	520	11.0111	44.5631	9.58047	10.2819	8.23928	10.8644	21.7182	9.79521	1.14876	1.14876	2.21723	0.0371363	1	UP
ENSG00000046653	GPM6B	glycoprotein M6B [Source:HGNC Symbol;Acc:HGNC:4461]	protein_coding	GO:0032502|GO:0016020|GO:0005623|GO:0009987|GO:0031224|GO:0030155|GO:0050793|GO:0051051|GO:0016043|GO:0005886|GO:0033036|GO:1903828|GO:0048856|GO:0050794|GO:0007155|GO:0071944|GO:0051641|GO:0001505|GO:0048513|GO:1901888|GO:0043271|GO:0022607|GO:0030030|GO:0010810|GO:0030029|GO:0045778|GO:0060341|GO:0001503|GO:0006996|GO:0016021|GO:0007275|GO:0032970|GO:0051128|GO:0032880|GO:0030278|GO:0031589|GO:…	developmental process|membrane|cell|cellular process|intrinsic component of membrane|regulation of cell adhesion|regulation of developmental process|negative regulation of transport|cellular component organization|plasma membrane|macromolecule localization|negative regulation of cellular protein localization|anatomical structure development|regulation of cellular process|cell adhesion|cell periph…	-	-	-	-	X:13770939-13938638	558	458	86	223	115	173	6.5093	6.01648	1.25822	2.68337	1.48686	2.26312	4.59467	2.14445	1.09935	1.09935	2.14258	0.0471028	1	UP
ENSG00000055813	CCDC85A	coiled-coil domain containing 85A [Source:HGNC Symbol;Acc:HGNC:29400]	protein_coding	GO:0030054|GO:0005912	cell junction|adherens junction	-	-	-	-	2:56183990-56386172	15	14	6	111	31	7	0.427974	0.449796	0.214689	3.26676	0.980295	0.223978	0.364153	1.49034	-2.03303	2.03303	4.09263	0.0345103	1	DOWN
ENSG00000058085	LAMC2	laminin subunit gamma 2 [Source:HGNC Symbol;Acc:HGNC:6493]	protein_coding	GO:0032502|GO:0005576|GO:0016020|GO:0032991|GO:0005198|GO:0050896|GO:0005623|GO:0040011|GO:0009987|GO:0005622|GO:0016043|GO:0031012|GO:0040012|GO:0009653|GO:0005615|GO:0048856|GO:0048870|GO:0005201|GO:0008283|GO:0050794|GO:0007155|GO:0071944|GO:0043167|GO:0040017|GO:0097367|GO:0051272|GO:0009887|GO:0051270|GO:2000147|GO:0005604|GO:0048513|GO:0022607|GO:0030030|GO:0016477|GO:0008201|GO:0043256|GO:…	developmental process|extracellular region|membrane|macromolecular complex|structural molecule activity|response to stimulus|cell|locomotion|cellular process|intracellular|cellular component organization|extracellular matrix|regulation of locomotion|anatomical structure morphogenesis|extracellular space|anatomical structure development|cell motility|extracellular matrix structural constituent|cel…	K06246	laminin, gamma 2[-]	hsa05200|hsa04151|hsa05165|hsa04510|hsa05145|hsa05146|hsa05222|hsa04512	Pathways in cancer - Homo sapiens (human)|PI3K-Akt signaling pathway - Homo sapiens (human)|Human papillomavirus infection - Homo sapiens (human)|Focal adhesion - Homo sapiens (human)|Toxoplasmosis - Homo sapiens (human)|Amoebiasis - Homo sapiens (human)|Small cell lung cancer - Homo sapiens (human)|ECM-receptor interaction - Homo sapiens (human)	1:183186238-183245127	61	25	48	48	188	810	0.939013	0.433368	0.926706	0.762187	3.20757	13.9827	0.766363	5.98414	-2.96505	2.96505	7.8085	0.000425158	0.258461	DOWN
ENSG00000058673	ZC3H11A	zinc finger CCCH-type containing 11A [Source:HGNC Symbol;Acc:HGNC:29093]	protein_coding	GO:0032991|GO:0005623|GO:0009987|GO:0008152|GO:0005622|GO:0005515|GO:0006807|GO:0033036|GO:0097159|GO:0044237|GO:0071704|GO:0043229|GO:0043227|GO:0051641|GO:0043167|GO:0006139|GO:0071166|GO:1901360|GO:0043169|GO:0003676|GO:0034641|GO:0046483|GO:0006725|GO:0043231|GO:0043170|GO:0044260|GO:0008104|GO:0045184|GO:0000346|GO:0046907|GO:0051649|GO:0006403|GO:0005634|GO:0046872|GO:0003723|GO:0031981|GO:…	macromolecular complex|cell|cellular process|metabolic process|intracellular|protein binding|nitrogen compound metabolic process|macromolecule localization|organic cyclic compound binding|cellular metabolic process|organic substance metabolic process|intracellular organelle|membrane-bounded organelle|cellular localization|ion binding|nucleobase-containing compound metabolic process|ribonucleoprot…	-	-	-	-	1:203795654-203854999	76	578	174	613	791	514	0.287383	2.46124	0.825194	2.39103	3.31511	2.17958	1.19127	2.62857	-1.14178	1.14178	2.20653	0.047058	1	DOWN
ENSG00000064195	DLX3	distal-less homeobox 3 [Source:HGNC Symbol;Acc:HGNC:2916]	protein_coding	GO:0032502|GO:0005623|GO:0022414|GO:0000003|GO:0009987|GO:0008152|GO:0005622|GO:0003006|GO:0005515|GO:0006807|GO:0009058|GO:0009653|GO:0019222|GO:0097159|GO:0044237|GO:0048856|GO:0003700|GO:0003682|GO:0050794|GO:0009893|GO:0071704|GO:0043229|GO:0043227|GO:0000981|GO:0009887|GO:0048513|GO:0006139|GO:0001568|GO:1901360|GO:0051173|GO:0048608|GO:0003676|GO:0034641|GO:0046483|GO:0044249|GO:0051171|GO:…	developmental process|cell|reproductive process|reproduction|cellular process|metabolic process|intracellular|developmental process involved in reproduction|protein binding|nitrogen compound metabolic process|biosynthetic process|anatomical structure morphogenesis|regulation of metabolic process|organic cyclic compound binding|cellular metabolic process|anatomical structure development|transcript…	-	-	-	-	17:49990005-49995224	4	29	3	278	8	22	0.136644	1.11559	0.128547	9.79605	0.30291	0.842777	0.460261	3.64725	-2.98628	2.98628	7.9243	0.011568	1	DOWN
ENSG00000064886	CHI3L2	chitinase 3 like 2 [Source:HGNC Symbol;Acc:HGNC:1933]	protein_coding	GO:0005576|GO:0003824|GO:0005623|GO:0008152|GO:0005622|GO:0006807|GO:0030246|GO:0005615|GO:0016787|GO:0071704|GO:0009056|GO:0097367|GO:0005975|GO:1901135|GO:0005737|GO:0043170|GO:0008061|GO:1901565|GO:0006030|GO:0006032	extracellular region|catalytic activity|cell|metabolic process|intracellular|nitrogen compound metabolic process|carbohydrate binding|extracellular space|hydrolase activity|organic substance metabolic process|catabolic process|carbohydrate derivative binding|carbohydrate metabolic process|carbohydrate derivative metabolic process|cytoplasm|macromolecule metabolic process|chitin binding|organonitr…	-	-	-	-	1:111200771-111243440	45	245	38	2320	39	42	0.851789	5.22234	0.902118	45.2988	0.818212	0.891514	2.32542	15.6695	-2.7524	2.7524	6.73836	0.017887	1	DOWN
ENSG00000066336	SPI1	Spi-1 proto-oncogene [Source:HGNC Symbol;Acc:HGNC:11241]	protein_coding	GO:0032502|GO:0002376|GO:0016020|GO:0032991|GO:0050896|GO:0005623|GO:0023052|GO:0009987|GO:0008152|GO:0031224|GO:0005622|GO:0050793|GO:0005515|GO:0007165|GO:0002262|GO:0006807|GO:0016043|GO:0009058|GO:0009892|GO:0009653|GO:0019222|GO:0097159|GO:0044237|GO:0048856|GO:0048523|GO:0003700|GO:0045321|GO:0007154|GO:0050794|GO:0032259|GO:0009893|GO:0071704|GO:0002520|GO:0043229|GO:0043227|GO:0002682|GO:…	developmental process|immune system process|membrane|macromolecular complex|response to stimulus|cell|signaling|cellular process|metabolic process|intrinsic component of membrane|intracellular|regulation of developmental process|protein binding|signal transduction|myeloid cell homeostasis|nitrogen compound metabolic process|cellular component organization|biosynthetic process|negative regulation …	K09438	transcription factor PU.1[-]	hsa05200|hsa05202	Pathways in cancer - Homo sapiens (human)|Transcriptional misregulation in cancer - Homo sapiens (human)	11:47354860-47378547	334	0	4	0	3	9	10.1644	0	0.152675	0	0.101184	0.307131	3.43903	0.136105	4.65921	4.65921	25.2675	0.00760511	1	UP
ENSG00000067048	DDX3Y	DEAD-box helicase 3 Y-linked [Source:HGNC Symbol;Acc:HGNC:2699]	protein_coding	GO:0032502|GO:0016020|GO:0032991|GO:0003824|GO:0005623|GO:0022414|GO:0000003|GO:0009987|GO:0019953|GO:0005622|GO:1990904|GO:0097159|GO:0048609|GO:0036094|GO:0016787|GO:0043229|GO:0043227|GO:0043167|GO:0097367|GO:0003676|GO:0043231|GO:0005737|GO:0016817|GO:0007276|GO:0000166|GO:0005634|GO:0032555|GO:0003723|GO:0005829|GO:0031981|GO:0017076|GO:0035639|GO:0035770|GO:0030154|GO:0036464|GO:0016818|GO:…	developmental process|membrane|macromolecular complex|catalytic activity|cell|reproductive process|reproduction|cellular process|sexual reproduction|intracellular|ribonucleoprotein complex|organic cyclic compound binding|multicellular organismal reproductive process|small molecule binding|hydrolase activity|intracellular organelle|membrane-bounded organelle|ion binding|carbohydrate derivative bin…	-	-	-	-	Y:12904108-12920478	0	0	0	377	0	648	0	0	0	5.82068	0	10.8766	0	5.56577	#NAME?	#NAME?	#NAME?	6.16413e-08	0.000343071	DOWN
ENSG00000067955	CBFB	core-binding factor subunit beta [Source:HGNC Symbol;Acc:HGNC:1539]	protein_coding	GO:0032502|GO:0002376|GO:0016020|GO:0032991|GO:0050896|GO:0005623|GO:0023052|GO:0009987|GO:0008152|GO:0005622|GO:0030155|GO:0050793|GO:0005515|GO:0002684|GO:0007165|GO:0006807|GO:0016043|GO:0002683|GO:0009058|GO:0009892|GO:0019222|GO:0097159|GO:0044237|GO:0045785|GO:0048856|GO:0048523|GO:0003700|GO:0045321|GO:0007154|GO:0050794|GO:0002253|GO:0009893|GO:0023051|GO:0071704|GO:0006955|GO:0007155|GO:…	developmental process|immune system process|membrane|macromolecular complex|response to stimulus|cell|signaling|cellular process|metabolic process|intracellular|regulation of cell adhesion|regulation of developmental process|protein binding|positive regulation of immune system process|signal transduction|nitrogen compound metabolic process|cellular component organization|negative regulation of im…	-	-	-	-	16:67028984-67101058	166	178	160	532	165	517	1.11284	1.34375	1.34524	3.67883	1.22597	3.88664	1.26728	2.93048	-1.2094	1.2094	2.31242	0.0175636	1	DOWN
ENSG00000069011	PITX1	paired like homeodomain 1 [Source:HGNC Symbol;Acc:HGNC:9004]	protein_coding	GO:0032502|GO:0032991|GO:0005623|GO:0009987|GO:0008152|GO:0005622|GO:0005515|GO:0006807|GO:0009058|GO:0009892|GO:0009653|GO:0019222|GO:0097159|GO:0044237|GO:0048856|GO:0048523|GO:0003700|GO:0050794|GO:0009893|GO:0071704|GO:0043229|GO:0043227|GO:0000981|GO:0048513|GO:0006139|GO:0060322|GO:1901360|GO:0051173|GO:0061061|GO:0048598|GO:0003676|GO:0034641|GO:0005667|GO:0046483|GO:0044249|GO:0051171|GO:…	developmental process|macromolecular complex|cell|cellular process|metabolic process|intracellular|protein binding|nitrogen compound metabolic process|biosynthetic process|negative regulation of metabolic process|anatomical structure morphogenesis|regulation of metabolic process|organic cyclic compound binding|cellular metabolic process|anatomical structure development|negative regulation of cell…	-	-	-	-	5:135027734-135034813	87	173	124	1156	192	180	1.90911	4.27499	3.41264	26.1665	4.66966	4.4294	3.19891	11.7552	-1.87764	1.87764	3.67474	0.00434276	0.800333	DOWN
ENSG00000076706	MCAM	melanoma cell adhesion molecule [Source:HGNC Symbol;Acc:HGNC:6934]	protein_coding	GO:0032502|GO:0005576|GO:0016020|GO:0030054|GO:0050896|GO:0005623|GO:0040011|GO:0009987|GO:0031224|GO:0030055|GO:0005622|GO:0048646|GO:0005886|GO:0040012|GO:0009653|GO:0005615|GO:0048856|GO:0048870|GO:0050794|GO:0009986|GO:0007155|GO:0043229|GO:0071944|GO:0043227|GO:0040017|GO:0051272|GO:0051270|GO:2000147|GO:0016477|GO:0009897|GO:0001568|GO:0009611|GO:0003014|GO:0016021|GO:0007275|GO:0043231|GO:…	developmental process|extracellular region|membrane|cell junction|response to stimulus|cell|locomotion|cellular process|intrinsic component of membrane|cell-substrate junction|intracellular|anatomical structure formation involved in morphogenesis|plasma membrane|regulation of locomotion|anatomical structure morphogenesis|extracellular space|anatomical structure development|cell motility|regulatio…	-	-	-	-	11:119308529-119321521	2379	492	969	65	487	643	22.6418	5.273	11.5664	0.638123	5.13709	6.86258	13.1604	4.2126	1.64342	1.64342	3.12405	0.019846	1	UP
ENSG00000080007	DDX43	DEAD-box helicase 43 [Source:HGNC Symbol;Acc:HGNC:18677]	protein_coding	GO:0032991|GO:0003824|GO:0005623|GO:0005622|GO:1990904|GO:0097159|GO:0036094|GO:0016787|GO:0043229|GO:0043227|GO:0043167|GO:0097367|GO:0003676|GO:0043231|GO:0005737|GO:0016817|GO:0000166|GO:0005634|GO:0032555|GO:0003723|GO:0017076|GO:0035639|GO:0016818|GO:0005524|GO:0032559|GO:0030554|GO:0016462|GO:0017111|GO:0004386|GO:0003724	macromolecular complex|catalytic activity|cell|intracellular|ribonucleoprotein complex|organic cyclic compound binding|small molecule binding|hydrolase activity|intracellular organelle|membrane-bounded organelle|ion binding|carbohydrate derivative binding|nucleic acid binding|intracellular membrane-bounded organelle|cytoplasm|hydrolase activity, acting on acid anhydrides|nucleotide binding|nucleu…	-	-	-	-	6:73394828-73417566	11	8	12	33	15	80	0.419213	0.34334	0.573573	1.29726	0.633592	3.41887	0.445375	1.78324	-2.00141	2.00141	4.00391	0.0184901	1	DOWN
ENSG00000085514	PILRA	paired immunoglobin like type 2 receptor alpha [Source:HGNC Symbol;Acc:HGNC:20396]	protein_coding	GO:0005576|GO:0002376|GO:0016020|GO:0050896|GO:0005623|GO:0023052|GO:0009987|GO:0031224|GO:0005515|GO:0007165|GO:0005886|GO:0005615|GO:0007154|GO:0050794|GO:0006955|GO:0071944|GO:0043227|GO:0002682|GO:0070062|GO:1903561|GO:0031982|GO:0016021|GO:0005102|GO:0050776|GO:0016032|GO:0042287|GO:0042288	extracellular region|immune system process|membrane|response to stimulus|cell|signaling|cellular process|intrinsic component of membrane|protein binding|signal transduction|plasma membrane|extracellular space|cell communication|regulation of cellular process|immune response|cell periphery|membrane-bounded organelle|regulation of immune system process|extracellular exosome|extracellular vesicle|ve…	K15411	paired immunoglobulin-like type 2 receptor alpha[-]	hsa05168	Herpes simplex virus 1 infection - Homo sapiens (human)	7:100367530-100400096	231	0	2	4	4	10	7.79817	0	0.0846601	0.139273	0.149669	0.378577	2.62761	0.222506	3.56183	3.56183	11.8092	0.0201392	1	UP
ENSG00000086548	CEACAM6	CEA cell adhesion molecule 6 [Source:HGNC Symbol;Acc:HGNC:1818]	protein_coding	GO:0005576|GO:0002376|GO:0016020|GO:0050896|GO:0005623|GO:0040011|GO:0023052|GO:0009987|GO:0031224|GO:0045177|GO:0005622|GO:0030155|GO:0031090|GO:0005515|GO:0007165|GO:0005886|GO:0040012|GO:0005615|GO:0045785|GO:0048870|GO:0048523|GO:0045321|GO:0007154|GO:0008283|GO:0050794|GO:0009986|GO:0050900|GO:0006955|GO:0007155|GO:0043229|GO:0071944|GO:0043227|GO:0040017|GO:0012505|GO:0051272|GO:0051270|GO:…	extracellular region|immune system process|membrane|response to stimulus|cell|locomotion|signaling|cellular process|intrinsic component of membrane|apical part of cell|intracellular|regulation of cell adhesion|organelle membrane|protein binding|signal transduction|plasma membrane|regulation of locomotion|extracellular space|positive regulation of cell adhesion|cell motility|negative regulation of…	-	-	-	-	19:41750977-41772211	0	0	0	0	0	150	0	0	0	0	0	6.23824	0	2.07941	#NAME?	#NAME?	#NAME?	0.0011788	0.395528	DOWN
ENSG00000090382	LYZ	lysozyme [Source:HGNC Symbol;Acc:HGNC:6740]	protein_coding	GO:0005576|GO:0002376|GO:0003824|GO:0050896|GO:0005623|GO:0001906|GO:0009987|GO:0008152|GO:0051707|GO:0005622|GO:0035821|GO:0005515|GO:0006807|GO:0031640|GO:0005615|GO:0016787|GO:0044237|GO:0045321|GO:0019835|GO:0071704|GO:0006955|GO:0043229|GO:0043227|GO:0012505|GO:0002274|GO:0042802|GO:0030141|GO:0006959|GO:0006952|GO:0043299|GO:0019538|GO:0002443|GO:0070062|GO:1903561|GO:0002263|GO:0098542|GO:…	extracellular region|immune system process|catalytic activity|response to stimulus|cell|cell killing|cellular process|metabolic process|response to other organism|intracellular|modification of morphology or physiology of other organism|protein binding|nitrogen compound metabolic process|killing of cells of other organism|extracellular space|hydrolase activity|cellular metabolic process|leukocyte …	K13915	lysozyme C[3.2.1.17]	hsa04970	Salivary secretion - Homo sapiens (human)	12:69348381-69354234	4169	11	46	9	47	74	191.75	0.569739	2.65352	0.426985	2.39593	3.81676	64.9912	2.21322	4.87602	4.87602	29.365	0.000795776	0.356075	UP
ENSG00000092068	SLC7A8	solute carrier family 7 member 8 [Source:HGNC Symbol;Acc:HGNC:11066]	protein_coding	GO:0002376|GO:0016020|GO:0005215|GO:0050896|GO:0005623|GO:0040011|GO:0009987|GO:0031224|GO:0005622|GO:0005515|GO:0005886|GO:0022857|GO:0048870|GO:0003823|GO:0019534|GO:0050900|GO:0071944|GO:0033218|GO:0016477|GO:0016323|GO:0042277|GO:0016021|GO:0042605|GO:0005737|GO:0031226|GO:0009636|GO:0042592|GO:1901998|GO:0048878|GO:0005887|GO:0006811|GO:0055085|GO:0071702|GO:0015075|GO:0034220|GO:0050801|GO:…	immune system process|membrane|transporter activity|response to stimulus|cell|locomotion|cellular process|intrinsic component of membrane|intracellular|protein binding|plasma membrane|transmembrane transporter activity|cell motility|antigen binding|toxin transporter activity|leukocyte migration|cell periphery|amide binding|cell migration|basolateral plasma membrane|peptide binding|integral compon…	K13781	solute carrier family 7 (L-type amino acid transporter), member 8[-]	hsa04974	Protein digestion and absorption - Homo sapiens (human)	14:23125295-23183674	175	546	184	2118	419	396	1.30943	4.6006	1.72671	16.3473	3.47482	3.32277	2.54558	7.71497	-1.59966	1.59966	3.03073	0.0119016	1	DOWN
ENSG00000092445	TYRO3	TYRO3 protein tyrosine kinase [Source:HGNC Symbol;Acc:HGNC:12446]	protein_coding	GO:0032502|GO:0002376|GO:0016020|GO:0032991|GO:0003824|GO:0050896|GO:0005623|GO:0040011|GO:0022414|GO:0023052|GO:0000003|GO:0009987|GO:0008152|GO:0048511|GO:0031224|GO:0019953|GO:0005622|GO:0003006|GO:0042175|GO:0005515|GO:0002684|GO:0007165|GO:0023057|GO:0006807|GO:0016043|GO:0002683|GO:0005886|GO:0009653|GO:0019222|GO:0097159|GO:0048609|GO:0036094|GO:0044237|GO:0048856|GO:0048870|GO:0048523|GO:…	developmental process|immune system process|membrane|macromolecular complex|catalytic activity|response to stimulus|cell|locomotion|reproductive process|signaling|reproduction|cellular process|metabolic process|rhythmic process|intrinsic component of membrane|sexual reproduction|intracellular|developmental process involved in reproduction|nuclear outer membrane-endoplasmic reticulum membrane netw…	-	-	-	-	15:41557675-41583589	143	112	94	261	262	186	1.15974	1.02287	0.956119	2.18344	2.35505	1.6916	1.04624	2.0767	-0.989074	0.989074	1.98491	0.0391883	1	DOWN
ENSG00000092853	CLSPN	claspin [Source:HGNC Symbol;Acc:HGNC:19715]	protein_coding	GO:0050896|GO:0005623|GO:0009987|GO:0008152|GO:0005622|GO:0000075|GO:0005515|GO:0006807|GO:0044877|GO:0009058|GO:0019222|GO:0097159|GO:0044237|GO:0048523|GO:0050794|GO:0009893|GO:0071704|GO:0043229|GO:0043227|GO:0012505|GO:0006139|GO:0019538|GO:0051726|GO:1901360|GO:0051173|GO:0007093|GO:0007049|GO:0003676|GO:0005794|GO:0050790|GO:0034641|GO:0010948|GO:0046483|GO:0044249|GO:0051171|GO:0006725|GO:…	response to stimulus|cell|cellular process|metabolic process|intracellular|cell cycle checkpoint|protein binding|nitrogen compound metabolic process|macromolecular complex binding|biosynthetic process|regulation of metabolic process|organic cyclic compound binding|cellular metabolic process|negative regulation of cellular process|regulation of cellular process|positive regulation of metabolic pro…	-	-	-	-	1:35720218-35769978	71	51	33	70	78	260	0.788439	0.63776	0.459601	0.801834	0.960013	3.23776	0.6286	1.66653	-1.40664	1.40664	2.65118	0.0384057	1	DOWN
ENSG00000094963	FMO2	flavin containing dimethylaniline monoxygenase 2 [Source:HGNC Symbol;Acc:HGNC:3770]	protein_coding	GO:0016020|GO:0003824|GO:0050896|GO:0005623|GO:0009987|GO:0008152|GO:0031224|GO:0005622|GO:0031090|GO:0042175|GO:0006807|GO:0016491|GO:0097159|GO:0036094|GO:0044237|GO:0071704|GO:0043229|GO:0043227|GO:0043167|GO:0005789|GO:0048037|GO:0012505|GO:0072592|GO:0009410|GO:0006139|GO:0055114|GO:0004497|GO:0050662|GO:0006082|GO:1901360|GO:0006805|GO:0034641|GO:0046483|GO:0017144|GO:0006725|GO:0019637|GO:…	membrane|catalytic activity|response to stimulus|cell|cellular process|metabolic process|intrinsic component of membrane|intracellular|organelle membrane|nuclear outer membrane-endoplasmic reticulum membrane network|nitrogen compound metabolic process|oxidoreductase activity|organic cyclic compound binding|small molecule binding|cellular metabolic process|organic substance metabolic process|intra…	K00485	dimethylaniline monooxygenase (N-oxide forming)[1.14.13.8]	hsa00982	Drug metabolism - cytochrome P450 - Homo sapiens (human)	1:171185249-171212686	409	120	58	50	33	36	6.10937	2.01851	1.08657	0.770408	0.546331	0.603021	3.07148	0.63992	2.26297	2.26297	4.79979	0.000746337	0.356075	UP
ENSG00000095397	WHRN	whirlin [Source:HGNC Symbol;Acc:HGNC:16361]	protein_coding	GO:0032502|GO:0016020|GO:0030054|GO:0032991|GO:0050896|GO:0005623|GO:0045202|GO:0009987|GO:0008152|GO:0005622|GO:0048646|GO:0005515|GO:0016043|GO:0042995|GO:0005929|GO:0044297|GO:0005886|GO:0051606|GO:0033036|GO:0009653|GO:0019222|GO:0030427|GO:0032426|GO:0048856|GO:0009893|GO:0071704|GO:0032420|GO:0043229|GO:0071944|GO:0050877|GO:0032421|GO:0009887|GO:0048513|GO:0042802|GO:0021696|GO:0060322|GO:…	developmental process|membrane|cell junction|macromolecular complex|response to stimulus|cell|synapse|cellular process|metabolic process|intracellular|anatomical structure formation involved in morphogenesis|protein binding|cellular component organization|cell projection|cilium|cell body|plasma membrane|detection of stimulus|macromolecule localization|anatomical structure morphogenesis|regulation…	-	-	-	-	9:114402080-114505473	62	58	44	478	57	41	0.630245	0.663926	0.560948	5.01209	0.642187	0.467368	0.618373	2.04055	-1.72241	1.72241	3.29987	0.035097	1	DOWN
ENSG00000095713	CRTAC1	cartilage acidic protein 1 [Source:HGNC Symbol;Acc:HGNC:14882]	protein_coding	GO:0032502|GO:0005576|GO:0005623|GO:0009987|GO:0005515|GO:0016043|GO:0042995|GO:0030427|GO:0005615|GO:0048856|GO:0043227|GO:0043167|GO:0048513|GO:0060322|GO:0030030|GO:0044092|GO:0120025|GO:0070062|GO:0043169|GO:1903561|GO:0043005|GO:0031982|GO:0007275|GO:0008037|GO:0030426|GO:0021988|GO:0007420|GO:0051098|GO:0048468|GO:0021537|GO:0021772|GO:0030900|GO:0046872|GO:0051100|GO:0043393|GO:0008038|GO:…	developmental process|extracellular region|cell|cellular process|protein binding|cellular component organization|cell projection|site of polarized growth|extracellular space|anatomical structure development|membrane-bounded organelle|ion binding|animal organ development|head development|cell projection organization|negative regulation of molecular function|plasma membrane bounded cell projection|…	-	-	-	-	10:97865000-98030828	0	14	2	150	11	10	0	0.438914	0.0698205	4.30775	0.339437	0.312218	0.169578	1.65313	-3.28518	3.28518	9.74852	0.0110861	1	DOWN
ENSG00000095970	TREM2	triggering receptor expressed on myeloid cells 2 [Source:HGNC Symbol;Acc:HGNC:17761]	protein_coding	GO:0032502|GO:0005576|GO:0002376|GO:0016020|GO:0050896|GO:0005623|GO:0040011|GO:0023052|GO:0009987|GO:0008152|GO:0031224|GO:0051707|GO:0019882|GO:1904951|GO:1903829|GO:0050793|GO:0048646|GO:0005515|GO:0002684|GO:0007165|GO:0006807|GO:0044877|GO:0051050|GO:0016043|GO:0009058|GO:0005886|GO:0009892|GO:0051606|GO:0033036|GO:0040012|GO:0009653|GO:0019222|GO:0044237|GO:0048856|GO:0048870|GO:0048523|GO:…	developmental process|extracellular region|immune system process|membrane|response to stimulus|cell|locomotion|signaling|cellular process|metabolic process|intrinsic component of membrane|response to other organism|antigen processing and presentation|positive regulation of establishment of protein localization|positive regulation of cellular protein localization|regulation of developmental proces…	K14378	triggering receptor expressed on myeloid cells 2[-]	hsa04380	Osteoclast differentiation - Homo sapiens (human)	6:41158506-41163186	218	0	5	0	5	4	12.9824	0	0.37344	0	0.330051	0.267097	4.45194	0.199049	4.48324	4.48324	22.366	0.00710569	0.983766	UP
ENSG00000099282	TSPAN15	tetraspanin 15 [Source:HGNC Symbol;Acc:HGNC:23298]	protein_coding	GO:0016020|GO:0050896|GO:0005623|GO:0023052|GO:0009987|GO:0008152|GO:0031224|GO:0005622|GO:0031090|GO:0005515|GO:0007165|GO:0023057|GO:0006807|GO:0016043|GO:0005886|GO:0033036|GO:0044237|GO:0048523|GO:0007154|GO:0050794|GO:0023051|GO:0009986|GO:0071704|GO:0043229|GO:0071944|GO:0043227|GO:0051641|GO:0012505|GO:0009966|GO:0019538|GO:0010008|GO:0009968|GO:0019899|GO:0031982|GO:0016021|GO:0043231|GO:…	membrane|response to stimulus|cell|signaling|cellular process|metabolic process|intrinsic component of membrane|intracellular|organelle membrane|protein binding|signal transduction|negative regulation of signaling|nitrogen compound metabolic process|cellular component organization|plasma membrane|macromolecule localization|cellular metabolic process|negative regulation of cellular process|cell co…	-	-	-	-	10:69451465-69507666	183	24	63	7	19	37	4.78824	0.707159	2.06738	0.188915	0.550989	1.08566	2.52093	0.60852	2.05058	2.05058	4.14272	0.0155189	1	UP
ENSG00000099625	CBARP	CACN subunit beta associated regulatory protein [Source:HGNC Symbol;Acc:HGNC:28617]	protein_coding	GO:0016020|GO:0030054|GO:0005623|GO:0045202|GO:0009987|GO:0031224|GO:0005622|GO:0031090|GO:0030672|GO:0005515|GO:0051051|GO:0042995|GO:0005886|GO:0030427|GO:0098793|GO:0048523|GO:0008021|GO:0050794|GO:0043229|GO:0071944|GO:0043227|GO:0012505|GO:0030658|GO:0043271|GO:0034763|GO:0030141|GO:0044325|GO:0051048|GO:0032410|GO:0044092|GO:0120025|GO:0043005|GO:0032940|GO:0031982|GO:0016021|GO:0097708|GO:…	membrane|cell junction|cell|synapse|cellular process|intrinsic component of membrane|intracellular|organelle membrane|synaptic vesicle membrane|protein binding|negative regulation of transport|cell projection|plasma membrane|site of polarized growth|presynapse|negative regulation of cellular process|synaptic vesicle|regulation of cellular process|intracellular organelle|cell periphery|membrane-bo…	-	-	-	-	19:1228287-1238027	76	53	73	289	136	148	0.968059	0.760227	1.1662	3.79719	1.92	2.11403	0.964828	2.6104	-1.43593	1.43593	2.70556	0.0106125	1	DOWN
ENSG00000099994	SUSD2	sushi domain containing 2 [Source:HGNC Symbol;Acc:HGNC:30667]	protein_coding	GO:0005576|GO:0016020|GO:0005623|GO:0009987|GO:0031224|GO:0005515|GO:0005886|GO:0005615|GO:0048523|GO:0050794|GO:0071944|GO:0043227|GO:0051726|GO:0070062|GO:0007049|GO:1903561|GO:0010948|GO:0044770|GO:0031982|GO:0016021|GO:0051302|GO:0051301|GO:0051782|GO:0010564|GO:0045786|GO:1901987|GO:0044843|GO:1902806|GO:1902807	extracellular region|membrane|cell|cellular process|intrinsic component of membrane|protein binding|plasma membrane|extracellular space|negative regulation of cellular process|regulation of cellular process|cell periphery|membrane-bounded organelle|regulation of cell cycle|extracellular exosome|cell cycle|extracellular vesicle|negative regulation of cell cycle process|cell cycle phase transition|…	-	-	-	-	22:24181487-24189106	399	66	457	73	182	59	7.4826	1.39381	10.7487	1.41214	3.78288	1.24078	6.54169	2.14527	1.60851	1.60851	3.04936	0.0160396	1	UP
ENSG00000100304	TTLL12	tubulin tyrosine ligase like 12 [Source:HGNC Symbol;Acc:HGNC:28974]	protein_coding	GO:0002376|GO:0003824|GO:0050896|GO:0005623|GO:0023052|GO:0009987|GO:0008152|GO:0005622|GO:0005515|GO:0007165|GO:0023057|GO:0006807|GO:0016043|GO:0002683|GO:0016874|GO:0097159|GO:0036094|GO:0044237|GO:0048523|GO:0007154|GO:0050794|GO:0032259|GO:0023051|GO:0030496|GO:0071704|GO:0006955|GO:0043229|GO:0043227|GO:0043167|GO:0002682|GO:0097367|GO:0045087|GO:0009966|GO:0140030|GO:0006952|GO:0019538|GO:…	immune system process|catalytic activity|response to stimulus|cell|signaling|cellular process|metabolic process|intracellular|protein binding|signal transduction|negative regulation of signaling|nitrogen compound metabolic process|cellular component organization|negative regulation of immune system process|ligase activity|organic cyclic compound binding|small molecule binding|cellular metabolic p…	-	-	-	-	22:43166622-43187134	258	174	243	560	407	343	4.3908	3.33465	5.18668	9.83077	7.677	6.54604	4.30404	8.01794	-0.89754	0.89754	1.86289	0.0485141	1	DOWN
ENSG00000100335	MIEF1	mitochondrial elongation factor 1 [Source:HGNC Symbol;Acc:HGNC:25979]	protein_coding	GO:0032502|GO:0016020|GO:0050896|GO:0005623|GO:0009987|GO:0031224|GO:0005622|GO:1904951|GO:1903829|GO:0050793|GO:0031090|GO:0005515|GO:0051050|GO:0016043|GO:0033036|GO:0009653|GO:0097159|GO:0036094|GO:0048856|GO:0019867|GO:0050794|GO:0043229|GO:0043227|GO:0051641|GO:0043167|GO:0097367|GO:0032388|GO:1905477|GO:0042802|GO:0031966|GO:0060341|GO:0006996|GO:0016021|GO:0043231|GO:0090316|GO:0051128|GO:…	developmental process|membrane|response to stimulus|cell|cellular process|intrinsic component of membrane|intracellular|positive regulation of establishment of protein localization|positive regulation of cellular protein localization|regulation of developmental process|organelle membrane|protein binding|positive regulation of transport|cellular component organization|macromolecule localization|an…	-	-	-	-	22:39499432-39518132	362	444	389	182	216	202	2.40142	3.3168	3.23643	1.24539	1.58812	1.50269	2.98488	1.4454	1.0462	1.0462	2.06509	0.0112068	1	UP
ENSG00000100985	MMP9	matrix metallopeptidase 9 [Source:HGNC Symbol;Acc:HGNC:7176]	protein_coding	GO:0032502|GO:0005576|GO:0002376|GO:0003824|GO:0050896|GO:0005623|GO:0040011|GO:0022414|GO:0023052|GO:0000003|GO:0009987|GO:0008152|GO:0005622|GO:0050793|GO:0048646|GO:0005515|GO:0007165|GO:0023057|GO:0006807|GO:0044877|GO:0051051|GO:0016043|GO:0031012|GO:0009892|GO:0040012|GO:0009653|GO:0019222|GO:0005615|GO:0016787|GO:0044237|GO:0048856|GO:0048870|GO:0048523|GO:0045321|GO:0007154|GO:0008283|GO:…	developmental process|extracellular region|immune system process|catalytic activity|response to stimulus|cell|locomotion|reproductive process|signaling|reproduction|cellular process|metabolic process|intracellular|regulation of developmental process|anatomical structure formation involved in morphogenesis|protein binding|signal transduction|negative regulation of signaling|nitrogen compound metab…	K01403	matrix metalloproteinase-9 (gelatinase B)[3.4.24.35]	hsa05200|hsa05205|hsa05202|hsa05161|hsa05206|hsa04915|hsa05418|hsa04926|hsa04670|hsa04668|hsa01522|hsa05215|hsa04657|hsa05219	Pathways in cancer - Homo sapiens (human)|Proteoglycans in cancer - Homo sapiens (human)|Transcriptional misregulation in cancer - Homo sapiens (human)|Hepatitis B - Homo sapiens (human)|MicroRNAs in cancer - Homo sapiens (human)|Estrogen signaling pathway - Homo sapiens (human)|Fluid shear stress and atherosclerosis - Homo sapiens (human)|Relaxin signaling pathway - Homo sapiens (human)|Leukocyt…	20:46008908-46016561	1192	0	14	3	16	36	59.8947	0	0.882264	0.155489	0.891039	2.02849	20.259	1.025	4.30486	4.30486	19.7648	0.00749442	1	UP
ENSG00000101230	ISM1	isthmin 1 [Source:HGNC Symbol;Acc:HGNC:16213]	protein_coding	GO:0032502|GO:0005576|GO:0050793|GO:0048646|GO:0009653|GO:0048856|GO:0001568|GO:0007275|GO:0048514|GO:0001525|GO:0001944|GO:0016525|GO:1901342|GO:0045765|GO:0072358|GO:0072359	developmental process|extracellular region|regulation of developmental process|anatomical structure formation involved in morphogenesis|anatomical structure morphogenesis|anatomical structure development|blood vessel development|multicellular organism development|blood vessel morphogenesis|angiogenesis|vasculature development|negative regulation of angiogenesis|regulation of vasculature developme…	-	-	-	-	20:13221274-13300651	42	199	46	696	165	230	1.59544	8.5125	2.19151	27.2716	6.94675	9.7975	4.09982	14.6719	-1.83943	1.83943	3.57868	0.00540435	0.849673	DOWN
ENSG00000101265	RASSF2	Ras association domain family member 2 [Source:HGNC Symbol;Acc:HGNC:9883]	protein_coding	GO:0032502|GO:0002376|GO:0016020|GO:0032991|GO:0003824|GO:0050896|GO:0005623|GO:0023052|GO:0009987|GO:0008152|GO:0005622|GO:0050793|GO:0005515|GO:0007165|GO:0023057|GO:0006807|GO:0005886|GO:0009892|GO:0019222|GO:0044237|GO:0048856|GO:0048523|GO:0007154|GO:0050794|GO:0009893|GO:0023051|GO:0071704|GO:0016740|GO:0002520|GO:0043229|GO:0071944|GO:0043227|GO:0002682|GO:0012505|GO:0035556|GO:1903706|GO:…	developmental process|immune system process|membrane|macromolecular complex|catalytic activity|response to stimulus|cell|signaling|cellular process|metabolic process|intracellular|regulation of developmental process|protein binding|signal transduction|negative regulation of signaling|nitrogen compound metabolic process|plasma membrane|negative regulation of metabolic process|regulation of metabol…	K09851	Ras association domain-containing protein 2/4[-]	hsa04392	Hippo signaling pathway - multiple species - Homo sapiens (human)	20:4780023-4823608	215	27	106	30	28	30	2.49665	0.353067	1.54378	0.359354	0.360375	0.390661	1.4645	0.37013	1.9843	1.9843	3.95671	0.00597674	0.870788	UP
ENSG00000101311	FERMT1	fermitin family member 1 [Source:HGNC Symbol;Acc:HGNC:15889]	protein_coding	GO:0032502|GO:0016020|GO:0030054|GO:0050896|GO:0005623|GO:0040011|GO:0023052|GO:0009987|GO:0008152|GO:0031252|GO:0030055|GO:0005622|GO:1904951|GO:0030155|GO:0050793|GO:0005515|GO:0007165|GO:0023057|GO:0044877|GO:0051050|GO:0051051|GO:0016043|GO:1904950|GO:0042995|GO:0005886|GO:0009892|GO:0033036|GO:0019222|GO:1903828|GO:0045785|GO:0048856|GO:0048870|GO:0048523|GO:0007154|GO:0008283|GO:0050794|GO:…	developmental process|membrane|cell junction|response to stimulus|cell|locomotion|signaling|cellular process|metabolic process|cell leading edge|cell-substrate junction|intracellular|positive regulation of establishment of protein localization|regulation of cell adhesion|regulation of developmental process|protein binding|signal transduction|negative regulation of signaling|macromolecular complex…	-	-	-	-	20:6074845-6123544	27	35	33	64	73	208	0.44337	0.647215	0.679629	1.08407	1.3286	3.83023	0.590071	2.08097	-1.81829	1.81829	3.52664	0.00799798	1	DOWN
ENSG00000101938	CHRDL1	chordin like 1 [Source:HGNC Symbol;Acc:HGNC:29861]	protein_coding	GO:0032502|GO:0005576|GO:0050896|GO:0005623|GO:0023052|GO:0009987|GO:0008152|GO:0005622|GO:0005515|GO:0007165|GO:0023057|GO:0006807|GO:0009058|GO:0019222|GO:0044237|GO:0048856|GO:0048523|GO:0007154|GO:0050794|GO:0023051|GO:0071704|GO:0043229|GO:0043227|GO:0012505|GO:0048513|GO:0006139|GO:0009966|GO:0019538|GO:0090287|GO:0010033|GO:1901360|GO:0009968|GO:0001503|GO:0034641|GO:0046483|GO:0044249|GO:…	developmental process|extracellular region|response to stimulus|cell|signaling|cellular process|metabolic process|intracellular|protein binding|signal transduction|negative regulation of signaling|nitrogen compound metabolic process|biosynthetic process|regulation of metabolic process|cellular metabolic process|anatomical structure development|negative regulation of cellular process|cell communic…	-	-	-	-	X:110673856-110795819	152	164	58	12	53	29	2.88276	3.50256	1.37958	0.234753	1.11406	0.616776	2.5883	0.655197	1.982	1.982	3.95042	0.0048155	0.831147	UP
ENSG00000102575	ACP5	acid phosphatase 5, tartrate resistant [Source:HGNC Symbol;Acc:HGNC:124]	protein_coding	GO:0032502|GO:0016020|GO:0003824|GO:0050896|GO:0005623|GO:0009987|GO:0008152|GO:0031224|GO:0051707|GO:0005622|GO:0006807|GO:0009058|GO:0009892|GO:0009653|GO:0019222|GO:0016787|GO:0044237|GO:0048856|GO:0048523|GO:0050794|GO:0071704|GO:0043229|GO:0043227|GO:0043167|GO:0009887|GO:0048513|GO:0006952|GO:0048771|GO:0010033|GO:0072593|GO:0016788|GO:1901360|GO:0043169|GO:0001816|GO:0006771|GO:0001503|GO:…	developmental process|membrane|catalytic activity|response to stimulus|cell|cellular process|metabolic process|intrinsic component of membrane|response to other organism|intracellular|nitrogen compound metabolic process|biosynthetic process|negative regulation of metabolic process|anatomical structure morphogenesis|regulation of metabolic process|hydrolase activity|cellular metabolic process|anat…	K14379	tartrate-resistant acid phosphatase type 5[3.1.3.2]	hsa01100|hsa04142|hsa04380|hsa05323|hsa00740	Metabolic pathways - Homo sapiens (human)|Lysosome - Homo sapiens (human)|Osteoclast differentiation - Homo sapiens (human)|Rheumatoid arthritis - Homo sapiens (human)|Riboflavin metabolism - Homo sapiens (human)	19:11574660-11579008	1829	82	55	50	67	81	28.2553	1.42652	1.06563	0.796771	1.14718	1.40324	10.2491	1.11573	3.19944	3.19944	9.18604	0.000771717	0.356075	UP
ENSG00000102837	OLFM4	olfactomedin 4 [Source:HGNC Symbol;Acc:HGNC:17190]	protein_coding	GO:0032502|GO:0005576|GO:0002376|GO:0016020|GO:0032991|GO:0003824|GO:0005198|GO:0050896|GO:0005623|GO:0009987|GO:0005622|GO:0030155|GO:0050793|GO:0005515|GO:0016043|GO:0045171|GO:0005886|GO:0009653|GO:0005615|GO:0045785|GO:0048856|GO:0045321|GO:0050794|GO:0006955|GO:0007155|GO:0043229|GO:0071944|GO:0043227|GO:0012505|GO:0002274|GO:0030141|GO:0043299|GO:0034446|GO:0045595|GO:0002443|GO:0070062|GO:…	developmental process|extracellular region|immune system process|membrane|macromolecular complex|catalytic activity|structural molecule activity|response to stimulus|cell|cellular process|intracellular|regulation of cell adhesion|regulation of developmental process|protein binding|cellular component organization|intercellular bridge|plasma membrane|anatomical structure morphogenesis|extracellular…	-	-	-	-	13:53028813-53052057	29	26	14	3	6	10	1.19729	1.20882	0.724927	0.12776	0.274546	0.463001	1.04368	0.288436	1.85536	1.85536	3.61842	0.0284338	1	UP
ENSG00000103066	PLA2G15	phospholipase A2 group XV [Source:HGNC Symbol;Acc:HGNC:17163]	protein_coding	GO:0005576|GO:0016020|GO:0003824|GO:0005623|GO:0009987|GO:0008152|GO:0005622|GO:0006807|GO:0009058|GO:0005615|GO:0016787|GO:0044237|GO:0008289|GO:0071704|GO:0009056|GO:0016740|GO:0043229|GO:0043227|GO:0043167|GO:0016746|GO:0006082|GO:0016788|GO:0070062|GO:1903561|GO:0006629|GO:0044255|GO:0034641|GO:0044249|GO:0019637|GO:0031982|GO:0043231|GO:0005543|GO:0044281|GO:0005737|GO:0005634|GO:0052689|GO:…	extracellular region|membrane|catalytic activity|cell|cellular process|metabolic process|intracellular|nitrogen compound metabolic process|biosynthetic process|extracellular space|hydrolase activity|cellular metabolic process|lipid binding|organic substance metabolic process|catabolic process|transferase activity|intracellular organelle|membrane-bounded organelle|ion binding|transferase activity,…	K06129	lysophospholipase III[3.1.1.5]	hsa04142|hsa00564	Lysosome - Homo sapiens (human)|Glycerophospholipid metabolism - Homo sapiens (human)	16:68245304-68261058	410	158	175	1073	781	178	4.24119	1.84051	2.27038	11.4493	8.95421	2.06483	2.78403	7.48945	-1.42769	1.42769	2.69015	0.0195944	1	DOWN
ENSG00000103160	HSDL1	hydroxysteroid dehydrogenase like 1 [Source:HGNC Symbol;Acc:HGNC:16475]	protein_coding	GO:0005623|GO:0008152|GO:0005622|GO:0005515|GO:0043229|GO:0043227|GO:0055114|GO:0043231|GO:0005737|GO:0005739|GO:0005856|GO:0045111	cell|metabolic process|intracellular|protein binding|intracellular organelle|membrane-bounded organelle|oxidation-reduction process|intracellular membrane-bounded organelle|cytoplasm|mitochondrion|cytoskeleton|intermediate filament cytoskeleton	-	-	-	-	16:84122141-84145192	290	416	220	221	169	123	3.55096	5.73611	3.37853	2.79135	2.29354	1.68893	4.22187	2.25794	0.902874	0.902874	1.86979	0.0394366	1	UP
ENSG00000103184	SEC14L5	SEC14 like lipid binding 5 [Source:HGNC Symbol;Acc:HGNC:29032]	protein_coding	-	-	-	-	-	-	16:4958330-5019157	2	19	5	395	8	2	0.0355235	0.379948	0.111354	7.23529	0.157458	0.0398318	0.175609	2.47753	-3.81846	3.81846	14.1082	0.00744989	1	DOWN
ENSG00000103569	AQP9	aquaporin 9 [Source:HGNC Symbol;Acc:HGNC:643]	protein_coding	GO:0016020|GO:0005215|GO:0050896|GO:0005623|GO:0009987|GO:0031224|GO:0005622|GO:0005886|GO:0033036|GO:0022857|GO:0043229|GO:0071944|GO:0043227|GO:0010033|GO:0016323|GO:0010035|GO:0016021|GO:0043231|GO:1901698|GO:0031226|GO:0022803|GO:0007588|GO:0015144|GO:0042592|GO:0010876|GO:0006970|GO:0042044|GO:0014070|GO:0015851|GO:0006869|GO:0005372|GO:0010243|GO:0048878|GO:0005887|GO:0006811|GO:0071417|GO:…	membrane|transporter activity|response to stimulus|cell|cellular process|intrinsic component of membrane|intracellular|plasma membrane|macromolecule localization|transmembrane transporter activity|intracellular organelle|cell periphery|membrane-bounded organelle|response to organic substance|basolateral plasma membrane|response to inorganic substance|integral component of membrane|intracellular m…	K09877	aquaporin-9[-]	hsa04976	Bile secretion - Homo sapiens (human)	15:58138169-58185911	313	4	3	9	8	18	6.04859	0.0870502	0.0727176	0.179398	0.171353	0.390078	2.06945	0.246943	3.067	3.067	8.38027	0.0169521	1	UP
ENSG00000105559	PLEKHA4	pleckstrin homology domain containing A4 [Source:HGNC Symbol;Acc:HGNC:14339]	protein_coding	GO:0032502|GO:0016020|GO:0050896|GO:0005623|GO:0023052|GO:0009987|GO:0008152|GO:0005622|GO:0050793|GO:0007165|GO:0009058|GO:0005886|GO:0009653|GO:0044237|GO:0048856|GO:0007154|GO:0008289|GO:0050794|GO:0023051|GO:0071704|GO:0071944|GO:0043167|GO:0019898|GO:0009887|GO:0048513|GO:0048729|GO:0009966|GO:0031234|GO:0006629|GO:0044255|GO:0044249|GO:0019637|GO:0007275|GO:0007267|GO:0005543|GO:0005737|GO:…	developmental process|membrane|response to stimulus|cell|signaling|cellular process|metabolic process|intracellular|regulation of developmental process|signal transduction|biosynthetic process|plasma membrane|anatomical structure morphogenesis|cellular metabolic process|anatomical structure development|cell communication|lipid binding|regulation of cellular process|regulation of signaling|organic…	-	-	-	-	19:48837097-48868617	343	369	398	738	750	672	6.17397	7.47952	8.98487	13.7026	14.9625	13.5644	7.54612	14.0765	-0.89948	0.89948	1.86539	0.0307492	1	DOWN
ENSG00000106538	RARRES2	retinoic acid receptor responder 2 [Source:HGNC Symbol;Acc:HGNC:9868]	protein_coding	GO:0032502|GO:0005576|GO:0002376|GO:0050896|GO:0005623|GO:0040011|GO:0023052|GO:0009987|GO:0008152|GO:0051707|GO:0005622|GO:0050793|GO:0005515|GO:0002684|GO:0007165|GO:0006807|GO:0031012|GO:0040012|GO:0019222|GO:0005615|GO:0044237|GO:0048856|GO:0048870|GO:0007154|GO:0050794|GO:0009893|GO:0071704|GO:0050900|GO:0006955|GO:0009056|GO:0043229|GO:0043227|GO:0040017|GO:0002682|GO:0012505|GO:0051272|GO:…	developmental process|extracellular region|immune system process|response to stimulus|cell|locomotion|signaling|cellular process|metabolic process|response to other organism|intracellular|regulation of developmental process|protein binding|positive regulation of immune system process|signal transduction|nitrogen compound metabolic process|extracellular matrix|regulation of locomotion|regulation o…	-	-	-	-	7:150338317-150341662	2572	254	1172	145	545	740	75.1918	8.36198	42.9719	4.37262	17.6591	24.26	42.1752	15.4306	1.4506	1.4506	2.73323	0.0371311	1	UP
ENSG00000106565	TMEM176B	transmembrane protein 176B [Source:HGNC Symbol;Acc:HGNC:29596]	protein_coding	GO:0032502|GO:0002376|GO:0016020|GO:0005623|GO:0009987|GO:0031224|GO:0005622|GO:0050793|GO:0031090|GO:0002683|GO:0009653|GO:0048856|GO:0048523|GO:0050794|GO:0002520|GO:0043229|GO:0043227|GO:0002682|GO:0012505|GO:1903706|GO:0048534|GO:0009887|GO:0048513|GO:0031965|GO:0045595|GO:1903707|GO:0016021|GO:0007275|GO:0043231|GO:0045596|GO:0005635|GO:0005634|GO:0030154|GO:0030097|GO:2001199|GO:0002521|GO:…	developmental process|immune system process|membrane|cell|cellular process|intrinsic component of membrane|intracellular|regulation of developmental process|organelle membrane|negative regulation of immune system process|anatomical structure morphogenesis|anatomical structure development|negative regulation of cellular process|regulation of cellular process|immune system development|intracellular…	-	-	-	-	7:150791285-150801360	939	117	64	3	13	32	28.2175	3.95928	2.41209	0.0929907	0.432975	1.07837	11.5296	0.534777	4.43026	4.43026	21.5597	8.5239e-06	0.0169431	UP
ENSG00000106683	LIMK1	LIM domain kinase 1 [Source:HGNC Symbol;Acc:HGNC:6613]	protein_coding	GO:0032502|GO:0002376|GO:0016020|GO:0030054|GO:0003824|GO:0050896|GO:0005623|GO:0023052|GO:0009987|GO:0008152|GO:0031252|GO:0030055|GO:0005622|GO:0050793|GO:0005515|GO:0002684|GO:0007165|GO:0006807|GO:0016043|GO:0042995|GO:0009892|GO:0009653|GO:0019222|GO:0097159|GO:0036094|GO:0044237|GO:0048856|GO:0044089|GO:0048523|GO:0040008|GO:0007154|GO:0050794|GO:0002253|GO:0048589|GO:0071704|GO:0006955|GO:…	developmental process|immune system process|membrane|cell junction|catalytic activity|response to stimulus|cell|signaling|cellular process|metabolic process|cell leading edge|cell-substrate junction|intracellular|regulation of developmental process|protein binding|positive regulation of immune system process|signal transduction|nitrogen compound metabolic process|cellular component organization|c…	K05743	LIM domain kinase 1[2.7.11.1]	hsa04810|hsa05170|hsa04360|hsa05135|hsa04666	Regulation of actin cytoskeleton - Homo sapiens (human)|Human immunodeficiency virus 1 infection - Homo sapiens (human)|Axon guidance - Homo sapiens (human)|Yersinia infection - Homo sapiens (human)|Fc gamma R-mediated phagocytosis - Homo sapiens (human)	7:74082933-74122525	612	504	820	1849	1106	1041	8.6684	8.03887	14.5666	27.0147	17.3626	16.5348	10.4246	20.304	-0.961769	0.961769	1.9477	0.0381004	1	DOWN
ENSG00000106823	ECM2	extracellular matrix protein 2 [Source:HGNC Symbol;Acc:HGNC:3154]	protein_coding	GO:0005576|GO:0009987|GO:0030155|GO:0005515|GO:0044877|GO:0016043|GO:0031012|GO:0045785|GO:0007155|GO:0043167|GO:0097367|GO:0008201|GO:0010810|GO:0050839|GO:0031589|GO:0005102|GO:0010811|GO:0005539|GO:0043062|GO:0007160|GO:0005178|GO:0030198|GO:0005614|GO:0005518|GO:0070052	extracellular region|cellular process|regulation of cell adhesion|protein binding|macromolecular complex binding|cellular component organization|extracellular matrix|positive regulation of cell adhesion|cell adhesion|ion binding|carbohydrate derivative binding|heparin binding|regulation of cell-substrate adhesion|cell adhesion molecule binding|cell-substrate adhesion|receptor binding|positive reg…	-	-	-	-	9:92493554-92536655	892	739	507	373	378	370	17.529	16.3536	12.4956	7.56095	8.23298	8.15369	15.4594	7.98254	0.953566	0.953566	1.93665	0.0146734	1	UP
ENSG00000107562	CXCL12	C-X-C motif chemokine ligand 12 [Source:HGNC Symbol;Acc:HGNC:10672]	protein_coding	GO:0032502|GO:0005576|GO:0002376|GO:0016020|GO:0007610|GO:0050896|GO:0005623|GO:0040011|GO:0023052|GO:0009987|GO:0051707|GO:0005622|GO:0030155|GO:0050793|GO:0005515|GO:0002684|GO:0007165|GO:0023057|GO:0044877|GO:0051050|GO:0016043|GO:0002683|GO:0005886|GO:0051606|GO:0040012|GO:0009653|GO:0007626|GO:0005615|GO:0045785|GO:0048856|GO:0048870|GO:0048523|GO:0040008|GO:0007154|GO:0008283|GO:0050794|GO:…	developmental process|extracellular region|immune system process|membrane|behavior|response to stimulus|cell|locomotion|signaling|cellular process|response to other organism|intracellular|regulation of cell adhesion|regulation of developmental process|protein binding|positive regulation of immune system process|signal transduction|negative regulation of signaling|macromolecular complex binding|po…	K10031	C-X-C motif chemokine 12[-]	hsa05200|hsa04060|hsa05163|hsa04810|hsa04062|hsa04360|hsa04670|hsa04064|hsa04061|hsa05323|hsa04672	Pathways in cancer - Homo sapiens (human)|Cytokine-cytokine receptor interaction - Homo sapiens (human)|Human cytomegalovirus infection - Homo sapiens (human)|Regulation of actin cytoskeleton - Homo sapiens (human)|Chemokine signaling pathway - Homo sapiens (human)|Axon guidance - Homo sapiens (human)|Leukocyte transendothelial migration - Homo sapiens (human)|NF-kappa B signaling pathway - Homo …	10:44370165-44386493	4191	2171	2685	690	663	1829	58.3062	34.0121	46.8489	9.90196	10.2231	28.5345	46.389	16.2199	1.51602	1.51602	2.86001	0.00261078	0.620964	UP
ENSG00000107984	DKK1	dickkopf WNT signaling pathway inhibitor 1 [Source:HGNC Symbol;Acc:HGNC:2891]	protein_coding	GO:0032502|GO:0005576|GO:0016020|GO:0007610|GO:0050896|GO:0005623|GO:0023052|GO:0009987|GO:0008152|GO:0098772|GO:0005622|GO:0050793|GO:0031090|GO:0048646|GO:0005515|GO:0007165|GO:0023057|GO:0006807|GO:0016043|GO:0009058|GO:0005886|GO:0009892|GO:0009653|GO:0019222|GO:0031128|GO:0005615|GO:0044237|GO:0048856|GO:0048523|GO:0007154|GO:0050794|GO:0009893|GO:0023051|GO:0071704|GO:0030545|GO:0043229|GO:…	developmental process|extracellular region|membrane|behavior|response to stimulus|cell|signaling|cellular process|metabolic process|molecular function regulator|intracellular|regulation of developmental process|organelle membrane|anatomical structure formation involved in morphogenesis|protein binding|signal transduction|negative regulation of signaling|nitrogen compound metabolic process|cellula…	K02165	dickkopf[-]	hsa05010|hsa04310	Alzheimer disease - Homo sapiens (human)|Wnt signaling pathway - Homo sapiens (human)	10:52314281-52318042	93	566	441	1706	820	751	3.71551	25.464	22.0968	70.3052	36.3094	33.646	17.0921	46.7535	-1.45175	1.45175	2.73539	0.0138888	1	DOWN
ENSG00000108175	ZMIZ1	zinc finger MIZ-type containing 1 [Source:HGNC Symbol;Acc:HGNC:16493]	protein_coding	GO:0032502|GO:0002376|GO:0003824|GO:0050896|GO:0005623|GO:0022414|GO:0023052|GO:0000003|GO:0009987|GO:0008152|GO:0019953|GO:0005622|GO:0030155|GO:0050793|GO:0005515|GO:0002684|GO:0007165|GO:0006807|GO:0016043|GO:0009058|GO:0009653|GO:0019222|GO:0048609|GO:0044237|GO:0045785|GO:0048856|GO:0045321|GO:0007154|GO:0008283|GO:0050794|GO:0009893|GO:0023051|GO:0048589|GO:0071704|GO:0016740|GO:0007155|GO:…	developmental process|immune system process|catalytic activity|response to stimulus|cell|reproductive process|signaling|reproduction|cellular process|metabolic process|sexual reproduction|intracellular|regulation of cell adhesion|regulation of developmental process|protein binding|positive regulation of immune system process|signal transduction|nitrogen compound metabolic process|cellular compone…	-	-	-	-	10:79068966-79316528	806	1041	901	3663	1359	1022	5.04593	7.33895	7.0744	23.6548	9.42972	7.17493	6.48643	13.4198	-1.04887	1.04887	2.06891	0.0384066	1	DOWN
ENSG00000108774	RAB5C	RAB5C, member RAS oncogene family [Source:HGNC Symbol;Acc:HGNC:9785]	protein_coding	GO:0005576|GO:0002376|GO:0016020|GO:0003824|GO:0050896|GO:0005623|GO:0023052|GO:0009987|GO:0005622|GO:0031090|GO:0005515|GO:0007165|GO:0005886|GO:0033036|GO:0097159|GO:0036094|GO:0005615|GO:0016787|GO:0045321|GO:0007154|GO:0050794|GO:0006955|GO:0043229|GO:0071944|GO:0043227|GO:0051641|GO:0043167|GO:0097367|GO:0012505|GO:0035556|GO:0002274|GO:0030141|GO:0043299|GO:0010008|GO:0002443|GO:0070062|GO:…	extracellular region|immune system process|membrane|catalytic activity|response to stimulus|cell|signaling|cellular process|intracellular|organelle membrane|protein binding|signal transduction|plasma membrane|macromolecule localization|organic cyclic compound binding|small molecule binding|extracellular space|hydrolase activity|leukocyte activation|cell communication|regulation of cellular proces…	K07889	Ras-related protein Rab-5C[-]	hsa04144|hsa04014|hsa05132|hsa05152|hsa04145|hsa05146|hsa04962	Endocytosis - Homo sapiens (human)|Ras signaling pathway - Homo sapiens (human)|Salmonella infection - Homo sapiens (human)|Tuberculosis - Homo sapiens (human)|Phagosome - Homo sapiens (human)|Amoebiasis - Homo sapiens (human)|Vasopressin-regulated water reabsorption - Homo sapiens (human)	17:42124978-42155044	2669	1006	880	1191	444	682	58.8541	24.9806	24.3371	27.0904	10.8513	16.8645	36.0573	18.2687	0.980913	0.980913	1.97371	0.0386821	1	UP
ENSG00000108825	PTGES3L-AARSD1	PTGES3L-AARSD1 readthrough [Source:HGNC Symbol;Acc:HGNC:43946]	protein_coding	GO:0003824|GO:0005623|GO:0009987|GO:0008152|GO:0005622|GO:0006807|GO:0009058|GO:0019222|GO:0016874|GO:0097159|GO:0036094|GO:0016787|GO:0044237|GO:0050794|GO:0071704|GO:0043229|GO:0043227|GO:0043167|GO:0097367|GO:0006139|GO:0019538|GO:0006082|GO:0016788|GO:1901360|GO:0043169|GO:0003676|GO:0034641|GO:0046483|GO:0044249|GO:0051171|GO:0006725|GO:0043231|GO:0031323|GO:0044281|GO:0005737|GO:0043170|GO:…	catalytic activity|cell|cellular process|metabolic process|intracellular|nitrogen compound metabolic process|biosynthetic process|regulation of metabolic process|ligase activity|organic cyclic compound binding|small molecule binding|hydrolase activity|cellular metabolic process|regulation of cellular process|organic substance metabolic process|intracellular organelle|membrane-bounded organelle|io…	-	-	-	-	17:42950526-42980528	4	56	77	0	20	3	0.118713	1.87155	2.86606	0	0.657868	0.0998401	1.61877	0.252569	2.68015	2.68015	6.40922	0.0325341	1	UP
ENSG00000109610	SOD3	superoxide dismutase 3 [Source:HGNC Symbol;Acc:HGNC:11181]	protein_coding	GO:0005576|GO:0016209|GO:0003824|GO:0050896|GO:0005623|GO:0009987|GO:0008152|GO:0005622|GO:0005515|GO:1990748|GO:0016491|GO:0004784|GO:0005615|GO:0044237|GO:0043229|GO:0043227|GO:0043167|GO:0097367|GO:0012505|GO:0055114|GO:0008201|GO:0072593|GO:0070062|GO:0043169|GO:1903561|GO:0006979|GO:0005794|GO:0010035|GO:0031982|GO:0043231|GO:0098869|GO:0005737|GO:0009636|GO:0001666|GO:0005539|GO:0005634|GO:…	extracellular region|antioxidant activity|catalytic activity|response to stimulus|cell|cellular process|metabolic process|intracellular|protein binding|cellular detoxification|oxidoreductase activity|superoxide dismutase activity|extracellular space|cellular metabolic process|intracellular organelle|membrane-bounded organelle|ion binding|carbohydrate derivative binding|endomembrane system|oxidati…	-	-	-	-	4:24789912-24800842	113	187	410	1748	491	157	5.87149	10.9417	26.7184	93.6883	28.2763	9.14806	14.5106	43.7042	-1.59067	1.59067	3.01189	0.0336798	1	DOWN
ENSG00000109861	CTSC	cathepsin C [Source:HGNC Symbol;Acc:HGNC:2528]	protein_coding	GO:0032502|GO:0005576|GO:0002376|GO:0016020|GO:0003824|GO:0050896|GO:0005623|GO:0001906|GO:0023052|GO:0009987|GO:0008152|GO:0098772|GO:0005622|GO:0050793|GO:0031090|GO:0030234|GO:0005515|GO:0002684|GO:0007165|GO:0001909|GO:0006807|GO:0016043|GO:0019222|GO:0005615|GO:0016787|GO:0044237|GO:0048856|GO:0048523|GO:0045321|GO:0007154|GO:0050794|GO:0009893|GO:0023051|GO:0001913|GO:0071704|GO:0006955|GO:…	developmental process|extracellular region|immune system process|membrane|catalytic activity|response to stimulus|cell|cell killing|signaling|cellular process|metabolic process|molecular function regulator|intracellular|regulation of developmental process|organelle membrane|enzyme regulator activity|protein binding|positive regulation of immune system process|signal transduction|leukocyte mediate…	K01275	cathepsin C[3.4.14.1]	hsa04210|hsa04142	Apoptosis - Homo sapiens (human)|Lysosome - Homo sapiens (human)	11:88293592-88337761	1076	278	247	148	190	296	8.89361	2.58754	2.56048	1.26183	1.74057	2.74358	4.68054	1.91533	1.28908	1.28908	2.44373	0.0182032	1	UP
ENSG00000110092	CCND1	cyclin D1 [Source:HGNC Symbol;Acc:HGNC:1582]	protein_coding	GO:0032502|GO:0016020|GO:0030054|GO:0032991|GO:0003824|GO:0050896|GO:0005623|GO:0022414|GO:0023052|GO:0000003|GO:0009987|GO:0008152|GO:0098772|GO:0005622|GO:0000075|GO:0050793|GO:0031090|GO:0003006|GO:0043627|GO:0030234|GO:0005911|GO:0005515|GO:0007165|GO:0006807|GO:0017053|GO:0044877|GO:0009058|GO:0009892|GO:0019222|GO:0044237|GO:0048856|GO:0048523|GO:0007154|GO:0008283|GO:0050794|GO:0009893|GO:…	developmental process|membrane|cell junction|macromolecular complex|catalytic activity|response to stimulus|cell|reproductive process|signaling|reproduction|cellular process|metabolic process|molecular function regulator|intracellular|cell cycle checkpoint|regulation of developmental process|organelle membrane|developmental process involved in reproduction|response to estrogen|enzyme regulator ac…	K04503	G1/S-specific cyclin-D1[-]	hsa05200|hsa04151|hsa05165|hsa05163|hsa05166|hsa05203|hsa05205|hsa05169|hsa04510|hsa05167|hsa05225|hsa04630|hsa05206|hsa04530|hsa04310|hsa04390|hsa04218|hsa05160|hsa04934|hsa04921|hsa05226|hsa05224|hsa05162|hsa04371|hsa04068|hsa04110|hsa04919|hsa04152|hsa04933|hsa01522|hsa05215|hsa05222|hsa05210|hsa05220|hsa05212|hsa05214|hsa04115|hsa05218|hsa04917|hsa05223|hsa05221|hsa05416|hsa05213|hsa04340|hsa…	Pathways in cancer - Homo sapiens (human)|PI3K-Akt signaling pathway - Homo sapiens (human)|Human papillomavirus infection - Homo sapiens (human)|Human cytomegalovirus infection - Homo sapiens (human)|Human T-cell leukemia virus 1 infection - Homo sapiens (human)|Viral carcinogenesis - Homo sapiens (human)|Proteoglycans in cancer - Homo sapiens (human)|Epstein-Barr virus infection - Homo sapiens …	11:69641156-69654474	4109	6058	4057	7826	9015	9569	69.2071	114.9	85.6993	135.966	168.288	180.735	89.9355	161.663	-0.846024	0.846024	1.79754	0.0384705	1	DOWN
ENSG00000110628	SLC22A18	solute carrier family 22 member 18 [Source:HGNC Symbol;Acc:HGNC:10964]	protein_coding	GO:0016020|GO:0005215|GO:0050896|GO:0005623|GO:0031224|GO:0045177|GO:0005622|GO:0005515|GO:0005886|GO:0022857|GO:0043229|GO:0071944|GO:0043227|GO:0012505|GO:0016324|GO:0019899|GO:0016021|GO:0043231|GO:0005635|GO:0005737|GO:0007588|GO:0042493|GO:0005634|GO:0042908|GO:0006811|GO:0055085|GO:0071702|GO:0015291|GO:0044389|GO:0015293|GO:0006812|GO:0006855|GO:0031625|GO:0015695|GO:1990961	membrane|transporter activity|response to stimulus|cell|intrinsic component of membrane|apical part of cell|intracellular|protein binding|plasma membrane|transmembrane transporter activity|intracellular organelle|cell periphery|membrane-bounded organelle|endomembrane system|apical plasma membrane|enzyme binding|integral component of membrane|intracellular membrane-bounded organelle|nuclear envelo…	-	-	-	-	11:2899721-2925246	50	10	26	140	40	87	0.752618	0.169512	0.49084	2.17373	0.667317	1.46852	0.47099	1.43652	-1.60881	1.60881	3.05001	0.039118	1	DOWN
ENSG00000111057	KRT18	keratin 18 [Source:HGNC Symbol;Acc:HGNC:6430]	protein_coding	GO:0032502|GO:0005576|GO:0030054|GO:0005198|GO:0050896|GO:0005623|GO:0023052|GO:0009987|GO:0005622|GO:0005515|GO:0007165|GO:0016043|GO:0033036|GO:0009653|GO:0097159|GO:0005615|GO:0048856|GO:0048523|GO:0007154|GO:0050794|GO:0007155|GO:0043229|GO:0071944|GO:0043227|GO:0051641|GO:0048513|GO:0099512|GO:0098609|GO:0010033|GO:0070062|GO:0097110|GO:0007049|GO:0003676|GO:1903561|GO:0097190|GO:0006996|GO:…	developmental process|extracellular region|cell junction|structural molecule activity|response to stimulus|cell|signaling|cellular process|intracellular|protein binding|signal transduction|cellular component organization|macromolecule localization|anatomical structure morphogenesis|organic cyclic compound binding|extracellular space|anatomical structure development|negative regulation of cellular…	K07604	type I keratin, acidic[-]	hsa04915|hsa05150	Estrogen signaling pathway - Homo sapiens (human)|Staphylococcus aureus infection - Homo sapiens (human)	12:52948871-52952906	24	8	8	13	9	221	0.437159	0.164104	0.182765	0.244265	0.181689	4.5142	0.261342	1.64672	-2.65558	2.65558	6.301	0.0181751	1	DOWN
ENSG00000111536	IL26	interleukin 26 [Source:HGNC Symbol;Acc:HGNC:17119]	protein_coding	GO:0005576|GO:0050896|GO:0005623|GO:0023052|GO:0009987|GO:0008152|GO:0005622|GO:1904951|GO:0005515|GO:0007165|GO:0006807|GO:0051050|GO:0009058|GO:0033036|GO:0019222|GO:0005615|GO:0044237|GO:0048523|GO:0007154|GO:0008283|GO:0050794|GO:0009893|GO:0023051|GO:0071704|GO:0035556|GO:0023014|GO:0006139|GO:0009966|GO:0050673|GO:0019538|GO:0051047|GO:0010033|GO:1901360|GO:0051173|GO:0001816|GO:0034641|GO:…	extracellular region|response to stimulus|cell|signaling|cellular process|metabolic process|intracellular|positive regulation of establishment of protein localization|protein binding|signal transduction|nitrogen compound metabolic process|positive regulation of transport|biosynthetic process|macromolecule localization|regulation of metabolic process|extracellular space|cellular metabolic process|…	K05446	interleukin 26[-]	hsa04060	Cytokine-cytokine receptor interaction - Homo sapiens (human)	12:68201349-68225810	205	28	30	16	27	25	22.5726	3.47191	4.14287	1.81732	3.29506	3.08691	10.0625	2.7331	1.88037	1.88037	3.6817	0.0196174	1	UP
ENSG00000111641	NOP2	NOP2 nucleolar protein [Source:HGNC Symbol;Acc:HGNC:7867]	protein_coding	GO:0003824|GO:0050896|GO:0005623|GO:0023052|GO:0009987|GO:0008152|GO:0005622|GO:0005515|GO:0007165|GO:0006807|GO:0016043|GO:0009058|GO:0019222|GO:0097159|GO:0044237|GO:0007154|GO:0008283|GO:0050794|GO:0032259|GO:0023051|GO:0071704|GO:0016740|GO:0043229|GO:0043227|GO:0035556|GO:0006139|GO:0022607|GO:0009966|GO:1901360|GO:0003676|GO:0043933|GO:0034641|GO:0006996|GO:0046483|GO:0044249|GO:0051171|GO:…	catalytic activity|response to stimulus|cell|signaling|cellular process|metabolic process|intracellular|protein binding|signal transduction|nitrogen compound metabolic process|cellular component organization|biosynthetic process|regulation of metabolic process|organic cyclic compound binding|cellular metabolic process|cell communication|cell proliferation|regulation of cellular process|methylatio…	-	-	-	-	12:6556863-6568691	188	97	152	50	72	82	1.69525	0.984972	1.71899	0.465074	0.719582	0.829177	1.4664	0.671278	1.1273	1.1273	2.1845	0.0377128	1	UP
ENSG00000112309	B3GAT2	beta-1,3-glucuronyltransferase 2 [Source:HGNC Symbol;Acc:HGNC:922]	protein_coding	GO:0016020|GO:0003824|GO:0005623|GO:0009987|GO:0008152|GO:0031224|GO:0005622|GO:0031090|GO:0006807|GO:0009058|GO:0044237|GO:0071704|GO:0016740|GO:0043229|GO:0043227|GO:0043167|GO:0012505|GO:0005975|GO:1901135|GO:0019538|GO:0006082|GO:0043169|GO:0006790|GO:0005794|GO:0044249|GO:0016021|GO:0043231|GO:0044281|GO:0005737|GO:0043170|GO:0044260|GO:0006486|GO:0016757|GO:0070085|GO:0050650|GO:0044267|GO:…	membrane|catalytic activity|cell|cellular process|metabolic process|intrinsic component of membrane|intracellular|organelle membrane|nitrogen compound metabolic process|biosynthetic process|cellular metabolic process|organic substance metabolic process|transferase activity|intracellular organelle|membrane-bounded organelle|ion binding|endomembrane system|carbohydrate metabolic process|carbohydrat…	K10157	galactosylgalactosylxylosylprotein 3-beta-glucuronosyltransferase 2[2.4.1.135]	hsa01100|hsa00515	Metabolic pathways - Homo sapiens (human)|Mannose type O-glycan biosynthesis - Homo sapiens (human)	6:70856679-70957060	40	14	33	217	9	130	0.408304	0.160924	0.42247	2.28486	0.101818	1.48809	0.330566	1.29159	-1.96614	1.96614	3.90721	0.0338551	1	DOWN
ENSG00000112799	LY86	lymphocyte antigen 86 [Source:HGNC Symbol;Acc:HGNC:16837]	protein_coding	GO:0005576|GO:0002376|GO:0050896|GO:0023052|GO:0009987|GO:0051707|GO:0005515|GO:0007165|GO:0005615|GO:0007154|GO:0050794|GO:0023051|GO:0006955|GO:0045087|GO:0009966|GO:0006952|GO:0010033|GO:0031666|GO:0009617|GO:0007166|GO:0009967|GO:0043207|GO:0031664|GO:0010646|GO:0032496|GO:0002237|GO:0071219|GO:0006954|GO:0031663|GO:0033993|GO:0071310|GO:0071222|GO:0071396	extracellular region|immune system process|response to stimulus|signaling|cellular process|response to other organism|protein binding|signal transduction|extracellular space|cell communication|regulation of cellular process|regulation of signaling|immune response|innate immune response|regulation of signal transduction|defense response|response to organic substance|positive regulation of lipopoly…	-	-	-	-	6:6588108-6654983	65	0	0	2	0	2	4.26944	0	0	0.135529	0	0.147335	1.42315	0.0942881	3.91586	3.91586	15.0936	0.0412114	1	UP
ENSG00000113161	HMGCR	3-hydroxy-3-methylglutaryl-CoA reductase [Source:HGNC Symbol;Acc:HGNC:5006]	protein_coding	GO:0032502|GO:0016020|GO:0007610|GO:0003824|GO:0050896|GO:0005623|GO:0023052|GO:0009987|GO:0008152|GO:0031224|GO:0005622|GO:0050793|GO:0031090|GO:0042175|GO:0005515|GO:0007165|GO:0023057|GO:0006807|GO:0051051|GO:0016491|GO:1904950|GO:0009058|GO:0009892|GO:0033036|GO:0019222|GO:0097159|GO:0036094|GO:0044237|GO:0048856|GO:0048523|GO:0007154|GO:0008283|GO:0050794|GO:0009893|GO:0023051|GO:0071704|GO:…	developmental process|membrane|behavior|catalytic activity|response to stimulus|cell|signaling|cellular process|metabolic process|intrinsic component of membrane|intracellular|regulation of developmental process|organelle membrane|nuclear outer membrane-endoplasmic reticulum membrane network|protein binding|signal transduction|negative regulation of signaling|nitrogen compound metabolic process|n…	K00021	hydroxymethylglutaryl-CoA reductase (NADPH)[1.1.1.34]	hsa01100|hsa04152|hsa04976|hsa00900	Metabolic pathways - Homo sapiens (human)|AMPK signaling pathway - Homo sapiens (human)|Bile secretion - Homo sapiens (human)|Terpenoid backbone biosynthesis - Homo sapiens (human)	5:75336329-75362101	987	891	841	316	595	498	10.9263	11.1074	11.6764	3.60843	7.30039	6.18223	11.2367	5.69702	0.979939	0.979939	1.97238	0.0195026	1	UP
ENSG00000113296	THBS4	thrombospondin 4 [Source:HGNC Symbol;Acc:HGNC:11788]	protein_coding	GO:0032502|GO:0005576|GO:0002376|GO:0007610|GO:0050896|GO:0005623|GO:0040011|GO:0023052|GO:0009987|GO:0008152|GO:0005622|GO:0050793|GO:0048646|GO:0005515|GO:0002684|GO:0007165|GO:0006807|GO:0044877|GO:0031012|GO:0040012|GO:0009653|GO:0019222|GO:0005615|GO:0044237|GO:0048856|GO:0048870|GO:0007154|GO:0008283|GO:0050794|GO:0009893|GO:0071704|GO:0050900|GO:0007155|GO:0043229|GO:0043227|GO:0043167|GO:…	developmental process|extracellular region|immune system process|behavior|response to stimulus|cell|locomotion|signaling|cellular process|metabolic process|intracellular|regulation of developmental process|anatomical structure formation involved in morphogenesis|protein binding|positive regulation of immune system process|signal transduction|nitrogen compound metabolic process|macromolecular comp…	K04659	thrombospondin 2/3/4/5[-]	hsa04151|hsa05165|hsa04510|hsa04145|hsa04512|hsa05144	PI3K-Akt signaling pathway - Homo sapiens (human)|Human papillomavirus infection - Homo sapiens (human)|Focal adhesion - Homo sapiens (human)|Phagosome - Homo sapiens (human)|ECM-receptor interaction - Homo sapiens (human)|Malaria - Homo sapiens (human)	5:79991311-80083287	6	7	7	199	11	7	0.128666	0.169023	0.188238	4.40157	0.26143	0.168331	0.161975	1.61044	-3.31361	3.31361	9.94251	0.00468407	0.831147	DOWN
ENSG00000113532	ST8SIA4	ST8 alpha-N-acetyl-neuraminide alpha-2,8-sialyltransferase 4 [Source:HGNC Symbol;Acc:HGNC:10871]	protein_coding	GO:0032502|GO:0016020|GO:0003824|GO:0005623|GO:0009987|GO:0008152|GO:0031224|GO:0005622|GO:0031090|GO:0006807|GO:0009058|GO:0036094|GO:0044237|GO:0048856|GO:0071704|GO:0016740|GO:0043229|GO:0043227|GO:0043167|GO:0097367|GO:0012505|GO:0005975|GO:1901135|GO:0019538|GO:0006629|GO:0005794|GO:0044255|GO:0034641|GO:0044249|GO:0016021|GO:0007275|GO:0043231|GO:0043177|GO:0005737|GO:0043170|GO:0044260|GO:…	developmental process|membrane|catalytic activity|cell|cellular process|metabolic process|intrinsic component of membrane|intracellular|organelle membrane|nitrogen compound metabolic process|biosynthetic process|small molecule binding|cellular metabolic process|anatomical structure development|organic substance metabolic process|transferase activity|intracellular organelle|membrane-bounded organe…	-	-	-	-	5:100806933-100903282	66	266	18	29	45	38	0.842334	3.82294	0.28812	0.381775	0.636541	0.543854	1.65113	0.520723	1.66487	1.66487	3.17084	0.0456803	1	UP
ENSG00000113739	STC2	stanniocalcin 2 [Source:HGNC Symbol;Acc:HGNC:11374]	protein_coding	GO:0032502|GO:0005576|GO:0050896|GO:0005623|GO:0022414|GO:0023052|GO:0000003|GO:0009987|GO:0008152|GO:0045926|GO:0005622|GO:0050793|GO:0003006|GO:0005515|GO:0007165|GO:0006807|GO:0009058|GO:0009892|GO:0019222|GO:0097159|GO:0048609|GO:0005615|GO:0044237|GO:0048856|GO:0042445|GO:0040008|GO:0007154|GO:0050794|GO:0048589|GO:0071704|GO:0043229|GO:0043227|GO:0012505|GO:0032350|GO:0046697|GO:0001893|GO:…	developmental process|extracellular region|response to stimulus|cell|reproductive process|signaling|reproduction|cellular process|metabolic process|negative regulation of growth|intracellular|regulation of developmental process|developmental process involved in reproduction|protein binding|signal transduction|nitrogen compound metabolic process|biosynthetic process|negative regulation of metaboli…	-	-	-	-	5:173314713-173329503	3244	1751	2645	7104	2456	7646	53.6904	32.6347	54.9035	121.281	45.0523	141.909	47.0762	102.748	-1.12604	1.12604	2.18258	0.028822	1	DOWN
ENSG00000115457	IGFBP2	insulin like growth factor binding protein 2 [Source:HGNC Symbol;Acc:HGNC:5471]	protein_coding	GO:0032502|GO:0005576|GO:0002376|GO:0016020|GO:0050896|GO:0005623|GO:0022414|GO:0023052|GO:0000003|GO:0009987|GO:0008152|GO:0045177|GO:0005622|GO:0030155|GO:0043627|GO:0005515|GO:0002684|GO:0007165|GO:0023057|GO:0006807|GO:0005886|GO:0005615|GO:0044237|GO:0045785|GO:0048523|GO:0045321|GO:0040008|GO:0007154|GO:0008283|GO:0050794|GO:0023051|GO:0071704|GO:0007155|GO:0043229|GO:0071944|GO:0043227|GO:…	developmental process|extracellular region|immune system process|membrane|response to stimulus|cell|reproductive process|signaling|reproduction|cellular process|metabolic process|apical part of cell|intracellular|regulation of cell adhesion|response to estrogen|protein binding|positive regulation of immune system process|signal transduction|negative regulation of signaling|nitrogen compound metab…	-	-	-	-	2:216632828-216664436	403	105	278	19	102	63	6.47899	1.90094	5.60538	0.315092	1.8175	1.1358	4.66177	1.08947	2.09726	2.09726	4.27895	0.00183522	0.542135	UP
ENSG00000115956	PLEK	pleckstrin [Source:HGNC Symbol;Acc:HGNC:9070]	protein_coding	GO:0032502|GO:0005576|GO:0002376|GO:0016020|GO:0050896|GO:0005623|GO:0023052|GO:0009987|GO:0008152|GO:0031252|GO:0005622|GO:0005515|GO:0007165|GO:0023057|GO:0016043|GO:0042995|GO:0009058|GO:0005886|GO:0009892|GO:0033036|GO:0019222|GO:0044237|GO:0048856|GO:0044089|GO:0048523|GO:0007154|GO:0008289|GO:0050794|GO:0009893|GO:0023051|GO:0071704|GO:0007155|GO:0002520|GO:0071944|GO:0043167|GO:0032231|GO:…	developmental process|extracellular region|immune system process|membrane|response to stimulus|cell|signaling|cellular process|metabolic process|cell leading edge|intracellular|protein binding|signal transduction|negative regulation of signaling|cellular component organization|cell projection|biosynthetic process|plasma membrane|negative regulation of metabolic process|macromolecule localization|…	-	-	-	-	2:68365282-68397453	262	9	0	0	2	13	9.18544	0.355317	0	0	0.0776987	0.511105	3.18025	0.196268	4.01825	4.01825	16.2036	0.0149535	1	UP
ENSG00000116701	NCF2	neutrophil cytosolic factor 2 [Source:HGNC Symbol;Acc:HGNC:7661]	protein_coding	GO:0002376|GO:0016020|GO:0032991|GO:0003824|GO:0050896|GO:0009055|GO:0005623|GO:0023052|GO:0009987|GO:0008152|GO:0098772|GO:0031224|GO:0019882|GO:0005622|GO:0030234|GO:0005515|GO:0007165|GO:0016491|GO:0005886|GO:0044237|GO:0007154|GO:0050794|GO:0006955|GO:0043229|GO:0071944|GO:1990204|GO:0043227|GO:1902494|GO:0012505|GO:0006091|GO:0045087|GO:0055114|GO:0030141|GO:0019725|GO:0008022|GO:0006952|GO:…	immune system process|membrane|macromolecular complex|catalytic activity|response to stimulus|electron carrier activity|cell|signaling|cellular process|metabolic process|molecular function regulator|intrinsic component of membrane|antigen processing and presentation|intracellular|enzyme regulator activity|protein binding|signal transduction|oxidoreductase activity|plasma membrane|cellular metabol…	K08010	neutrophil cytosolic factor 2[-]	hsa04145|hsa05418|hsa04380|hsa04670|hsa05140	Phagosome - Homo sapiens (human)|Fluid shear stress and atherosclerosis - Homo sapiens (human)|Osteoclast differentiation - Homo sapiens (human)|Leukocyte transendothelial migration - Homo sapiens (human)|Leishmaniasis - Homo sapiens (human)	1:183555562-183590876	655	0	18	35	15	33	17.3627	0	0.598427	0.957008	0.44071	0.980956	5.98706	0.792891	2.91665	2.91665	7.55092	0.028269	1	UP
ENSG00000117091	CD48	CD48 molecule [Source:HGNC Symbol;Acc:HGNC:1683]	protein_coding	GO:0005576|GO:0002376|GO:0016020|GO:0050896|GO:0005623|GO:0040011|GO:0009987|GO:0031224|GO:0005515|GO:0005886|GO:0005615|GO:0048870|GO:0038023|GO:0003823|GO:0050900|GO:0006955|GO:0071944|GO:0043227|GO:0002682|GO:0002250|GO:0016477|GO:0031225|GO:0006952|GO:0070062|GO:1903561|GO:0031982|GO:0031226|GO:0098857|GO:0050776|GO:0002819|GO:0045121	extracellular region|immune system process|membrane|response to stimulus|cell|locomotion|cellular process|intrinsic component of membrane|protein binding|plasma membrane|extracellular space|cell motility|signaling receptor activity|antigen binding|leukocyte migration|immune response|cell periphery|membrane-bounded organelle|regulation of immune system process|adaptive immune response|cell migrati…	K06479	CD48 antigen[-]	hsa04650	Natural killer cell mediated cytotoxicity - Homo sapiens (human)	1:160678746-160711831	225	0	2	0	0	3	6.46194	0	0.0720243	0	0	0.0966155	2.17799	0.0322052	6.07956	6.07956	67.6285	0.00258512	0.620964	UP
ENSG00000117481	NSUN4	NOP2/Sun RNA methyltransferase 4 [Source:HGNC Symbol;Acc:HGNC:31802]	protein_coding	GO:0032991|GO:0003824|GO:0005623|GO:0009987|GO:0008152|GO:0005622|GO:0005515|GO:0006807|GO:1990904|GO:0016043|GO:0009058|GO:0019222|GO:0097159|GO:0044237|GO:0050794|GO:0032259|GO:0009893|GO:0071704|GO:0016740|GO:0043229|GO:0043227|GO:0006139|GO:0022607|GO:0019538|GO:1901360|GO:0051173|GO:0003676|GO:0043933|GO:0034641|GO:0006996|GO:0046483|GO:0044249|GO:0051171|GO:0006725|GO:0043231|GO:0031325|GO:…	macromolecular complex|catalytic activity|cell|cellular process|metabolic process|intracellular|protein binding|nitrogen compound metabolic process|ribonucleoprotein complex|cellular component organization|biosynthetic process|regulation of metabolic process|organic cyclic compound binding|cellular metabolic process|regulation of cellular process|methylation|positive regulation of metabolic proce…	-	-	-	-	1:46340177-46365152	257	278	110	118	86	94	2.2549	2.74672	1.21044	1.06795	0.836308	0.924876	2.07069	0.943046	1.13471	1.13471	2.19574	0.0215048	1	UP
ENSG00000118113	MMP8	matrix metallopeptidase 8 [Source:HGNC Symbol;Acc:HGNC:7175]	protein_coding	GO:0032502|GO:0005576|GO:0002376|GO:0003824|GO:0050896|GO:0005623|GO:0023052|GO:0009987|GO:0008152|GO:0005622|GO:1904951|GO:0048646|GO:0002684|GO:0007165|GO:0006807|GO:0051050|GO:0016043|GO:0009058|GO:0031012|GO:0009892|GO:0033036|GO:0009653|GO:0019222|GO:0005615|GO:0016787|GO:0044237|GO:0048856|GO:0045321|GO:0007154|GO:0050794|GO:0009893|GO:0023051|GO:0071704|GO:0006955|GO:0009056|GO:0043229|GO:…	developmental process|extracellular region|immune system process|catalytic activity|response to stimulus|cell|signaling|cellular process|metabolic process|intracellular|positive regulation of establishment of protein localization|anatomical structure formation involved in morphogenesis|positive regulation of immune system process|signal transduction|nitrogen compound metabolic process|positive re…	-	-	-	-	11:102711796-102727050	696	6	9	10	7	21	14.6669	0.14239	0.237867	0.217383	0.163495	0.496266	5.01572	0.292381	4.10053	4.10053	17.1547	0.00175217	0.528338	UP
ENSG00000118363	SPCS2	signal peptidase complex subunit 2 [Source:HGNC Symbol;Acc:HGNC:28962]	protein_coding	GO:0016020|GO:0032991|GO:0003824|GO:0005623|GO:0009987|GO:0008152|GO:0031224|GO:0005622|GO:0031090|GO:0042175|GO:0006807|GO:0033036|GO:0016787|GO:0044237|GO:0098796|GO:0071704|GO:0043229|GO:0043227|GO:0051641|GO:0005789|GO:1902494|GO:0012505|GO:1905368|GO:0019538|GO:0034641|GO:0016021|GO:0043231|GO:0005787|GO:0005783|GO:0005737|GO:0043170|GO:0044260|GO:0008104|GO:0045184|GO:0008233|GO:0046907|GO:…	membrane|macromolecular complex|catalytic activity|cell|cellular process|metabolic process|intrinsic component of membrane|intracellular|organelle membrane|nuclear outer membrane-endoplasmic reticulum membrane network|nitrogen compound metabolic process|macromolecule localization|hydrolase activity|cellular metabolic process|membrane protein complex|organic substance metabolic process|intracellul…	K12947	signal peptidase complex subunit 2[3.4.-.-]	hsa03060	Protein export - Homo sapiens (human)	11:74949247-74979033	342	380	259	201	170	197	4.77383	5.97311	4.53417	2.89409	2.63004	3.08367	5.0937	2.86927	0.828034	0.828034	1.77526	0.0422227	1	UP
ENSG00000119714	GPR68	G protein-coupled receptor 68 [Source:HGNC Symbol;Acc:HGNC:4519]	protein_coding	GO:0032502|GO:0002376|GO:0016020|GO:0050896|GO:0005623|GO:0023052|GO:0009987|GO:0031224|GO:1904951|GO:0050793|GO:0002684|GO:0007165|GO:0051050|GO:0002683|GO:0005886|GO:0033036|GO:0048856|GO:0048523|GO:0038023|GO:0007154|GO:0050794|GO:0023051|GO:0002520|GO:0071944|GO:0051641|GO:0002682|GO:1903706|GO:0048534|GO:0048513|GO:1903012|GO:0019725|GO:0006952|GO:0051047|GO:0035774|GO:0010033|GO:0045595|GO:…	developmental process|immune system process|membrane|response to stimulus|cell|signaling|cellular process|intrinsic component of membrane|positive regulation of establishment of protein localization|regulation of developmental process|positive regulation of immune system process|signal transduction|positive regulation of transport|negative regulation of immune system process|plasma membrane|macro…	-	-	-	-	14:91232532-91253925	37	71	115	163	235	153	0.563723	1.21816	2.19749	2.56172	3.96835	2.61408	1.32646	3.04805	-1.20031	1.20031	2.29789	0.0474256	1	DOWN
ENSG00000119782	FKBP1B	FKBP prolyl isomerase 1B [Source:HGNC Symbol;Acc:HGNC:3712]	protein_coding	GO:0032502|GO:0002376|GO:0016020|GO:0005215|GO:0032991|GO:0003824|GO:0050896|GO:0005623|GO:0023052|GO:0009987|GO:0008152|GO:0098772|GO:0016853|GO:0031224|GO:0016247|GO:0005622|GO:0050793|GO:0031090|GO:0042175|GO:0006457|GO:0005515|GO:0007165|GO:0023057|GO:0006807|GO:0051051|GO:0051775|GO:0016043|GO:1904950|GO:1902495|GO:0009892|GO:0033036|GO:0019222|GO:0097159|GO:0022857|GO:0036094|GO:0044237|GO:…	developmental process|immune system process|membrane|transporter activity|macromolecular complex|catalytic activity|response to stimulus|cell|signaling|cellular process|metabolic process|molecular function regulator|isomerase activity|intrinsic component of membrane|channel regulator activity|intracellular|regulation of developmental process|organelle membrane|nuclear outer membrane-endoplasmic r…	-	-	-	-	2:24049701-24063681	31	52	26	10	11	17	0.838801	1.58443	0.882336	0.27912	0.329891	0.51582	1.10185	0.374944	1.55519	1.55519	2.93872	0.0329832	1	UP
ENSG00000120738	EGR1	early growth response 1 [Source:HGNC Symbol;Acc:HGNC:3238]	protein_coding	GO:0032502|GO:0002376|GO:0007610|GO:0050896|GO:0005623|GO:0022414|GO:0023052|GO:0000003|GO:0009987|GO:0008152|GO:0048511|GO:0007623|GO:0005622|GO:0050793|GO:0007622|GO:0005515|GO:0007165|GO:0023057|GO:0006807|GO:0009058|GO:0009892|GO:0019222|GO:0007626|GO:0097159|GO:0048609|GO:0044237|GO:0048856|GO:0042445|GO:0048523|GO:0003700|GO:0045321|GO:0007154|GO:0003682|GO:0008283|GO:0050794|GO:0009893|GO:…	developmental process|immune system process|behavior|response to stimulus|cell|reproductive process|signaling|reproduction|cellular process|metabolic process|rhythmic process|circadian rhythm|intracellular|regulation of developmental process|rhythmic behavior|protein binding|signal transduction|negative regulation of signaling|nitrogen compound metabolic process|biosynthetic process|negative regu…	K09203	early growth response protein 1[-]	hsa05166|hsa04371|hsa04928|hsa04933|hsa04912|hsa05020	Human T-cell leukemia virus 1 infection - Homo sapiens (human)|Apelin signaling pathway - Homo sapiens (human)|Parathyroid hormone synthesis, secretion and action - Homo sapiens (human)|AGE-RAGE signaling pathway in diabetic complications - Homo sapiens (human)|GnRH signaling pathway - Homo sapiens (human)|Prion diseases - Homo sapiens (human)	5:138465479-138469303	282	613	560	937	1302	2049	10.5516	25.829	26.2795	36.1647	53.995	85.9751	20.8867	58.7116	-1.49106	1.49106	2.81096	0.00259457	0.620964	DOWN
ENSG00000120875	DUSP4	dual specificity phosphatase 4 [Source:HGNC Symbol;Acc:HGNC:3070]	protein_coding	GO:0032502|GO:0003824|GO:0050896|GO:0005623|GO:0023052|GO:0009987|GO:0008152|GO:0005622|GO:0048646|GO:0005515|GO:0007165|GO:0023057|GO:0006807|GO:0009892|GO:0009653|GO:0019222|GO:0016787|GO:0044237|GO:0048856|GO:0048523|GO:0007154|GO:0050794|GO:0023051|GO:0071704|GO:0043229|GO:0043227|GO:0035556|GO:0001704|GO:0023014|GO:0009966|GO:0044092|GO:0019538|GO:0016788|GO:0048598|GO:0009968|GO:0050790|GO:…	developmental process|catalytic activity|response to stimulus|cell|signaling|cellular process|metabolic process|intracellular|anatomical structure formation involved in morphogenesis|protein binding|signal transduction|negative regulation of signaling|nitrogen compound metabolic process|negative regulation of metabolic process|anatomical structure morphogenesis|regulation of metabolic process|hyd…	K04459	dual specificity MAP kinase phosphatase[3.1.3.16 3.1.3.48]	hsa04010	MAPK signaling pathway - Homo sapiens (human)	8:29333064-29350684	219	429	73	2207	154	172	3.15563	6.96104	1.31924	32.8033	2.45943	2.77926	3.81197	12.6807	-1.73402	1.73402	3.32654	0.0401118	1	DOWN
ENSG00000120885	CLU	clusterin [Source:HGNC Symbol;Acc:HGNC:2095]	protein_coding	GO:0032502|GO:0005576|GO:0002376|GO:0016020|GO:0032991|GO:0050896|GO:0005623|GO:0045202|GO:0023052|GO:0009987|GO:0008152|GO:0051707|GO:0005622|GO:0031090|GO:0072562|GO:0006457|GO:0005515|GO:0002684|GO:0007165|GO:0023057|GO:0006807|GO:0044877|GO:0051050|GO:0016043|GO:0042995|GO:0009058|GO:0034358|GO:0009892|GO:0033036|GO:0009653|GO:0019222|GO:0005615|GO:0044237|GO:0048856|GO:0044089|GO:0048523|GO:…	developmental process|extracellular region|immune system process|membrane|macromolecular complex|response to stimulus|cell|synapse|signaling|cellular process|metabolic process|response to other organism|intracellular|organelle membrane|blood microparticle|protein folding|protein binding|positive regulation of immune system process|signal transduction|negative regulation of signaling|nitrogen comp…	K17252	clusterin[-]	hsa04610	Complement and coagulation cascades - Homo sapiens (human)	8:27596917-27614700	53	736	208	5776	372	142	0.585172	9.15093	2.88026	65.7829	4.55225	1.75816	4.20545	24.0311	-2.51457	2.51457	5.71428	0.0172003	1	DOWN
ENSG00000121577	POPDC2	popeye domain containing 2 [Source:HGNC Symbol;Acc:HGNC:17648]	protein_coding	GO:0032502|GO:0016020|GO:0005623|GO:0009987|GO:0031224|GO:0005886|GO:0097159|GO:0036094|GO:0048856|GO:0071944|GO:0043167|GO:0097367|GO:0048513|GO:0061061|GO:0016021|GO:0007275|GO:0042391|GO:0007507|GO:0000166|GO:0002027|GO:0042383|GO:0009888|GO:0032555|GO:0030552|GO:0008015|GO:0017076|GO:1903522|GO:0003015|GO:0007517|GO:0042692|GO:0030154|GO:0060537|GO:0030551|GO:0072359|GO:0008016|GO:0051146|GO:…	developmental process|membrane|cell|cellular process|intrinsic component of membrane|plasma membrane|organic cyclic compound binding|small molecule binding|anatomical structure development|cell periphery|ion binding|carbohydrate derivative binding|animal organ development|muscle structure development|integral component of membrane|multicellular organism development|regulation of membrane potentia…	-	-	-	-	3:119636457-119665324	118	23	30	12	25	11	1.98546	0.435789	0.63307	0.208269	0.466227	0.207553	1.01811	0.294016	1.79192	1.79192	3.46275	0.024045	1	UP
ENSG00000121769	FABP3	fatty acid binding protein 3 [Source:HGNC Symbol;Acc:HGNC:3557]	protein_coding	GO:0032502|GO:0005576|GO:0005215|GO:0050896|GO:0005623|GO:0009987|GO:0008152|GO:0005622|GO:0005515|GO:0006807|GO:0009058|GO:0033036|GO:0019222|GO:0036094|GO:0005615|GO:0044237|GO:0048523|GO:0008289|GO:0008283|GO:0050794|GO:0009893|GO:0071704|GO:0009056|GO:0043227|GO:0051641|GO:0043167|GO:0045834|GO:0055114|GO:0006082|GO:0010033|GO:0070062|GO:0009725|GO:1903561|GO:0006629|GO:0044255|GO:0044249|GO:…	developmental process|extracellular region|transporter activity|response to stimulus|cell|cellular process|metabolic process|intracellular|protein binding|nitrogen compound metabolic process|biosynthetic process|macromolecule localization|regulation of metabolic process|small molecule binding|extracellular space|cellular metabolic process|negative regulation of cellular process|lipid binding|cell…	K08752	fatty acid-binding protein 3, muscle and heart[-]	hsa03320	PPAR signaling pathway - Homo sapiens (human)	1:31365253-31376850	457	438	323	227	278	63	23.3427	25.1933	20.6917	11.9601	15.7381	3.60856	23.0759	10.4356	1.14487	1.14487	2.21127	0.0224769	1	UP
ENSG00000121898	CPXM2	carboxypeptidase X, M14 family member 2 [Source:HGNC Symbol;Acc:HGNC:26977]	protein_coding	GO:0005576|GO:0003824|GO:0009987|GO:0008152|GO:0006807|GO:0005615|GO:0016787|GO:0044237|GO:0071704|GO:0043167|GO:0019538|GO:0043169|GO:0034641|GO:0043170|GO:0008233|GO:0046872|GO:0006518|GO:0006508|GO:0043603|GO:0010467|GO:0051604|GO:0008237|GO:0008238|GO:0016485|GO:0046914|GO:0008270|GO:0004180|GO:0008235|GO:0004181	extracellular region|catalytic activity|cellular process|metabolic process|nitrogen compound metabolic process|extracellular space|hydrolase activity|cellular metabolic process|organic substance metabolic process|ion binding|protein metabolic process|cation binding|cellular nitrogen compound metabolic process|macromolecule metabolic process|peptidase activity|metal ion binding|peptide metabolic p…	-	-	-	-	10:123706207-123940267	228	586	184	3261	682	140	4.72495	13.6753	4.7823	69.7088	15.6646	3.2535	7.72751	29.5423	-1.93471	1.93471	3.823	0.0143353	1	DOWN
ENSG00000121966	CXCR4	C-X-C motif chemokine receptor 4 [Source:HGNC Symbol;Acc:HGNC:2561]	protein_coding	GO:0032502|GO:0005576|GO:0002376|GO:0016020|GO:0030054|GO:0032991|GO:0050896|GO:0005623|GO:0040011|GO:0023052|GO:0009987|GO:0008152|GO:0031224|GO:0051707|GO:0031252|GO:0005622|GO:0030155|GO:0050793|GO:0048646|GO:0005515|GO:0007165|GO:0006807|GO:0016043|GO:0005886|GO:0014823|GO:0051606|GO:0040012|GO:0009653|GO:0019222|GO:0005615|GO:0044237|GO:0048856|GO:0048870|GO:0038023|GO:0040008|GO:0007154|GO:…	developmental process|extracellular region|immune system process|membrane|cell junction|macromolecular complex|response to stimulus|cell|locomotion|signaling|cellular process|metabolic process|intrinsic component of membrane|response to other organism|cell leading edge|intracellular|regulation of cell adhesion|regulation of developmental process|anatomical structure formation involved in morphoge…	K04189	C-X-C chemokine receptor type 4[-]	hsa05200|hsa04060|hsa04144|hsa05163|hsa04810|hsa05170|hsa04020|hsa04062|hsa04360|hsa04670|hsa04061|hsa04672	Pathways in cancer - Homo sapiens (human)|Cytokine-cytokine receptor interaction - Homo sapiens (human)|Endocytosis - Homo sapiens (human)|Human cytomegalovirus infection - Homo sapiens (human)|Regulation of actin cytoskeleton - Homo sapiens (human)|Human immunodeficiency virus 1 infection - Homo sapiens (human)|Calcium signaling pathway - Homo sapiens (human)|Chemokine signaling pathway - Homo s…	2:136114349-136118149	339	5	8	9	3	5	7.88252	0.130915	0.233308	0.215861	0.0773112	0.13038	2.74892	0.141184	4.28322	4.28322	19.4705	0.000888657	0.356075	UP
ENSG00000122068	FYTTD1	forty-two-three domain containing 1 [Source:HGNC Symbol;Acc:HGNC:25407]	protein_coding	GO:0005623|GO:0008152|GO:0005622|GO:0005515|GO:0033036|GO:0097159|GO:0071704|GO:0043229|GO:0043227|GO:0051641|GO:0071166|GO:0003676|GO:0043231|GO:0043170|GO:0008104|GO:0045184|GO:0046907|GO:0051649|GO:0006403|GO:0005634|GO:0003723|GO:0031981|GO:0034613|GO:0006886|GO:0050658|GO:0006406|GO:0051169|GO:0071702|GO:0010467|GO:0005654|GO:0015031|GO:0003729|GO:0006405|GO:0015833|GO:0006913|GO:0015931|GO:…	cell|metabolic process|intracellular|protein binding|macromolecule localization|organic cyclic compound binding|organic substance metabolic process|intracellular organelle|membrane-bounded organelle|cellular localization|ribonucleoprotein complex localization|nucleic acid binding|intracellular membrane-bounded organelle|macromolecule metabolic process|protein localization|establishment of protein…	-	-	-	-	3:197737179-197787596	765	888	768	466	680	187	9.13374	11.9392	11.5002	5.73916	8.99847	2.50374	10.8577	5.74713	0.917811	0.917811	1.88925	0.0486543	1	UP
ENSG00000122378	PRXL2A	peroxiredoxin like 2A [Source:HGNC Symbol;Acc:HGNC:28651]	protein_coding	GO:0032502|GO:0005576|GO:0002376|GO:0016209|GO:0050896|GO:0005623|GO:0009987|GO:0008152|GO:0005622|GO:0050793|GO:1990748|GO:0048856|GO:0050794|GO:0002520|GO:0002682|GO:1903706|GO:0048534|GO:0048513|GO:0055114|GO:0045595|GO:0007275|GO:0098869|GO:0005737|GO:0009636|GO:0045637|GO:0030154|GO:0030097|GO:0030099|GO:0002761|GO:0002521|GO:0002573|GO:0045670|GO:0030316	developmental process|extracellular region|immune system process|antioxidant activity|response to stimulus|cell|cellular process|metabolic process|intracellular|regulation of developmental process|cellular detoxification|anatomical structure development|regulation of cellular process|immune system development|regulation of immune system process|regulation of hemopoiesis|hematopoietic or lymphoid …	-	-	-	-	10:80407829-80437115	1036	863	346	402	298	425	12.2856	11.5246	5.14602	4.91743	3.91675	5.65179	9.65207	4.82866	0.999216	0.999216	1.99891	0.023291	1	UP
ENSG00000123243	ITIH5	inter-alpha-trypsin inhibitor heavy chain 5 [Source:HGNC Symbol;Acc:HGNC:21449]	protein_coding	GO:0009987|GO:0008152|GO:0098772|GO:0030234|GO:0006807|GO:0009892|GO:0019222|GO:0044237|GO:0048523|GO:0050794|GO:0071704|GO:1901135|GO:0044092|GO:0019538|GO:0006082|GO:0050790|GO:0051171|GO:0031323|GO:0044281|GO:0004857|GO:0043170|GO:0044260|GO:0031324|GO:0030414|GO:0051248|GO:0044267|GO:0051246|GO:0006508|GO:0043086|GO:0032268|GO:0032269|GO:0061135|GO:0019752|GO:0051346|GO:0030203|GO:0004866|GO:…	cellular process|metabolic process|molecular function regulator|enzyme regulator activity|nitrogen compound metabolic process|negative regulation of metabolic process|regulation of metabolic process|cellular metabolic process|negative regulation of cellular process|regulation of cellular process|organic substance metabolic process|carbohydrate derivative metabolic process|negative regulation of m…	-	-	-	-	10:7559270-7666998	294	62	255	55	45	10	2.03102	0.48232	2.20934	0.391922	0.344551	0.0774711	1.57423	0.271315	2.5366	2.5366	5.80222	0.000435403	0.258461	UP
ENSG00000124102	PI3	peptidase inhibitor 3 [Source:HGNC Symbol;Acc:HGNC:8947]	protein_coding	GO:0032502|GO:0005576|GO:0002376|GO:0016020|GO:0005198|GO:0050896|GO:0005623|GO:0022414|GO:0000003|GO:0009987|GO:0008152|GO:0098772|GO:0051707|GO:0019953|GO:0005622|GO:0030234|GO:0006807|GO:0031012|GO:0005886|GO:0009892|GO:0019222|GO:0030280|GO:0044237|GO:0048856|GO:0048523|GO:0050794|GO:0071704|GO:0006955|GO:0071944|GO:0048513|GO:0006959|GO:0044092|GO:0019538|GO:0050790|GO:0051171|GO:0007275|GO:…	developmental process|extracellular region|immune system process|membrane|structural molecule activity|response to stimulus|cell|reproductive process|reproduction|cellular process|metabolic process|molecular function regulator|response to other organism|sexual reproduction|intracellular|enzyme regulator activity|nitrogen compound metabolic process|extracellular matrix|plasma membrane|negative reg…	-	-	-	-	20:45174902-45176544	5	4	0	2	4	60	1.06508	0.959606	0	0.439547	0.944463	14.3332	0.674894	5.23908	-2.95658	2.95658	7.76282	0.0384573	1	DOWN
ENSG00000124145	SDC4	syndecan 4 [Source:HGNC Symbol;Acc:HGNC:10661]	protein_coding	GO:0032502|GO:0005576|GO:0002376|GO:0016020|GO:0030054|GO:0050896|GO:0005623|GO:0040011|GO:0009987|GO:0008152|GO:0031224|GO:0030055|GO:0005622|GO:0030155|GO:0048646|GO:0005515|GO:0006807|GO:0051050|GO:0016043|GO:0002683|GO:0009058|GO:0005886|GO:0040012|GO:0009653|GO:0019222|GO:0005615|GO:0044237|GO:0045785|GO:0048856|GO:0048870|GO:0044089|GO:0048523|GO:0045321|GO:0038023|GO:0008283|GO:0050794|GO:…	developmental process|extracellular region|immune system process|membrane|cell junction|response to stimulus|cell|locomotion|cellular process|metabolic process|intrinsic component of membrane|cell-substrate junction|intracellular|regulation of cell adhesion|anatomical structure formation involved in morphogenesis|protein binding|nitrogen compound metabolic process|positive regulation of transport…	K16338	syndecan 4[-]	hsa05205|hsa04514|hsa05418|hsa04512	Proteoglycans in cancer - Homo sapiens (human)|Cell adhesion molecules (CAMs) - Homo sapiens (human)|Fluid shear stress and atherosclerosis - Homo sapiens (human)|ECM-receptor interaction - Homo sapiens (human)	20:45325288-45348424	400	682	481	1262	776	1176	17.9682	34.499	27.0987	58.4763	38.6349	59.2397	26.522	52.117	-0.974565	0.974565	1.96505	0.022734	1	DOWN
ENSG00000124491	F13A1	coagulation factor XIII A chain [Source:HGNC Symbol;Acc:HGNC:3531]	protein_coding	GO:0005576|GO:0003824|GO:0050896|GO:0005623|GO:0023052|GO:0009987|GO:0008152|GO:0005622|GO:0072562|GO:0007165|GO:0006807|GO:0005615|GO:0044237|GO:0007154|GO:0050794|GO:0071704|GO:0016740|GO:0043229|GO:0043227|GO:0043167|GO:0012505|GO:0050817|GO:0016746|GO:0030141|GO:0019538|GO:0072378|GO:0010033|GO:0043169|GO:0009611|GO:0032940|GO:0031982|GO:0031983|GO:0097708|GO:0050878|GO:0005737|GO:0043170|GO:…	extracellular region|catalytic activity|response to stimulus|cell|signaling|cellular process|metabolic process|intracellular|blood microparticle|signal transduction|nitrogen compound metabolic process|extracellular space|cellular metabolic process|cell communication|regulation of cellular process|organic substance metabolic process|transferase activity|intracellular organelle|membrane-bounded org…	K03917	coagulation factor XIII A1 polypeptide[2.3.2.13]	hsa04610	Complement and coagulation cascades - Homo sapiens (human)	6:6144084-6321013	22	104	395	17	98	26	0.479991	2.55513	10.8083	0.382584	2.36974	0.636126	4.61447	1.12948	2.0305	2.0305	4.08547	0.0285431	1	UP
ENSG00000124875	CXCL6	C-X-C motif chemokine ligand 6 [Source:HGNC Symbol;Acc:HGNC:10643]	protein_coding	GO:0005576|GO:0002376|GO:0050896|GO:0040011|GO:0023052|GO:0009987|GO:0051707|GO:0005515|GO:0007165|GO:0005615|GO:0048870|GO:0045321|GO:0007154|GO:0050794|GO:0050900|GO:0006955|GO:0043167|GO:0097367|GO:0002274|GO:0016477|GO:0006959|GO:0006952|GO:0008201|GO:0010033|GO:0098542|GO:0019730|GO:0007267|GO:0009617|GO:0007186|GO:0006935|GO:0001775|GO:0007166|GO:0005102|GO:0005539|GO:0043207|GO:0030595|GO:…	extracellular region|immune system process|response to stimulus|locomotion|signaling|cellular process|response to other organism|protein binding|signal transduction|extracellular space|cell motility|leukocyte activation|cell communication|regulation of cellular process|leukocyte migration|immune response|ion binding|carbohydrate derivative binding|myeloid leukocyte activation|cell migration|humor…	K05506	C-X-C motif chemokine 5/6[-]	hsa04060|hsa04062|hsa04668|hsa04061|hsa04657|hsa05323|hsa05133	Cytokine-cytokine receptor interaction - Homo sapiens (human)|Chemokine signaling pathway - Homo sapiens (human)|TNF signaling pathway - Homo sapiens (human)|Viral protein interaction with cytokine and cytokine receptor - Homo sapiens (human)|IL-17 signaling pathway - Homo sapiens (human)|Rheumatoid arthritis - Homo sapiens (human)|Pertussis - Homo sapiens (human)	4:73836640-73849064	79	133	20	108	27	864	3.70616	7.0263	1.17674	5.22631	1.40389	45.4539	3.96973	17.3614	-2.12877	2.12877	4.37344	0.0221856	1	DOWN
ENSG00000125148	MT2A	metallothionein 2A [Source:HGNC Symbol;Acc:HGNC:7406]	protein_coding	GO:0002376|GO:0050896|GO:0005623|GO:0023052|GO:0009987|GO:0045926|GO:0005622|GO:0005515|GO:0007165|GO:0040008|GO:0007154|GO:0050794|GO:0006955|GO:0008144|GO:0043229|GO:0043227|GO:0043167|GO:0045087|GO:0019725|GO:0006952|GO:0010033|GO:0043169|GO:0010273|GO:0010035|GO:0043231|GO:0005737|GO:0007166|GO:0009636|GO:0097501|GO:0042592|GO:0042493|GO:0034097|GO:0035690|GO:0005634|GO:0034341|GO:0071241|GO:…	immune system process|response to stimulus|cell|signaling|cellular process|negative regulation of growth|intracellular|protein binding|signal transduction|regulation of growth|cell communication|regulation of cellular process|immune response|drug binding|intracellular organelle|membrane-bounded organelle|ion binding|innate immune response|cellular homeostasis|defense response|response to organic …	K14739	metallothionein 1/2[-]	hsa04978	Mineral absorption - Homo sapiens (human)	16:56608584-56609497	2197	4128	1805	6373	2364	10412	95.9369	202.989	98.8532	287.061	114.413	509.859	132.593	303.778	-1.19601	1.19601	2.29106	0.0241361	1	DOWN
ENSG00000125730	C3	complement C3 [Source:HGNC Symbol;Acc:HGNC:1318]	protein_coding	GO:0032502|GO:0005576|GO:0002376|GO:0016020|GO:0032991|GO:0050896|GO:0005623|GO:0001906|GO:0023052|GO:0009987|GO:0008152|GO:0098772|GO:0051707|GO:0005622|GO:0050793|GO:0072562|GO:0030234|GO:0048646|GO:0005515|GO:0002684|GO:0007165|GO:0006807|GO:0051050|GO:0016043|GO:0009058|GO:0005886|GO:0009892|GO:0033036|GO:0009653|GO:0019222|GO:0005615|GO:0044237|GO:0048856|GO:0097278|GO:0048523|GO:0045321|GO:…	developmental process|extracellular region|immune system process|membrane|macromolecular complex|response to stimulus|cell|cell killing|signaling|cellular process|metabolic process|molecular function regulator|response to other organism|intracellular|regulation of developmental process|blood microparticle|enzyme regulator activity|anatomical structure formation involved in morphogenesis|protein b…	K03990	complement component 3[-]	hsa05168|hsa04080|hsa05131|hsa05203|hsa05167|hsa05152|hsa04145|hsa05322|hsa05142|hsa05150|hsa04610|hsa05140|hsa05133|hsa05134	Herpes simplex virus 1 infection - Homo sapiens (human)|Neuroactive ligand-receptor interaction - Homo sapiens (human)|Shigellosis - Homo sapiens (human)|Viral carcinogenesis - Homo sapiens (human)|Kaposi sarcoma-associated herpesvirus infection - Homo sapiens (human)|Tuberculosis - Homo sapiens (human)|Phagosome - Homo sapiens (human)|Systemic lupus erythematosus - Homo sapiens (human)|Chagas di…	19:6677704-6730562	288	250	184	529	291	853	2.85851	2.79425	2.29046	5.41599	3.2012	9.49415	2.64774	6.03711	-1.1891	1.1891	2.2801	0.0141818	1	DOWN
ENSG00000125845	BMP2	bone morphogenetic protein 2 [Source:HGNC Symbol;Acc:HGNC:1069]	protein_coding	GO:0032502|GO:0005576|GO:0016020|GO:0032991|GO:0003824|GO:0050896|GO:0005623|GO:0040011|GO:0023052|GO:0009987|GO:0008152|GO:0098772|GO:0031224|GO:0051707|GO:0005622|GO:0030155|GO:0050793|GO:0030234|GO:0048646|GO:0005515|GO:0007165|GO:0023057|GO:0006807|GO:0016491|GO:0009058|GO:0005886|GO:0009892|GO:0040012|GO:0009653|GO:0019222|GO:0031128|GO:0005615|GO:0044237|GO:0048856|GO:0042445|GO:0048870|GO:…	developmental process|extracellular region|membrane|macromolecular complex|catalytic activity|response to stimulus|cell|locomotion|signaling|cellular process|metabolic process|molecular function regulator|intrinsic component of membrane|response to other organism|intracellular|regulation of cell adhesion|regulation of developmental process|enzyme regulator activity|anatomical structure formation …	K21283	bone morphogenetic protein 2[-]	hsa05200|hsa04060|hsa04390|hsa04350|hsa05217	Pathways in cancer - Homo sapiens (human)|Cytokine-cytokine receptor interaction - Homo sapiens (human)|Hippo signaling pathway - Homo sapiens (human)|TGF-beta signaling pathway - Homo sapiens (human)|Basal cell carcinoma - Homo sapiens (human)	20:6767686-6780246	104	151	75	2133	81	656	3.4435	5.63018	3.1145	72.8509	2.97252	24.3575	4.06273	33.3936	-3.03905	3.03905	8.21951	0.000122839	0.113946	DOWN
ENSG00000125954	CHURC1-FNTB	CHURC1-FNTB readthrough [Source:HGNC Symbol;Acc:HGNC:42960]	protein_coding	GO:0032502|GO:0032991|GO:0003824|GO:0005623|GO:0009987|GO:0008152|GO:0005622|GO:0006807|GO:0009058|GO:0019222|GO:0044237|GO:0048856|GO:0050794|GO:0009893|GO:0071704|GO:0016740|GO:0043167|GO:1902494|GO:0016765|GO:0006139|GO:0019538|GO:1901360|GO:0051173|GO:0043169|GO:0034641|GO:0046483|GO:0044249|GO:0051171|GO:0006725|GO:0007275|GO:0031325|GO:0031323|GO:0005737|GO:0043170|GO:0044260|GO:1990234|GO:…	developmental process|macromolecular complex|catalytic activity|cell|cellular process|metabolic process|intracellular|nitrogen compound metabolic process|biosynthetic process|regulation of metabolic process|cellular metabolic process|anatomical structure development|regulation of cellular process|positive regulation of metabolic process|organic substance metabolic process|transferase activity|ion…	-	-	-	-	14:64914485-65061803	56	45	8	8	12	6	2.55664	2.3135	0.458085	0.376754	0.607183	0.307171	1.77607	0.430369	2.04504	2.04504	4.12686	0.0163027	1	UP
ENSG00000125965	GDF5	growth differentiation factor 5 [Source:HGNC Symbol;Acc:HGNC:4220]	protein_coding	GO:0032502|GO:0005576|GO:0016020|GO:0050896|GO:0005623|GO:0023052|GO:0009987|GO:0008152|GO:0050793|GO:0005515|GO:0007165|GO:0006807|GO:0009058|GO:0005886|GO:0033036|GO:0009653|GO:0019222|GO:0005615|GO:0044237|GO:0048856|GO:0048523|GO:0040008|GO:0007154|GO:0008283|GO:0050794|GO:0009893|GO:0023051|GO:0048589|GO:0071704|GO:0071944|GO:0051641|GO:0071559|GO:0019955|GO:0048513|GO:0042802|GO:0006139|GO:…	developmental process|extracellular region|membrane|response to stimulus|cell|signaling|cellular process|metabolic process|regulation of developmental process|protein binding|signal transduction|nitrogen compound metabolic process|biosynthetic process|plasma membrane|macromolecule localization|anatomical structure morphogenesis|regulation of metabolic process|extracellular space|cellular metaboli…	K04664	growth differentiation factor 5[-]	hsa04060|hsa04390|hsa04350	Cytokine-cytokine receptor interaction - Homo sapiens (human)|Hippo signaling pathway - Homo sapiens (human)|TGF-beta signaling pathway - Homo sapiens (human)	20:35433347-35454746	94	167	153	510	345	155	3.14973	6.30141	6.42976	17.6275	12.8126	5.8242	5.29363	12.0881	-1.19126	1.19126	2.28351	0.0240488	1	DOWN
ENSG00000126368	NR1D1	nuclear receptor subfamily 1 group D member 1 [Source:HGNC Symbol;Acc:HGNC:7962]	protein_coding	GO:0032502|GO:0002376|GO:0030054|GO:0032991|GO:0007610|GO:0050896|GO:0005623|GO:0045202|GO:0023052|GO:0009987|GO:0008152|GO:0048511|GO:0051707|GO:0007623|GO:0005622|GO:0050793|GO:0007622|GO:0005515|GO:0004879|GO:0002684|GO:0007165|GO:0023057|GO:0006807|GO:0050795|GO:0042752|GO:0002683|GO:0042995|GO:0009058|GO:0009892|GO:0033036|GO:0019222|GO:0097159|GO:0044237|GO:0048856|GO:0048523|GO:0003700|GO:…	developmental process|immune system process|cell junction|macromolecular complex|behavior|response to stimulus|cell|synapse|signaling|cellular process|metabolic process|rhythmic process|response to other organism|circadian rhythm|intracellular|regulation of developmental process|rhythmic behavior|protein binding|RNA polymerase II transcription factor activity, ligand-activated sequence-specific D…	K03728	nuclear receptor subfamily 1 group D member 1[-]	hsa04710	Circadian rhythm - Homo sapiens (human)	17:40092793-40100589	280	481	245	1321	382	454	12.4965	24.1741	13.7136	60.8145	18.8958	22.7219	16.7947	34.1441	-1.02363	1.02363	2.03302	0.0457393	1	DOWN
ENSG00000126945	HNRNPH2	heterogeneous nuclear ribonucleoprotein H2 [Source:HGNC Symbol;Acc:HGNC:5042]	protein_coding	GO:0016020|GO:0032991|GO:0005623|GO:0045202|GO:0009987|GO:0008152|GO:0005622|GO:0005515|GO:0006807|GO:1990904|GO:0098984|GO:0097159|GO:0044237|GO:0099572|GO:0098794|GO:0071704|GO:0043229|GO:0043227|GO:0006139|GO:0014069|GO:1901360|GO:0003676|GO:0034641|GO:0046483|GO:0006725|GO:0043231|GO:0005737|GO:0043170|GO:0044260|GO:0032279|GO:0005634|GO:0003723|GO:0005829|GO:0031981|GO:0016070|GO:0010467|GO:…	membrane|macromolecular complex|cell|synapse|cellular process|metabolic process|intracellular|protein binding|nitrogen compound metabolic process|ribonucleoprotein complex|neuron to neuron synapse|organic cyclic compound binding|cellular metabolic process|postsynaptic specialization|postsynapse|organic substance metabolic process|intracellular organelle|membrane-bounded organelle|nucleobase-conta…	-	-	-	-	X:101408222-101414133	1073	692	76	57	137	26	54.8546	39.8378	4.87285	3.00581	7.7626	1.49057	33.1884	4.08633	3.0218	3.0218	8.12182	9.28325e-05	0.0922623	UP
ENSG00000127418	FGFRL1	fibroblast growth factor receptor like 1 [Source:HGNC Symbol;Acc:HGNC:3693]	protein_coding	GO:0032502|GO:0016020|GO:0030054|GO:0003824|GO:0050896|GO:0005623|GO:0023052|GO:0009987|GO:0031224|GO:0005622|GO:0005911|GO:0005515|GO:0007165|GO:0005886|GO:0009653|GO:0048856|GO:0048523|GO:0038023|GO:0007154|GO:0008283|GO:0050794|GO:0016740|GO:0007155|GO:0043229|GO:0071944|GO:0043227|GO:0043167|GO:0097367|GO:0012505|GO:0009887|GO:0003170|GO:0048513|GO:0042802|GO:0071774|GO:0098609|GO:0008201|GO:…	developmental process|membrane|cell junction|catalytic activity|response to stimulus|cell|signaling|cellular process|intrinsic component of membrane|intracellular|cell-cell junction|protein binding|signal transduction|plasma membrane|anatomical structure morphogenesis|anatomical structure development|negative regulation of cellular process|signaling receptor activity|cell communication|cell proli…	-	-	-	-	4:1009936-1026898	232	436	240	2223	433	812	2.81813	5.96398	3.6563	27.854	5.82952	11.0609	4.14614	14.9148	-1.84691	1.84691	3.59728	0.000843053	0.356075	DOWN
ENSG00000127743	IL17B	interleukin 17B [Source:HGNC Symbol;Acc:HGNC:5982]	protein_coding	GO:0005576|GO:0002376|GO:0050896|GO:0023052|GO:0009987|GO:0005515|GO:0007165|GO:0005615|GO:0007154|GO:0050794|GO:0006955|GO:0002532|GO:0006952|GO:0001816|GO:0007267|GO:0001819|GO:0005102|GO:0001817|GO:0002534|GO:0005125|GO:0050729|GO:0050727|GO:0006954|GO:1900015|GO:1900017	extracellular region|immune system process|response to stimulus|signaling|cellular process|protein binding|signal transduction|extracellular space|cell communication|regulation of cellular process|immune response|production of molecular mediator involved in inflammatory response|defense response|cytokine production|cell-cell signaling|positive regulation of cytokine production|receptor binding|re…	K05490	interleukin 17B[-]	hsa04060|hsa04657	Cytokine-cytokine receptor interaction - Homo sapiens (human)|IL-17 signaling pathway - Homo sapiens (human)	5:149371324-149404202	24	12	11	0	7	0	1.84967	1.04142	1.06322	0	0.597942	0	1.3181	0.199314	2.72535	2.72535	6.6132	0.0248907	1	UP
ENSG00000128016	ZFP36	ZFP36 ring finger protein [Source:HGNC Symbol;Acc:HGNC:12862]	protein_coding	GO:0032502|GO:0002376|GO:0032991|GO:0050896|GO:0005623|GO:0023052|GO:0009987|GO:0008152|GO:0051707|GO:0005622|GO:1904582|GO:0050793|GO:0034518|GO:0005515|GO:0007165|GO:0002262|GO:0006807|GO:1990904|GO:0002683|GO:0009058|GO:0009892|GO:0033036|GO:0019222|GO:0097159|GO:0044237|GO:0048856|GO:0048523|GO:0007154|GO:0008283|GO:0050794|GO:0009893|GO:0071704|GO:0009056|GO:0002520|GO:0043229|GO:0043227|GO:…	developmental process|immune system process|macromolecular complex|response to stimulus|cell|signaling|cellular process|metabolic process|response to other organism|intracellular|positive regulation of intracellular mRNA localization|regulation of developmental process|RNA cap binding complex|protein binding|signal transduction|myeloid cell homeostasis|nitrogen compound metabolic process|ribonucl…	K15308	tristetraprolin[-]	hsa05166|hsa05167	Human T-cell leukemia virus 1 infection - Homo sapiens (human)|Kaposi sarcoma-associated herpesvirus infection - Homo sapiens (human)	19:39406847-39409412	190	168	142	690	419	191	3.56827	3.55297	3.34465	13.3668	8.72151	4.02252	3.48863	8.70363	-1.31896	1.31896	2.49485	0.0089654	1	DOWN
ENSG00000128342	LIF	LIF interleukin 6 family cytokine [Source:HGNC Symbol;Acc:HGNC:6596]	protein_coding	GO:0032502|GO:0005576|GO:0002376|GO:0050896|GO:0005623|GO:0022414|GO:0023052|GO:0000003|GO:0009987|GO:0008152|GO:0005622|GO:1903829|GO:0030155|GO:0050793|GO:0003006|GO:0005515|GO:0002684|GO:0007165|GO:0023057|GO:0006807|GO:0051051|GO:0016043|GO:0009058|GO:0009892|GO:0033036|GO:0009653|GO:0019222|GO:0048609|GO:0005615|GO:0044237|GO:0045785|GO:0048856|GO:0048523|GO:0007154|GO:0008283|GO:0050794|GO:…	developmental process|extracellular region|immune system process|response to stimulus|cell|reproductive process|signaling|reproduction|cellular process|metabolic process|intracellular|positive regulation of cellular protein localization|regulation of cell adhesion|regulation of developmental process|developmental process involved in reproduction|protein binding|positive regulation of immune syste…	K05419	leukemia inhibitory factor[-]	hsa04060|hsa04630|hsa04550|hsa04668	Cytokine-cytokine receptor interaction - Homo sapiens (human)|JAK-STAT signaling pathway - Homo sapiens (human)|Signaling pathways regulating pluripotency of stem cells - Homo sapiens (human)|TNF signaling pathway - Homo sapiens (human)	22:30240453-30246759	176	58	202	366	111	1144	4.62883	1.71776	6.66296	9.92921	3.23558	33.7399	4.33652	15.6349	-1.85016	1.85016	3.60541	0.0135572	1	DOWN
ENSG00000128510	CPA4	carboxypeptidase A4 [Source:HGNC Symbol;Acc:HGNC:15740]	protein_coding	GO:0005576|GO:0003824|GO:0009987|GO:0008152|GO:0006807|GO:0016043|GO:0005615|GO:0016787|GO:0044237|GO:0071704|GO:0043167|GO:0019538|GO:0043169|GO:0006996|GO:0043170|GO:0044260|GO:0006325|GO:0008233|GO:0044267|GO:0046872|GO:0036211|GO:0006508|GO:0051276|GO:0016569|GO:0006464|GO:0008237|GO:0008238|GO:0016570|GO:0046914|GO:0008270|GO:0018193|GO:0004180|GO:0008235|GO:0016573|GO:0004181|GO:0018205|GO:…	extracellular region|catalytic activity|cellular process|metabolic process|nitrogen compound metabolic process|cellular component organization|extracellular space|hydrolase activity|cellular metabolic process|organic substance metabolic process|ion binding|protein metabolic process|cation binding|organelle organization|macromolecule metabolic process|cellular macromolecule metabolic process|chrom…	-	-	-	-	7:130293134-130324180	65	149	57	243	215	134	1.40636	3.63035	1.54674	5.42334	5.15581	3.25124	2.19448	4.61013	-1.07093	1.07093	2.10078	0.0475788	1	DOWN
ENSG00000128805	ARHGAP22	Rho GTPase activating protein 22 [Source:HGNC Symbol;Acc:HGNC:30320]	protein_coding	GO:0032502|GO:0030054|GO:0050896|GO:0005623|GO:0045202|GO:0023052|GO:0009987|GO:0098772|GO:0030055|GO:0098978|GO:0005622|GO:0030234|GO:0048646|GO:0005515|GO:0007165|GO:0009653|GO:0048856|GO:0007154|GO:0050794|GO:0023051|GO:0043229|GO:0043227|GO:0035556|GO:0009966|GO:0001568|GO:0008047|GO:0050790|GO:0007275|GO:0043231|GO:0005737|GO:0044093|GO:0005912|GO:0048514|GO:0001525|GO:0010646|GO:0005634|GO:…	developmental process|cell junction|response to stimulus|cell|synapse|signaling|cellular process|molecular function regulator|cell-substrate junction|glutamatergic synapse|intracellular|enzyme regulator activity|anatomical structure formation involved in morphogenesis|protein binding|signal transduction|anatomical structure morphogenesis|anatomical structure development|cell communication|regulat…	-	-	-	-	10:48446034-48656265	530	298	407	1391	638	572	5.46469	3.46005	5.26311	14.7942	7.29093	6.61373	4.72928	9.5663	-1.01634	1.01634	2.02278	0.0367411	1	DOWN
ENSG00000129465	RIPK3	receptor interacting serine/threonine kinase 3 [Source:HGNC Symbol;Acc:HGNC:10021]	protein_coding	GO:0032502|GO:0002376|GO:0016020|GO:0032991|GO:0003824|GO:0050896|GO:0005623|GO:0040011|GO:0001906|GO:0023052|GO:0009987|GO:0008152|GO:0005622|GO:0030155|GO:0001776|GO:0005515|GO:0007165|GO:0001909|GO:0006807|GO:0044877|GO:0016043|GO:0009058|GO:0005886|GO:0040012|GO:0019222|GO:0097159|GO:0036094|GO:0044237|GO:0048856|GO:0048870|GO:0045321|GO:0007154|GO:0008283|GO:0050794|GO:0009893|GO:0023051|GO:…	developmental process|immune system process|membrane|macromolecular complex|catalytic activity|response to stimulus|cell|locomotion|cell killing|signaling|cellular process|metabolic process|intracellular|regulation of cell adhesion|leukocyte homeostasis|protein binding|signal transduction|leukocyte mediated cytotoxicity|nitrogen compound metabolic process|macromolecular complex binding|cellular c…	K08847	receptor-interacting serine/threonine-protein kinase 3[2.7.11.1]	hsa05132|hsa04621|hsa04217|hsa04668|hsa04623	Salmonella infection - Homo sapiens (human)|NOD-like receptor signaling pathway - Homo sapiens (human)|Necroptosis - Homo sapiens (human)|TNF signaling pathway - Homo sapiens (human)|Cytosolic DNA-sensing pathway - Homo sapiens (human)	14:24336025-24340022	48	79	39	132	71	278	0.942315	1.74648	0.96023	2.67305	1.54485	6.12013	1.21634	3.44601	-1.50238	1.50238	2.8331	0.0174655	1	DOWN
ENSG00000129467	ADCY4	adenylate cyclase 4 [Source:HGNC Symbol;Acc:HGNC:235]	protein_coding	GO:0016020|GO:0003824|GO:0050896|GO:0005623|GO:0023052|GO:0009987|GO:0008152|GO:0031224|GO:0005622|GO:0005515|GO:0007165|GO:0016829|GO:0006807|GO:0042995|GO:0009058|GO:0005886|GO:0019222|GO:0097159|GO:0036094|GO:0044237|GO:0007154|GO:0050794|GO:0009893|GO:0071704|GO:0071944|GO:0043167|GO:0097367|GO:0035556|GO:0006139|GO:1901135|GO:0019538|GO:0120025|GO:0010033|GO:0016849|GO:1901360|GO:0051173|GO:…	membrane|catalytic activity|response to stimulus|cell|signaling|cellular process|metabolic process|intrinsic component of membrane|intracellular|protein binding|signal transduction|lyase activity|nitrogen compound metabolic process|cell projection|biosynthetic process|plasma membrane|regulation of metabolic process|organic cyclic compound binding|small molecule binding|cellular metabolic process|…	K08044	adenylate cyclase 4[4.6.1.1]	hsa01100|hsa05200|hsa04714|hsa05163|hsa05166|hsa04024|hsa04015|hsa04020|hsa04062|hsa04022|hsa04934|hsa04921|hsa04261|hsa04723|hsa04072|hsa04915|hsa04371|hsa04270|hsa00230|hsa04926|hsa04114|hsa04611|hsa04935|hsa04724|hsa04725|hsa04928|hsa04972|hsa04916|hsa04750|hsa04925|hsa01522|hsa04914|hsa04713|hsa05414|hsa04970|hsa04912|hsa05032|hsa04976|hsa04727|hsa04211|hsa04540|hsa04911|hsa04742|hsa04971|hsa…	Metabolic pathways - Homo sapiens (human)|Pathways in cancer - Homo sapiens (human)|Thermogenesis - Homo sapiens (human)|Human cytomegalovirus infection - Homo sapiens (human)|Human T-cell leukemia virus 1 infection - Homo sapiens (human)|cAMP signaling pathway - Homo sapiens (human)|Rap1 signaling pathway - Homo sapiens (human)|Calcium signaling pathway - Homo sapiens (human)|Chemokine signaling…	14:24318349-24335093	66	77	22	127	76	271	0.454393	0.596974	0.189964	0.901914	0.579928	2.09226	0.413777	1.19137	-1.52569	1.52569	2.87925	0.0200996	1	DOWN
ENSG00000129538	RNASE1	ribonuclease A family member 1, pancreatic [Source:HGNC Symbol;Acc:HGNC:10044]	protein_coding	GO:0005576|GO:0003824|GO:0009987|GO:0008152|GO:0005515|GO:0016829|GO:0006807|GO:0097159|GO:0005615|GO:0016787|GO:0044237|GO:0071704|GO:0043227|GO:0006139|GO:0016788|GO:0070062|GO:1901360|GO:0003676|GO:1903561|GO:0034641|GO:0046483|GO:0006725|GO:0031982|GO:0043170|GO:0044260|GO:0016070|GO:0004518|GO:0004540|GO:0090501|GO:0004519|GO:0090305|GO:0090502|GO:0004521|GO:0016892|GO:0004522	extracellular region|catalytic activity|cellular process|metabolic process|protein binding|lyase activity|nitrogen compound metabolic process|organic cyclic compound binding|extracellular space|hydrolase activity|cellular metabolic process|organic substance metabolic process|membrane-bounded organelle|nucleobase-containing compound metabolic process|hydrolase activity, acting on ester bonds|extra…	-	-	-	-	14:20801228-20802855	262	0	5	0	0	9	7.5746	0	0.181293	0	0	0.291774	2.5853	0.0972581	4.73237	4.73237	26.5818	0.0125404	1	UP
ENSG00000129824	RPS4Y1	ribosomal protein S4 Y-linked 1 [Source:HGNC Symbol;Acc:HGNC:10425]	protein_coding	GO:0032502|GO:0016020|GO:0032991|GO:0005198|GO:0005623|GO:0009987|GO:0008152|GO:0005622|GO:0003735|GO:0006807|GO:1990904|GO:0009058|GO:0009892|GO:0033036|GO:0019222|GO:0097159|GO:0044237|GO:0048856|GO:0071704|GO:0009056|GO:0043229|GO:0043227|GO:0051641|GO:0006139|GO:0019538|GO:1901360|GO:0006413|GO:0003676|GO:0034641|GO:0046483|GO:0044249|GO:0006725|GO:0007275|GO:0043231|GO:0005737|GO:0043170|GO:…	developmental process|membrane|macromolecular complex|structural molecule activity|cell|cellular process|metabolic process|intracellular|structural constituent of ribosome|nitrogen compound metabolic process|ribonucleoprotein complex|biosynthetic process|negative regulation of metabolic process|macromolecule localization|regulation of metabolic process|organic cyclic compound binding|cellular met…	K02987	small subunit ribosomal protein S4e[-]	hsa03010	Ribosome - Homo sapiens (human)	Y:2841602-2932000	0	0	0	898	0	1180	0	0	0	41.7057	0	59.578	0	33.7612	#NAME?	#NAME?	#NAME?	1.36776e-08	9.51554e-05	DOWN
ENSG00000129988	LBP	lipopolysaccharide binding protein [Source:HGNC Symbol;Acc:HGNC:6517]	protein_coding	GO:0005576|GO:0002376|GO:0016020|GO:0050896|GO:0005623|GO:0040011|GO:0023052|GO:0009987|GO:0008152|GO:0051707|GO:0005515|GO:0002684|GO:0007165|GO:0006807|GO:0009058|GO:0051606|GO:0033036|GO:0040012|GO:0019222|GO:0005615|GO:0044237|GO:0048870|GO:0045321|GO:0007154|GO:0008289|GO:0050794|GO:0019835|GO:0002253|GO:0009893|GO:0023051|GO:0009986|GO:0071704|GO:0050900|GO:0006955|GO:0043227|GO:0033218|GO:…	extracellular region|immune system process|membrane|response to stimulus|cell|locomotion|signaling|cellular process|metabolic process|response to other organism|protein binding|positive regulation of immune system process|signal transduction|nitrogen compound metabolic process|biosynthetic process|detection of stimulus|macromolecule localization|regulation of locomotion|regulation of metabolic pr…	K05399	lipopolysaccharide-binding protein[-]	hsa05152|hsa04620|hsa04064	Tuberculosis - Homo sapiens (human)|Toll-like receptor signaling pathway - Homo sapiens (human)|NF-kappa B signaling pathway - Homo sapiens (human)	20:38346482-38377013	734	253	46	78	21	205	47.2083	18.324	3.71056	5.17481	1.49699	14.7855	23.0809	7.15242	1.6902	1.6902	3.22701	0.0396821	1	UP
ENSG00000130203	APOE	apolipoprotein E [Source:HGNC Symbol;Acc:HGNC:613]	protein_coding	GO:0032502|GO:0005576|GO:0002376|GO:0016209|GO:0016020|GO:0005215|GO:0032991|GO:0007610|GO:0005198|GO:0050896|GO:0005623|GO:0045202|GO:0040011|GO:0023052|GO:0009987|GO:0008152|GO:0098772|GO:0002209|GO:0098978|GO:0005622|GO:0035821|GO:0050793|GO:0031090|GO:0072562|GO:0030234|GO:1900272|GO:0005515|GO:0007165|GO:0023057|GO:0006807|GO:1990748|GO:0044877|GO:0050795|GO:0051050|GO:0051051|GO:0016043|GO:…	developmental process|extracellular region|immune system process|antioxidant activity|membrane|transporter activity|macromolecular complex|behavior|structural molecule activity|response to stimulus|cell|synapse|locomotion|signaling|cellular process|metabolic process|molecular function regulator|behavioral defense response|glutamatergic synapse|intracellular|modification of morphology or physiolog…	K04524	apolipoprotein E[-]	hsa05010|hsa04979	Alzheimer disease - Homo sapiens (human)|Cholesterol metabolism - Homo sapiens (human)	19:44905791-44909393	10421	1924	799	293	292	512	324.454	67.4567	31.1996	9.40994	10.0763	17.8761	141.037	12.4541	3.50138	3.50138	11.3245	2.21592e-06	0.00560588	UP
ENSG00000130208	APOC1	apolipoprotein C1 [Source:HGNC Symbol;Acc:HGNC:607]	protein_coding	GO:0005576|GO:0032991|GO:0005623|GO:0009987|GO:0008152|GO:0098772|GO:0005622|GO:0030234|GO:0006807|GO:0051051|GO:0016043|GO:0009058|GO:0034358|GO:0009892|GO:0033036|GO:0019222|GO:0036094|GO:0005615|GO:0044237|GO:0048523|GO:0097006|GO:0008289|GO:0050794|GO:0009893|GO:0071704|GO:0009056|GO:0043229|GO:0043227|GO:0043167|GO:0032994|GO:0012505|GO:1990777|GO:0045833|GO:0010985|GO:0022607|GO:0045834|GO:…	extracellular region|macromolecular complex|cell|cellular process|metabolic process|molecular function regulator|intracellular|enzyme regulator activity|nitrogen compound metabolic process|negative regulation of transport|cellular component organization|biosynthetic process|plasma lipoprotein particle|negative regulation of metabolic process|macromolecule localization|regulation of metabolic proc…	K22286	apolipoprotein C-I[-]	hsa04979	Cholesterol metabolism - Homo sapiens (human)	19:44914247-44919349	628	46	36	19	26	35	26.2792	2.16765	1.88937	0.820139	1.20585	1.64241	10.1121	1.2228	3.04782	3.04782	8.2696	0.00080224	0.356075	UP
ENSG00000130513	GDF15	growth differentiation factor 15 [Source:HGNC Symbol;Acc:HGNC:30142]	protein_coding	GO:0032502|GO:0005576|GO:0007610|GO:0050896|GO:0005623|GO:0023052|GO:0009987|GO:0008152|GO:0045926|GO:0005622|GO:0050793|GO:0048646|GO:0005515|GO:0007165|GO:0023057|GO:0006807|GO:0016043|GO:0007631|GO:0009058|GO:0009653|GO:0019222|GO:0005615|GO:0044237|GO:0048856|GO:0048523|GO:0040008|GO:0007154|GO:0050794|GO:0009893|GO:0023051|GO:0048589|GO:0071704|GO:0043229|GO:0043227|GO:0012505|GO:0071559|GO:…	developmental process|extracellular region|behavior|response to stimulus|cell|signaling|cellular process|metabolic process|negative regulation of growth|intracellular|regulation of developmental process|anatomical structure formation involved in morphogenesis|protein binding|signal transduction|negative regulation of signaling|nitrogen compound metabolic process|cellular component organization|fe…	K05504	growth differentiation factor 15[-]	hsa04060	Cytokine-cytokine receptor interaction - Homo sapiens (human)	19:18374731-18389176	1338	872	1072	9672	659	805	45.4957	33.3893	45.7159	339.239	24.8355	30.6952	41.5336	131.59	-1.6637	1.6637	3.16827	0.0385633	1	DOWN
ENSG00000131094	C1QL1	complement C1q like 1 [Source:HGNC Symbol;Acc:HGNC:24182]	protein_coding	GO:0032502|GO:0005576|GO:0032991|GO:0007610|GO:0005623|GO:0045202|GO:0009987|GO:0005622|GO:0005515|GO:0016043|GO:0043083|GO:0042995|GO:0007626|GO:0098793|GO:0048856|GO:0050877|GO:0120025|GO:0021700|GO:0043005|GO:0005581|GO:0007611|GO:0007275|GO:0050808|GO:0005737|GO:0005102|GO:0043954|GO:0048468|GO:0048469|GO:0030424|GO:0030154|GO:0007399|GO:0050890|GO:0048666|GO:0099558|GO:0007612|GO:0061743|GO:…	developmental process|extracellular region|macromolecular complex|behavior|cell|synapse|cellular process|intracellular|protein binding|cellular component organization|synaptic cleft|cell projection|locomotory behavior|presynapse|anatomical structure development|neurological system process|plasma membrane bounded cell projection|developmental maturation|neuron projection|collagen trimer|learning o…	-	-	-	-	17:44959693-44968303	7	15	5	48	21	22	0.538093	1.29844	0.482023	3.80594	1.78913	1.89639	0.772852	2.49715	-1.69202	1.69202	3.23109	0.035795	1	DOWN
ENSG00000131188	PRR7	proline rich 7, synaptic [Source:HGNC Symbol;Acc:HGNC:28130]	protein_coding	GO:0032502|GO:0002376|GO:0016020|GO:0030054|GO:0050896|GO:0005623|GO:0045202|GO:0023052|GO:0009987|GO:0008152|GO:0031224|GO:0098978|GO:0005622|GO:0099634|GO:0097060|GO:0005515|GO:0007165|GO:0006807|GO:0044877|GO:0099092|GO:0042995|GO:0005886|GO:0098984|GO:0009892|GO:0019222|GO:0036094|GO:0044237|GO:0048856|GO:0048523|GO:0045321|GO:0099572|GO:0098794|GO:0007154|GO:0008289|GO:0050794|GO:0009893|GO:…	developmental process|immune system process|membrane|cell junction|response to stimulus|cell|synapse|signaling|cellular process|metabolic process|intrinsic component of membrane|glutamatergic synapse|intracellular|postsynaptic specialization membrane|synaptic membrane|protein binding|signal transduction|nitrogen compound metabolic process|macromolecular complex binding|postsynaptic density, intra…	-	-	-	-	5:177446445-177456286	93	80	55	269	95	203	4.29601	4.16147	3.18642	12.8176	4.86381	10.5157	3.8813	9.39903	-1.27597	1.27597	2.42162	0.0235775	1	DOWN
ENSG00000131668	BARX1	BARX homeobox 1 [Source:HGNC Symbol;Acc:HGNC:955]	protein_coding	GO:0032502|GO:0002376|GO:0050896|GO:0005623|GO:0023052|GO:0009987|GO:0008152|GO:0005622|GO:0007165|GO:0023057|GO:0006807|GO:0009058|GO:0019222|GO:0097159|GO:0044237|GO:0048856|GO:0048523|GO:0003700|GO:0007154|GO:0050794|GO:0009893|GO:0023051|GO:0071704|GO:0002520|GO:0043229|GO:0043227|GO:0000981|GO:0048534|GO:0048513|GO:0006139|GO:0009966|GO:1901360|GO:0051173|GO:0003676|GO:0009968|GO:0034641|GO:…	developmental process|immune system process|response to stimulus|cell|signaling|cellular process|metabolic process|intracellular|signal transduction|negative regulation of signaling|nitrogen compound metabolic process|biosynthetic process|regulation of metabolic process|organic cyclic compound binding|cellular metabolic process|anatomical structure development|negative regulation of cellular proc…	-	-	-	-	9:93951627-93955355	35	74	31	418	80	163	2.00695	4.7783	2.22942	24.724	5.08425	10.4813	3.00489	13.4298	-2.16006	2.16006	4.46933	0.00108714	0.395528	DOWN
ENSG00000132432	SEC61G	SEC61 translocon subunit gamma [Source:HGNC Symbol;Acc:HGNC:18277]	protein_coding	GO:0016020|GO:0005215|GO:0005623|GO:0031224|GO:0005622|GO:0042175|GO:0005515|GO:0033036|GO:0022857|GO:0043229|GO:0043227|GO:0051641|GO:0005789|GO:0012505|GO:0016021|GO:0043231|GO:0005783|GO:0005737|GO:0008104|GO:0045184|GO:0046907|GO:0051649|GO:1904680|GO:0005829|GO:0034613|GO:0072594|GO:0006886|GO:0055085|GO:0042887|GO:0071702|GO:0015031|GO:0071806|GO:0015833|GO:0008320|GO:0042886|GO:0006605|GO:…	membrane|transporter activity|cell|intrinsic component of membrane|intracellular|nuclear outer membrane-endoplasmic reticulum membrane network|protein binding|macromolecule localization|transmembrane transporter activity|intracellular organelle|membrane-bounded organelle|cellular localization|endoplasmic reticulum membrane|endomembrane system|integral component of membrane|intracellular membrane-…	K07342	protein transport protein SEC61 subunit gamma and related proteins[-]	hsa04141|hsa04145|hsa05110|hsa03060	Protein processing in endoplasmic reticulum - Homo sapiens (human)|Phagosome - Homo sapiens (human)|Vibrio cholerae infection - Homo sapiens (human)|Protein export - Homo sapiens (human)	7:54752250-54759974	974	1109	297	224	318	521	32.89	42.1709	12.5782	7.80239	11.9016	19.7289	29.2131	13.1443	1.15218	1.15218	2.22249	0.0264443	1	UP
ENSG00000132763	MMACHC	metabolism of cobalamin associated C [Source:HGNC Symbol;Acc:HGNC:24525]	protein_coding	GO:0003824|GO:0005623|GO:0009987|GO:0008152|GO:0005622|GO:0032451|GO:0005515|GO:0006807|GO:0072341|GO:0016491|GO:0097159|GO:0036094|GO:0044237|GO:0071704|GO:0043167|GO:0033218|GO:0048037|GO:0042802|GO:0055114|GO:0046983|GO:0050662|GO:1901360|GO:0042277|GO:0006790|GO:0034641|GO:0046483|GO:0006725|GO:0044281|GO:0019842|GO:0005737|GO:0009235|GO:0070988|GO:0043295|GO:0000166|GO:0006575|GO:0006749|GO:…	catalytic activity|cell|cellular process|metabolic process|intracellular|demethylase activity|protein binding|nitrogen compound metabolic process|modified amino acid binding|oxidoreductase activity|organic cyclic compound binding|small molecule binding|cellular metabolic process|organic substance metabolic process|ion binding|amide binding|cofactor binding|identical protein binding|oxidation-redu…	K14618	cyanocobalamin reductase (cyanide-eliminating) / alkylcobalamin dealkylase[1.16.1.6 2.5.1.151]	hsa04977	Vitamin digestion and absorption - Homo sapiens (human)	1:45500300-45513382	39	945	405	90	65	56	0.671419	18.3205	8.74463	1.59826	1.24027	1.08113	9.2455	1.30655	2.82299	2.82299	7.07626	0.000340133	0.242698	UP
ENSG00000133063	CHIT1	chitinase 1 [Source:HGNC Symbol;Acc:HGNC:1936]	protein_coding	GO:0005576|GO:0002376|GO:0003824|GO:0050896|GO:0005623|GO:0009987|GO:0008152|GO:0051707|GO:0005622|GO:0006807|GO:0005615|GO:0016787|GO:0045321|GO:0071704|GO:0006955|GO:0009056|GO:0043229|GO:0043227|GO:0097367|GO:0012505|GO:0002274|GO:0005975|GO:1901135|GO:0030141|GO:0043299|GO:0002443|GO:0002263|GO:0032940|GO:0031982|GO:0043231|GO:0007586|GO:0031983|GO:0097708|GO:0009617|GO:0005737|GO:0043170|GO:…	extracellular region|immune system process|catalytic activity|response to stimulus|cell|cellular process|metabolic process|response to other organism|intracellular|nitrogen compound metabolic process|extracellular space|hydrolase activity|leukocyte activation|organic substance metabolic process|immune response|catabolic process|intracellular organelle|membrane-bounded organelle|carbohydrate deriv…	K01183	chitinase[3.2.1.14]	hsa01100|hsa00520	Metabolic pathways - Homo sapiens (human)|Amino sugar and nucleotide sugar metabolism - Homo sapiens (human)	1:203212827-203273641	1025	3	2	2	1	5	12.98	0.0427756	0.0317578	0.0261291	0.0140395	0.0710061	4.35152	0.0370582	6.87558	6.87558	117.424	9.64288e-05	0.0925317	UP
ENSG00000133110	POSTN	periostin [Source:HGNC Symbol;Acc:HGNC:16953]	protein_coding	GO:0032502|GO:0005576|GO:0005198|GO:0050896|GO:0005623|GO:0045202|GO:0040011|GO:0023052|GO:0009987|GO:0005622|GO:1904951|GO:0030155|GO:0050793|GO:0005515|GO:0007165|GO:0051050|GO:0016043|GO:0031012|GO:0014823|GO:0033036|GO:0040012|GO:0009653|GO:0005615|GO:0048856|GO:0048870|GO:0005201|GO:0048523|GO:0031594|GO:0007154|GO:0050794|GO:0023051|GO:0048589|GO:0007155|GO:0043229|GO:0043227|GO:0043167|GO:…	developmental process|extracellular region|structural molecule activity|response to stimulus|cell|synapse|locomotion|signaling|cellular process|intracellular|positive regulation of establishment of protein localization|regulation of cell adhesion|regulation of developmental process|protein binding|signal transduction|positive regulation of transport|cellular component organization|extracellular m…	-	-	-	-	13:37562583-37598844	29076	10733	33134	738	8723	13671	322.944	134.242	461.555	8.45519	107.382	170.276	306.247	95.3709	1.68308	1.68308	3.21112	0.0265219	1	UP
ENSG00000133816	MICAL2	microtubule associated monooxygenase, calponin and LIM domain containing 2 [Source:HGNC Symbol;Acc:HGNC:24693]	protein_coding	GO:0032502|GO:0032991|GO:0003824|GO:0005623|GO:0022414|GO:0000003|GO:0009987|GO:0008152|GO:0019953|GO:0005622|GO:0005515|GO:0006807|GO:0016043|GO:0016491|GO:0009058|GO:0009653|GO:0019222|GO:0097159|GO:0048609|GO:0036094|GO:0044237|GO:0048856|GO:0050794|GO:0009893|GO:0071704|GO:0043229|GO:0043227|GO:0043167|GO:0048037|GO:0009887|GO:0031941|GO:0048513|GO:0006139|GO:0048729|GO:0055114|GO:0099512|GO:…	developmental process|macromolecular complex|catalytic activity|cell|reproductive process|reproduction|cellular process|metabolic process|sexual reproduction|intracellular|protein binding|nitrogen compound metabolic process|cellular component organization|oxidoreductase activity|biosynthetic process|anatomical structure morphogenesis|regulation of metabolic process|organic cyclic compound binding…	-	-	-	-	11:12094008-12359144	1168	291	1392	143	359	655	4.18068	1.17293	6.24886	0.527978	1.4242	2.62909	3.86749	1.52709	1.34061	1.34061	2.53259	0.0328945	1	UP
ENSG00000133983	COX16	cytochrome c oxidase assembly factor COX16 [Source:HGNC Symbol;Acc:HGNC:20213]	protein_coding	GO:0016020|GO:0005623|GO:0009987|GO:0031224|GO:0005622|GO:0031090|GO:0005515|GO:0016043|GO:0031300|GO:0043229|GO:0043227|GO:0022607|GO:0031966|GO:0043933|GO:0006996|GO:0016021|GO:0043231|GO:0005737|GO:0019866|GO:0031301|GO:0065003|GO:0031304|GO:0005739|GO:0032592|GO:0005743|GO:0005740|GO:0007005|GO:0031305|GO:0034622|GO:0033108|GO:0033617|GO:0017004|GO:0008535	membrane|cell|cellular process|intrinsic component of membrane|intracellular|organelle membrane|protein binding|cellular component organization|intrinsic component of organelle membrane|intracellular organelle|membrane-bounded organelle|cellular component assembly|mitochondrial membrane|macromolecular complex subunit organization|organelle organization|integral component of membrane|intracellular…	K18182	cytochrome c oxidase assembly protein subunit 16[-]	hsa04714	Thermogenesis - Homo sapiens (human)	14:70325081-70416984	483	308	209	147	170	189	20.2331	14.5293	10.9805	6.35198	7.89293	8.8785	15.2476	7.70781	0.984194	0.984194	1.97821	0.0259968	1	UP
ENSG00000134463	ECHDC3	enoyl-CoA hydratase domain containing 3 [Source:HGNC Symbol;Acc:HGNC:23489]	protein_coding	GO:0003824|GO:0005623|GO:0009987|GO:0008152|GO:0005622|GO:0044237|GO:0071704|GO:0043229|GO:0043227|GO:0006082|GO:0006629|GO:0044255|GO:0043231|GO:0044281|GO:0005737|GO:0006631|GO:0005739|GO:0019752|GO:0032787	catalytic activity|cell|cellular process|metabolic process|intracellular|cellular metabolic process|organic substance metabolic process|intracellular organelle|membrane-bounded organelle|organic acid metabolic process|lipid metabolic process|cellular lipid metabolic process|intracellular membrane-bounded organelle|small molecule metabolic process|cytoplasm|fatty acid metabolic process|mitochondri…	-	-	-	-	10:11742366-11764070	20	32	11	95	65	86	0.671302	1.20951	0.463049	3.2892	2.41811	3.23705	0.781287	2.98145	-1.93209	1.93209	3.81608	0.00351053	0.730647	DOWN
ENSG00000134757	DSG3	desmoglein 3 [Source:HGNC Symbol;Acc:HGNC:3050]	protein_coding	GO:0032502|GO:0005576|GO:0016020|GO:0030054|GO:0005623|GO:0009987|GO:0031224|GO:0005622|GO:0005911|GO:0005886|GO:0005615|GO:0048856|GO:0007155|GO:0071944|GO:0043227|GO:0043167|GO:0048513|GO:0098609|GO:0070062|GO:0043169|GO:1903561|GO:0031982|GO:0016021|GO:0007275|GO:0008219|GO:0031424|GO:0005737|GO:0001533|GO:0030057|GO:0009888|GO:0008544|GO:0046872|GO:0012501|GO:0005829|GO:0098742|GO:0030154|GO:…	developmental process|extracellular region|membrane|cell junction|cell|cellular process|intrinsic component of membrane|intracellular|cell-cell junction|plasma membrane|extracellular space|anatomical structure development|cell adhesion|cell periphery|membrane-bounded organelle|ion binding|animal organ development|cell-cell adhesion|extracellular exosome|cation binding|extracellular vesicle|vesicl…	-	-	-	-	18:31447741-31478702	35	101	8	19	12	10	0.736373	2.3929	0.211102	0.412348	0.279812	0.23594	1.11346	0.309367	1.84766	1.84766	3.59915	0.0372606	1	UP
ENSG00000134802	SLC43A3	solute carrier family 43 member 3 [Source:HGNC Symbol;Acc:HGNC:17466]	protein_coding	GO:0016020|GO:0031224|GO:0016021|GO:0055085	membrane|intrinsic component of membrane|integral component of membrane|transmembrane transport	-	-	-	-	11:57406954-57427580	448	936	370	2999	624	714	4.60829	10.8421	4.77332	31.8209	7.11407	8.23606	6.74124	15.7237	-1.22185	1.22185	2.33246	0.0356086	1	DOWN
ENSG00000134824	FADS2	fatty acid desaturase 2 [Source:HGNC Symbol;Acc:HGNC:3575]	protein_coding	GO:0016020|GO:0003824|GO:0005623|GO:0009987|GO:0008152|GO:0031224|GO:0005622|GO:0042175|GO:0016491|GO:0009058|GO:0005886|GO:0044237|GO:0071704|GO:0043229|GO:0071944|GO:0043227|GO:0005789|GO:0012505|GO:0055114|GO:0006082|GO:0006629|GO:0044255|GO:0044249|GO:0016021|GO:0043231|GO:0044281|GO:0005783|GO:0005737|GO:0031226|GO:0016705|GO:0006631|GO:0005887|GO:0016717|GO:0008610|GO:0019752|GO:0001676|GO:…	membrane|catalytic activity|cell|cellular process|metabolic process|intrinsic component of membrane|intracellular|nuclear outer membrane-endoplasmic reticulum membrane network|oxidoreductase activity|biosynthetic process|plasma membrane|cellular metabolic process|organic substance metabolic process|intracellular organelle|cell periphery|membrane-bounded organelle|endoplasmic reticulum membrane|en…	K10226	acyl-CoA 6-desaturase (Delta-6 desaturase)[1.14.19.3]	hsa01100|hsa03320|hsa01212|hsa01040|hsa00592	Metabolic pathways - Homo sapiens (human)|PPAR signaling pathway - Homo sapiens (human)|Fatty acid metabolism - Homo sapiens (human)|Biosynthesis of unsaturated fatty acids - Homo sapiens (human)|alpha-Linolenic acid metabolism - Homo sapiens (human)	11:61792980-61867354	3016	2148	3341	1442	2032	1256	23.9002	19.1682	33.2052	11.7872	17.8471	11.1615	25.4246	13.5986	0.902765	0.902765	1.86965	0.0292405	1	UP
ENSG00000135094	SDS	serine dehydratase [Source:HGNC Symbol;Acc:HGNC:10691]	protein_coding	GO:0003824|GO:0005623|GO:0009987|GO:0008152|GO:0005622|GO:0005515|GO:0016829|GO:0006807|GO:0009058|GO:0097159|GO:0036094|GO:0044237|GO:0071704|GO:0009056|GO:0043229|GO:0043227|GO:0043167|GO:0048037|GO:0070279|GO:0005975|GO:0042802|GO:0046983|GO:0006082|GO:0030170|GO:0044249|GO:0043231|GO:0044281|GO:0019842|GO:0005737|GO:0006520|GO:0005739|GO:0005829|GO:1901565|GO:0009063|GO:0016841|GO:1901605|GO:…	catalytic activity|cell|cellular process|metabolic process|intracellular|protein binding|lyase activity|nitrogen compound metabolic process|biosynthetic process|organic cyclic compound binding|small molecule binding|cellular metabolic process|organic substance metabolic process|catabolic process|intracellular organelle|membrane-bounded organelle|ion binding|cofactor binding|vitamin B6 binding|car…	K17989	L-serine/L-threonine ammonia-lyase[4.3.1.17 4.3.1.19]	hsa01100|hsa01200|hsa01230|hsa00270|hsa00260|hsa00290	Metabolic pathways - Homo sapiens (human)|Carbon metabolism - Homo sapiens (human)|Biosynthesis of amino acids - Homo sapiens (human)|Cysteine and methionine metabolism - Homo sapiens (human)|Glycine, serine and threonine metabolism - Homo sapiens (human)|Valine, leucine and isoleucine biosynthesis - Homo sapiens (human)	12:113392445-113426301	185	0	3	4	6	9	5.87682	0	0.119536	0.131056	0.211241	0.320596	1.99879	0.220964	3.17724	3.17724	9.04573	0.0287853	1	UP
ENSG00000135486	HNRNPA1	heterogeneous nuclear ribonucleoprotein A1 [Source:HGNC Symbol;Acc:HGNC:5031]	protein_coding	GO:0005576|GO:0016020|GO:0032991|GO:0050896|GO:0005623|GO:0023052|GO:0009987|GO:0008152|GO:0005622|GO:0005515|GO:0007165|GO:0006807|GO:1990904|GO:0016043|GO:0009058|GO:0009892|GO:0033036|GO:0019222|GO:0097159|GO:0005615|GO:0044237|GO:0048523|GO:0007154|GO:0050794|GO:0009893|GO:0071704|GO:0043229|GO:0043227|GO:1902494|GO:0006139|GO:0032205|GO:0071774|GO:0031668|GO:1902074|GO:0046685|GO:0010033|GO:…	extracellular region|membrane|macromolecular complex|response to stimulus|cell|signaling|cellular process|metabolic process|intracellular|protein binding|signal transduction|nitrogen compound metabolic process|ribonucleoprotein complex|cellular component organization|biosynthetic process|negative regulation of metabolic process|macromolecule localization|regulation of metabolic process|organic cy…	K12741	heterogeneous nuclear ribonucleoprotein A1/A3[-]	hsa03040	Spliceosome - Homo sapiens (human)	12:54280193-54287088	886	690	484	441	413	318	11.0517	9.69218	7.57178	5.67426	5.70976	4.44818	9.43855	5.2774	0.838739	0.838739	1.78849	0.0314177	1	UP
ENSG00000135744	AGT	angiotensinogen [Source:HGNC Symbol;Acc:HGNC:333]	protein_coding	GO:0032502|GO:0005576|GO:0007610|GO:0050896|GO:0005623|GO:0040011|GO:0022414|GO:0023052|GO:0000003|GO:0009987|GO:0008152|GO:0098772|GO:0045926|GO:0005622|GO:0050793|GO:0072562|GO:0030234|GO:0048646|GO:0005515|GO:0007165|GO:0023057|GO:0006807|GO:0051050|GO:0016043|GO:0007631|GO:0009058|GO:0014823|GO:0009892|GO:0033036|GO:0040012|GO:0009653|GO:0019222|GO:0005615|GO:0044237|GO:0048856|GO:0048870|GO:…	developmental process|extracellular region|behavior|response to stimulus|cell|locomotion|reproductive process|signaling|reproduction|cellular process|metabolic process|molecular function regulator|negative regulation of growth|intracellular|regulation of developmental process|blood microparticle|enzyme regulator activity|anatomical structure formation involved in morphogenesis|protein binding|sig…	K09821	angiotensinogen[-]	hsa05200|hsa04080|hsa04934|hsa04261|hsa04072|hsa04270|hsa04931|hsa04933|hsa04925|hsa05414|hsa05410|hsa04924|hsa04927|hsa04614	Pathways in cancer - Homo sapiens (human)|Neuroactive ligand-receptor interaction - Homo sapiens (human)|Cushing syndrome - Homo sapiens (human)|Adrenergic signaling in cardiomyocytes - Homo sapiens (human)|Phospholipase D signaling pathway - Homo sapiens (human)|Vascular smooth muscle contraction - Homo sapiens (human)|Insulin resistance - Homo sapiens (human)|AGE-RAGE signaling pathway in diabe…	1:230702523-230714122	392	197	93	54	35	41	21.7448	12.3059	6.4701	3.08985	2.15186	2.55042	13.5069	2.59738	2.37857	2.37857	5.20022	4.96788e-05	0.0552985	UP
ENSG00000136114	THSD1	thrombospondin type 1 domain containing 1 [Source:HGNC Symbol;Acc:HGNC:17754]	protein_coding	GO:0005576|GO:0016020|GO:0005623|GO:0031224|GO:0005622|GO:0016021|GO:0005737|GO:0005829	extracellular region|membrane|cell|intrinsic component of membrane|intracellular|integral component of membrane|cytoplasm|cytosol	-	-	-	-	13:52377167-52416373	73	81	90	185	165	250	1.57569	1.96881	2.43638	4.11902	3.94731	6.05126	1.99363	4.70586	-1.23906	1.23906	2.36045	0.0174501	1	DOWN
ENSG00000136167	LCP1	lymphocyte cytosolic protein 1 [Source:HGNC Symbol;Acc:HGNC:6528]	protein_coding	GO:0032502|GO:0005576|GO:0002376|GO:0016020|GO:0030054|GO:0032991|GO:0050896|GO:0005623|GO:0040011|GO:0023052|GO:0009987|GO:0031252|GO:0030055|GO:0005622|GO:0005515|GO:0007165|GO:0044877|GO:0016043|GO:0042995|GO:0005886|GO:0033036|GO:0005615|GO:0048856|GO:0048870|GO:0044089|GO:0045321|GO:0007154|GO:0050794|GO:0006955|GO:0043229|GO:0071944|GO:0043227|GO:0051641|GO:0043167|GO:0035556|GO:0001891|GO:…	developmental process|extracellular region|immune system process|membrane|cell junction|macromolecular complex|response to stimulus|cell|locomotion|signaling|cellular process|cell leading edge|cell-substrate junction|intracellular|protein binding|signal transduction|macromolecular complex binding|cellular component organization|cell projection|plasma membrane|macromolecule localization|extracellu…	-	-	-	-	13:46125920-46211871	769	22	52	12	67	117	11.858	0.382021	1.00565	0.190868	1.14507	2.02317	4.41523	1.1197	1.97937	1.97937	3.94322	0.0488737	1	UP
ENSG00000136404	TM6SF1	transmembrane 6 superfamily member 1 [Source:HGNC Symbol;Acc:HGNC:11860]	protein_coding	GO:0016020|GO:0005623|GO:0031224|GO:0005622|GO:0031090|GO:0005515|GO:0043229|GO:0043227|GO:0005774|GO:0016021|GO:0043231|GO:0005737|GO:0005773|GO:0000323|GO:0005765|GO:0005764	membrane|cell|intrinsic component of membrane|intracellular|organelle membrane|protein binding|intracellular organelle|membrane-bounded organelle|vacuolar membrane|integral component of membrane|intracellular membrane-bounded organelle|cytoplasm|vacuole|lytic vacuole|lysosomal membrane|lysosome	-	-	-	-	15:83107572-83144854	85	23	15	8	14	11	2.23853	0.682087	0.495434	0.217329	0.408645	0.324858	1.13868	0.316944	1.84507	1.84507	3.5927	0.0270506	1	UP
ENSG00000136826	KLF4	Kruppel like factor 4 [Source:HGNC Symbol;Acc:HGNC:6348]	protein_coding	GO:0032502|GO:0002376|GO:0032991|GO:0050896|GO:0005623|GO:0040011|GO:0023052|GO:0009987|GO:0008152|GO:0098772|GO:0005622|GO:0030155|GO:0050793|GO:0030234|GO:0048646|GO:0005515|GO:0007165|GO:0023057|GO:0006807|GO:0016043|GO:0009058|GO:0009892|GO:0043433|GO:0040012|GO:0009653|GO:0019222|GO:0097159|GO:0044237|GO:0048856|GO:0048870|GO:0048523|GO:0003700|GO:0007154|GO:0003682|GO:0008283|GO:0050794|GO:…	developmental process|immune system process|macromolecular complex|response to stimulus|cell|locomotion|signaling|cellular process|metabolic process|molecular function regulator|intracellular|regulation of cell adhesion|regulation of developmental process|enzyme regulator activity|anatomical structure formation involved in morphogenesis|protein binding|signal transduction|negative regulation of s…	K17846	krueppel-like factor 4[-]	hsa04550	Signaling pathways regulating pluripotency of stem cells - Homo sapiens (human)	9:107484852-107490482	230	195	204	701	259	440	2.98109	2.84617	3.31618	9.3722	3.72067	6.39531	3.04781	6.49606	-1.09179	1.09179	2.13138	0.0207976	1	DOWN
ENSG00000137285	TUBB2B	tubulin beta 2B class IIb [Source:HGNC Symbol;Acc:HGNC:30829]	protein_coding	GO:0032502|GO:0003824|GO:0005198|GO:0050896|GO:0005623|GO:0045202|GO:0040011|GO:0023052|GO:0009987|GO:0005622|GO:0050793|GO:0007017|GO:0005515|GO:0005200|GO:0098685|GO:0016043|GO:0040012|GO:0009653|GO:0097159|GO:0036094|GO:0016787|GO:0048856|GO:0048870|GO:0007154|GO:0050794|GO:0023051|GO:0043229|GO:0043227|GO:0043167|GO:0040017|GO:0097367|GO:0051272|GO:0051270|GO:0048513|GO:0099512|GO:0046983|GO:…	developmental process|catalytic activity|structural molecule activity|response to stimulus|cell|synapse|locomotion|signaling|cellular process|intracellular|regulation of developmental process|microtubule-based process|protein binding|structural constituent of cytoskeleton|Schaffer collateral - CA1 synapse|cellular component organization|regulation of locomotion|anatomical structure morphogenesis|…	K07375	tubulin beta[-]	hsa05010|hsa05016|hsa05012|hsa05130|hsa04145|hsa04540	Alzheimer disease - Homo sapiens (human)|Huntington disease - Homo sapiens (human)|Parkinson disease - Homo sapiens (human)|Pathogenic Escherichia coli infection - Homo sapiens (human)|Phagosome - Homo sapiens (human)|Gap junction - Homo sapiens (human)	6:3224277-3231730	118	31	18	27	6	9	3.82084	1.13036	0.730989	0.901827	0.21532	0.326787	1.89406	0.481311	1.97644	1.97644	3.93521	0.0191672	1	UP
ENSG00000137309	HMGA1	high mobility group AT-hook 1 [Source:HGNC Symbol;Acc:HGNC:5010]	protein_coding	GO:0032502|GO:0030054|GO:0032991|GO:0003824|GO:0005198|GO:0050896|GO:0005623|GO:0009987|GO:0008152|GO:0051707|GO:0030055|GO:0005622|GO:0050793|GO:0005515|GO:0016829|GO:0006807|GO:0016043|GO:0009058|GO:0009892|GO:0019222|GO:0097159|GO:0016787|GO:0044237|GO:0030527|GO:0048523|GO:0003682|GO:0008283|GO:0050794|GO:0009893|GO:0071704|GO:0043229|GO:0043227|GO:2000774|GO:0003712|GO:0006139|GO:0022607|GO:…	developmental process|cell junction|macromolecular complex|catalytic activity|structural molecule activity|response to stimulus|cell|cellular process|metabolic process|response to other organism|cell-substrate junction|intracellular|regulation of developmental process|protein binding|lyase activity|nitrogen compound metabolic process|cellular component organization|biosynthetic process|negative r…	-	-	-	-	6:34236873-34246231	955	801	525	3255	1731	1190	24.7288	23.3565	17.0497	86.9411	49.6785	34.5546	21.7117	57.0581	-1.39396	1.39396	2.62799	0.00281107	0.621376	DOWN
ENSG00000137496	IL18BP	interleukin 18 binding protein [Source:HGNC Symbol;Acc:HGNC:5987]	protein_coding	GO:0005576|GO:0002376|GO:0050896|GO:0023052|GO:0009987|GO:0098772|GO:0051707|GO:0005515|GO:0007165|GO:0005615|GO:0007154|GO:0050794|GO:0023051|GO:0006955|GO:0030545|GO:0043227|GO:0019955|GO:0002250|GO:0009966|GO:0044092|GO:0010033|GO:0070062|GO:0030547|GO:1903561|GO:0006979|GO:0010035|GO:0031982|GO:0009617|GO:0010469|GO:0007166|GO:0005102|GO:0043207|GO:0010646|GO:0034097|GO:0000302|GO:0042007|GO:…	extracellular region|immune system process|response to stimulus|signaling|cellular process|molecular function regulator|response to other organism|protein binding|signal transduction|extracellular space|cell communication|regulation of cellular process|regulation of signaling|immune response|receptor regulator activity|membrane-bounded organelle|cytokine binding|adaptive immune response|regulatio…	-	-	-	-	11:71998613-72005715	111	149	34	325	158	237	1.14893	1.73674	0.441373	3.47001	1.81259	2.75093	1.10901	2.67784	-1.27179	1.27179	2.41462	0.0233846	1	DOWN
ENSG00000137727	ARHGAP20	Rho GTPase activating protein 20 [Source:HGNC Symbol;Acc:HGNC:18357]	protein_coding	GO:0050896|GO:0005623|GO:0023052|GO:0009987|GO:0098772|GO:0005622|GO:0030234|GO:0007165|GO:0007154|GO:0050794|GO:0023051|GO:0035556|GO:0009966|GO:0008047|GO:0050790|GO:0005737|GO:0044093|GO:0010646|GO:0030695|GO:0005829|GO:1902531|GO:0043085|GO:0007264|GO:0005096|GO:0051345|GO:0043087|GO:0051056|GO:0043547	response to stimulus|cell|signaling|cellular process|molecular function regulator|intracellular|enzyme regulator activity|signal transduction|cell communication|regulation of cellular process|regulation of signaling|intracellular signal transduction|regulation of signal transduction|enzyme activator activity|regulation of catalytic activity|cytoplasm|positive regulation of molecular function|regu…	-	-	-	-	11:110577042-110713189	36	97	73	578	128	31	0.319128	0.968309	0.81161	5.28527	1.25761	0.308163	0.699682	2.28368	-1.70659	1.70659	3.26388	0.0368634	1	DOWN
ENSG00000137834	SMAD6	SMAD family member 6 [Source:HGNC Symbol;Acc:HGNC:6772]	protein_coding	GO:0032502|GO:0002376|GO:0032991|GO:0050896|GO:0005623|GO:0023052|GO:0009987|GO:0008152|GO:0051707|GO:0005622|GO:0050793|GO:0043627|GO:0005515|GO:0007165|GO:0023057|GO:0006807|GO:0016043|GO:0009058|GO:0009892|GO:0009653|GO:0019222|GO:0097159|GO:0044237|GO:0048856|GO:0048523|GO:0003700|GO:0007154|GO:0003682|GO:0008283|GO:0050794|GO:0009893|GO:0023051|GO:0071704|GO:0006955|GO:0007155|GO:0043229|GO:…	developmental process|immune system process|macromolecular complex|response to stimulus|cell|signaling|cellular process|metabolic process|response to other organism|intracellular|regulation of developmental process|response to estrogen|protein binding|signal transduction|negative regulation of signaling|nitrogen compound metabolic process|cellular component organization|biosynthetic process|negat…	K04677	mothers against decapentaplegic homolog 6[-]	hsa04350	TGF-beta signaling pathway - Homo sapiens (human)	15:66702236-66782849	264	476	127	1231	373	572	2.81093	5.70728	1.69593	13.5201	4.40177	6.82971	3.40471	8.25052	-1.27695	1.27695	2.42326	0.0158031	1	DOWN
ENSG00000137976	DNASE2B	deoxyribonuclease 2 beta [Source:HGNC Symbol;Acc:HGNC:28875]	protein_coding	GO:0005576|GO:0003824|GO:0005623|GO:0009987|GO:0008152|GO:0005622|GO:0006807|GO:0016043|GO:0016787|GO:0044237|GO:0071704|GO:0009056|GO:0043229|GO:0043227|GO:0006139|GO:0016788|GO:1901360|GO:0034641|GO:0046483|GO:0006725|GO:0043231|GO:0097194|GO:0008219|GO:0005737|GO:0043170|GO:0044260|GO:0019439|GO:0044265|GO:0005773|GO:0012501|GO:0006259|GO:0004518|GO:0006921|GO:0030262|GO:0006915|GO:0004536|GO:…	extracellular region|catalytic activity|cell|cellular process|metabolic process|intracellular|nitrogen compound metabolic process|cellular component organization|hydrolase activity|cellular metabolic process|organic substance metabolic process|catabolic process|intracellular organelle|membrane-bounded organelle|nucleobase-containing compound metabolic process|hydrolase activity, acting on ester b…	K01158	deoxyribonuclease II[3.1.22.1]	hsa04142	Lysosome - Homo sapiens (human)	1:84398532-84415018	80	2	0	2	0	0	4.60528	0.129657	0	0.118779	0	0	1.57831	0.039593	5.31699	5.31699	39.8634	0.00694391	0.966478	UP
ENSG00000138071	ACTR2	actin related protein 2 [Source:HGNC Symbol;Acc:HGNC:169]	protein_coding	GO:0032502|GO:0005576|GO:0002376|GO:0016020|GO:0030054|GO:0032991|GO:0007610|GO:0005198|GO:0050896|GO:0005623|GO:0045202|GO:0022414|GO:0023052|GO:0000003|GO:0009987|GO:0008152|GO:0031252|GO:0030055|GO:0005622|GO:0050793|GO:0007017|GO:0005515|GO:0002684|GO:0007165|GO:0006807|GO:0044877|GO:0005200|GO:0016043|GO:0042995|GO:0009058|GO:0098984|GO:0009653|GO:0019222|GO:0097159|GO:0036094|GO:0005615|GO:…	developmental process|extracellular region|immune system process|membrane|cell junction|macromolecular complex|behavior|structural molecule activity|response to stimulus|cell|synapse|reproductive process|signaling|reproduction|cellular process|metabolic process|cell leading edge|cell-substrate junction|intracellular|regulation of developmental process|microtubule-based process|protein binding|pos…	K17260	actin-related protein 2[-]	hsa04530|hsa05135	Tight junction - Homo sapiens (human)|Yersinia infection - Homo sapiens (human)	2:65227753-65271253	4914	3815	1846	1286	1700	1999	82.8488	72.4306	39.0338	22.3649	31.7667	37.7941	64.771	30.6419	1.07984	1.07984	2.11381	0.0137916	1	UP
ENSG00000138131	LOXL4	lysyl oxidase like 4 [Source:HGNC Symbol;Acc:HGNC:17171]	protein_coding	GO:0005576|GO:0016020|GO:0032991|GO:0003824|GO:0009987|GO:0008152|GO:0005515|GO:0006807|GO:0016043|GO:0016491|GO:0005615|GO:0044237|GO:0043235|GO:0071704|GO:0043227|GO:0043167|GO:0055114|GO:0097435|GO:0019538|GO:0070062|GO:0043169|GO:0018158|GO:1903561|GO:0043933|GO:0031982|GO:0038024|GO:0043170|GO:0016638|GO:0044260|GO:0043062|GO:0016641|GO:0044267|GO:0046872|GO:0016192|GO:0018057|GO:0036211|GO:…	extracellular region|membrane|macromolecular complex|catalytic activity|cellular process|metabolic process|protein binding|nitrogen compound metabolic process|cellular component organization|oxidoreductase activity|extracellular space|cellular metabolic process|receptor complex|organic substance metabolic process|membrane-bounded organelle|ion binding|oxidation-reduction process|supramolecular fi…	-	-	-	-	10:98247690-98268194	90	221	254	720	276	309	2.93689	8.12105	10.3953	24.2355	9.98221	11.3074	7.15107	15.175	-1.08547	1.08547	2.12207	0.0483781	1	DOWN
ENSG00000138185	ENTPD1	ectonucleoside triphosphate diphosphohydrolase 1 [Source:HGNC Symbol;Acc:HGNC:3363]	protein_coding	GO:0005576|GO:0016020|GO:0003824|GO:0050896|GO:0005623|GO:0009987|GO:0008152|GO:0031224|GO:0005515|GO:0006807|GO:0005886|GO:0097159|GO:0036094|GO:0005615|GO:0016787|GO:0044237|GO:0071704|GO:0009056|GO:0007155|GO:0071944|GO:0043227|GO:0043167|GO:0097367|GO:0050817|GO:0006139|GO:0070062|GO:1901360|GO:1903561|GO:0009611|GO:0034641|GO:0046483|GO:0006725|GO:0031982|GO:0016021|GO:0050878|GO:0044281|GO:…	extracellular region|membrane|catalytic activity|response to stimulus|cell|cellular process|metabolic process|intrinsic component of membrane|protein binding|nitrogen compound metabolic process|plasma membrane|organic cyclic compound binding|small molecule binding|extracellular space|hydrolase activity|cellular metabolic process|organic substance metabolic process|catabolic process|cell adhesion|…	K01510	apyrase[3.6.1.5]	hsa01100|hsa05169|hsa00230|hsa00240	Metabolic pathways - Homo sapiens (human)|Epstein-Barr virus infection - Homo sapiens (human)|Purine metabolism - Homo sapiens (human)|Pyrimidine metabolism - Homo sapiens (human)	10:95711779-95877266	744	572	285	153	232	151	4.02326	3.48319	1.93289	0.853437	1.39048	0.915679	3.14645	1.0532	1.57894	1.57894	2.98751	0.000459174	0.260773	UP
ENSG00000138792	ENPEP	glutamyl aminopeptidase [Source:HGNC Symbol;Acc:HGNC:3355]	protein_coding	GO:0032502|GO:0005576|GO:0016020|GO:0003824|GO:0005623|GO:0040011|GO:0023052|GO:0009987|GO:0008152|GO:0031224|GO:0045177|GO:0005622|GO:0031090|GO:0048646|GO:0006807|GO:0005886|GO:0009653|GO:0019222|GO:0005615|GO:0016787|GO:0044237|GO:0048856|GO:0042445|GO:0048870|GO:0007154|GO:0008283|GO:0009986|GO:0071704|GO:0009056|GO:0043229|GO:0071944|GO:0043227|GO:0043167|GO:0033218|GO:0048513|GO:0016486|GO:…	developmental process|extracellular region|membrane|catalytic activity|cell|locomotion|signaling|cellular process|metabolic process|intrinsic component of membrane|apical part of cell|intracellular|organelle membrane|anatomical structure formation involved in morphogenesis|nitrogen compound metabolic process|plasma membrane|anatomical structure morphogenesis|regulation of metabolic process|extrac…	K11141	glutamyl aminopeptidase[3.4.11.7]	hsa04614	Renin-angiotensin system - Homo sapiens (human)	4:110365733-110565285	364	85	56	6	48	90	4.99946	1.31467	0.964647	0.0850039	0.730697	1.38619	2.42626	0.733965	1.72495	1.72495	3.30569	0.0442857	1	UP
ENSG00000139318	DUSP6	dual specificity phosphatase 6 [Source:HGNC Symbol;Acc:HGNC:3072]	protein_coding	GO:0032502|GO:0003824|GO:0050896|GO:0005623|GO:0023052|GO:0009987|GO:0008152|GO:0005622|GO:0050793|GO:0005515|GO:0007165|GO:0023057|GO:0006807|GO:0009892|GO:0019222|GO:0016787|GO:0044237|GO:0048856|GO:0048523|GO:0040008|GO:0007154|GO:0050794|GO:0009893|GO:0023051|GO:0048589|GO:0071704|GO:0043229|GO:0043227|GO:0035556|GO:0023014|GO:0048513|GO:0009966|GO:0044092|GO:0019538|GO:0035265|GO:0048638|GO:…	developmental process|catalytic activity|response to stimulus|cell|signaling|cellular process|metabolic process|intracellular|regulation of developmental process|protein binding|signal transduction|negative regulation of signaling|nitrogen compound metabolic process|negative regulation of metabolic process|regulation of metabolic process|hydrolase activity|cellular metabolic process|anatomical st…	K21946	dual specificity phosphatase 6[3.1.3.16 3.1.3.48]	hsa04010|hsa05202|hsa05221	MAPK signaling pathway - Homo sapiens (human)|Transcriptional misregulation in cancer - Homo sapiens (human)|Acute myeloid leukemia - Homo sapiens (human)	12:89347235-89352501	142	529	118	833	375	660	2.25451	9.45794	2.34965	13.6422	6.59884	11.7508	4.68737	10.664	-1.18589	1.18589	2.27504	0.0281512	1	DOWN
ENSG00000140563	MCTP2	multiple C2 and transmembrane domain containing 2 [Source:HGNC Symbol;Acc:HGNC:25636]	protein_coding	GO:0032502|GO:0016020|GO:0050896|GO:0005623|GO:0045202|GO:0023052|GO:0009987|GO:0031224|GO:0005622|GO:0031090|GO:0030672|GO:0007269|GO:0007165|GO:0098793|GO:0048856|GO:0008021|GO:0007154|GO:0050794|GO:0023051|GO:0043229|GO:0043227|GO:0051641|GO:0043167|GO:0012505|GO:0001505|GO:0035556|GO:0030658|GO:0043169|GO:0060341|GO:0032940|GO:0031982|GO:0016021|GO:0007275|GO:0043231|GO:0007267|GO:0097708|GO:…	developmental process|membrane|response to stimulus|cell|synapse|signaling|cellular process|intrinsic component of membrane|intracellular|organelle membrane|synaptic vesicle membrane|neurotransmitter secretion|signal transduction|presynapse|anatomical structure development|synaptic vesicle|cell communication|regulation of cellular process|regulation of signaling|intracellular organelle|membrane-b…	-	-	-	-	15:94231538-94483952	85	48	27	127	62	231	0.589387	0.374801	0.234804	0.908361	0.476481	1.79619	0.399664	1.06034	-1.40767	1.40767	2.65309	0.0352695	1	DOWN
ENSG00000142910	TINAGL1	tubulointerstitial nephritis antigen like 1 [Source:HGNC Symbol;Acc:HGNC:19168]	protein_coding	GO:0005576|GO:0003824|GO:0005198|GO:0005623|GO:0008152|GO:0005622|GO:0005515|GO:0006807|GO:0005615|GO:0016787|GO:0005201|GO:0071704|GO:0050840|GO:0043229|GO:0043227|GO:0051641|GO:0019538|GO:0070062|GO:1903561|GO:0031982|GO:0043236|GO:0043231|GO:0005737|GO:0043170|GO:0008233|GO:0046907|GO:0051649|GO:0005773|GO:0006508|GO:0016197|GO:0008234|GO:0000323|GO:0005764	extracellular region|catalytic activity|structural molecule activity|cell|metabolic process|intracellular|protein binding|nitrogen compound metabolic process|extracellular space|hydrolase activity|extracellular matrix structural constituent|organic substance metabolic process|extracellular matrix binding|intracellular organelle|membrane-bounded organelle|cellular localization|protein metabolic pr…	-	-	-	-	1:31576485-31587686	786	255	792	105	525	129	7.97603	2.91395	10.0797	1.09908	5.90467	1.46795	6.98989	2.8239	1.30758	1.30758	2.47526	0.0367945	1	UP
ENSG00000142949	PTPRF	protein tyrosine phosphatase receptor type F [Source:HGNC Symbol;Acc:HGNC:9670]	protein_coding	GO:0032502|GO:0005576|GO:0016020|GO:0003824|GO:0050896|GO:0005623|GO:0040011|GO:0023052|GO:0009987|GO:0008152|GO:0031224|GO:0050793|GO:0005515|GO:0007165|GO:0006807|GO:0044877|GO:0016043|GO:0042995|GO:0044297|GO:0005886|GO:0005615|GO:0016787|GO:0044237|GO:0048856|GO:0048870|GO:0038023|GO:0007154|GO:0050794|GO:0071704|GO:0007155|GO:0071944|GO:0043227|GO:0043167|GO:0097367|GO:0030030|GO:0016477|GO:…	developmental process|extracellular region|membrane|catalytic activity|response to stimulus|cell|locomotion|signaling|cellular process|metabolic process|intrinsic component of membrane|regulation of developmental process|protein binding|signal transduction|nitrogen compound metabolic process|macromolecular complex binding|cellular component organization|cell projection|cell body|plasma membrane|e…	K05695	receptor-type tyrosine-protein phosphatase F[3.1.3.48]	hsa04514|hsa04910|hsa04931|hsa04520	Cell adhesion molecules (CAMs) - Homo sapiens (human)|Insulin signaling pathway - Homo sapiens (human)|Insulin resistance - Homo sapiens (human)|Adherens junction - Homo sapiens (human)	1:43525187-43623666	163	165	114	336	241	396	0.953764	1.08721	0.836595	2.028	1.56294	2.59842	0.95919	2.06312	-1.10494	1.10494	2.1509	0.0151999	1	DOWN
ENSG00000143119	CD53	CD53 molecule [Source:HGNC Symbol;Acc:HGNC:1686]	protein_coding	GO:0032502|GO:0005576|GO:0002376|GO:0016020|GO:0030054|GO:0050896|GO:0005623|GO:0023052|GO:0009987|GO:0031224|GO:0005622|GO:0050793|GO:0031090|GO:0005911|GO:0048646|GO:0005515|GO:0007165|GO:0016043|GO:0005886|GO:0009653|GO:0005615|GO:0048856|GO:0045321|GO:0007154|GO:0050794|GO:0009986|GO:0006955|GO:0043229|GO:0071944|GO:0043227|GO:0012505|GO:0002274|GO:0030141|GO:0043299|GO:0045595|GO:0002443|GO:…	developmental process|extracellular region|immune system process|membrane|cell junction|response to stimulus|cell|signaling|cellular process|intrinsic component of membrane|intracellular|regulation of developmental process|organelle membrane|cell-cell junction|anatomical structure formation involved in morphogenesis|protein binding|signal transduction|cellular component organization|plasma membra…	-	-	-	-	1:110871188-110899922	251	0	7	0	6	4	7.41924	0	0.259484	0	0.196559	0.132573	2.55957	0.109711	4.54413	4.54413	23.3302	0.00588811	0.866953	UP
ENSG00000143248	RGS5	regulator of G protein signaling 5 [Source:HGNC Symbol;Acc:HGNC:10001]	protein_coding	GO:0016020|GO:0003824|GO:0050896|GO:0005623|GO:0023052|GO:0009987|GO:0098772|GO:0005622|GO:0030234|GO:0007165|GO:0023057|GO:0005886|GO:0016787|GO:0048523|GO:0007154|GO:0050794|GO:0023051|GO:0071944|GO:0009966|GO:0008047|GO:0009968|GO:0050790|GO:0007186|GO:0005737|GO:0044093|GO:0016817|GO:0010646|GO:0030695|GO:0008277|GO:0043085|GO:0005096|GO:0016818|GO:0051345|GO:0043087|GO:0016462|GO:0043547|GO:…	membrane|catalytic activity|response to stimulus|cell|signaling|cellular process|molecular function regulator|intracellular|enzyme regulator activity|signal transduction|negative regulation of signaling|plasma membrane|hydrolase activity|negative regulation of cellular process|cell communication|regulation of cellular process|regulation of signaling|cell periphery|regulation of signal transductio…	-	-	-	-	1:163111121-163321791	310	74	24	28	38	23	3.93331	1.05731	0.381912	0.366464	0.534385	0.327247	1.79084	0.409365	2.12918	2.12918	4.37469	0.00676458	0.966478	UP
ENSG00000143341	HMCN1	hemicentin 1 [Source:HGNC Symbol;Acc:HGNC:19194]	protein_coding	GO:0005576|GO:0030054|GO:0005198|GO:0050896|GO:0005623|GO:0009987|GO:0051707|GO:0005622|GO:0005515|GO:0031012|GO:0005615|GO:0005201|GO:0032153|GO:0038023|GO:0009986|GO:0007155|GO:0071944|GO:0043227|GO:0043167|GO:0050877|GO:0005604|GO:0042802|GO:0032154|GO:0046983|GO:0098609|GO:0070062|GO:0043169|GO:0007049|GO:1903561|GO:0050839|GO:0031982|GO:0009617|GO:0051301|GO:0005737|GO:0005938|GO:0005912|GO:…	extracellular region|cell junction|structural molecule activity|response to stimulus|cell|cellular process|response to other organism|intracellular|protein binding|extracellular matrix|extracellular space|extracellular matrix structural constituent|cell division site|signaling receptor activity|cell surface|cell adhesion|cell periphery|membrane-bounded organelle|ion binding|neurological system pr…	-	-	-	-	1:185734391-186190949	2989	901	2637	370	1747	772	17.7327	6.01936	19.6208	2.26426	11.4872	5.13602	14.4576	6.29582	1.19936	1.19936	2.29638	0.0406056	1	UP
ENSG00000143476	DTL	denticleless E3 ubiquitin protein ligase homolog [Source:HGNC Symbol;Acc:HGNC:30288]	protein_coding	GO:0016020|GO:0032991|GO:0003824|GO:0050896|GO:0005623|GO:0023052|GO:0009987|GO:0008152|GO:0048511|GO:0005622|GO:0000075|GO:0031090|GO:0005515|GO:0007165|GO:0006807|GO:0009058|GO:0051606|GO:0019222|GO:0044237|GO:0048523|GO:0007154|GO:0050794|GO:0009893|GO:0071704|GO:0009056|GO:0016740|GO:0043229|GO:0043227|GO:1902494|GO:0012505|GO:0035556|GO:0072395|GO:0006139|GO:0019538|GO:0051726|GO:0009314|GO:…	membrane|macromolecular complex|catalytic activity|response to stimulus|cell|signaling|cellular process|metabolic process|rhythmic process|intracellular|cell cycle checkpoint|organelle membrane|protein binding|signal transduction|nitrogen compound metabolic process|biosynthetic process|detection of stimulus|regulation of metabolic process|cellular metabolic process|negative regulation of cellular…	-	-	-	-	1:212035553-212107400	27	50	31	72	51	207	0.303419	0.632744	0.436919	0.834605	0.635213	2.60859	0.457694	1.35947	-1.57059	1.57059	2.97026	0.0248574	1	DOWN
ENSG00000143499	SMYD2	SET and MYND domain containing 2 [Source:HGNC Symbol;Acc:HGNC:20982]	protein_coding	GO:0032502|GO:0003824|GO:0050896|GO:0005623|GO:0023052|GO:0009987|GO:0008152|GO:0005622|GO:0005515|GO:0007165|GO:0006807|GO:0044877|GO:0016043|GO:0009058|GO:0009892|GO:0019222|GO:0044237|GO:0048856|GO:0048523|GO:0007154|GO:0008283|GO:0050794|GO:0032259|GO:0023051|GO:0071704|GO:0016740|GO:0043229|GO:0043227|GO:0043167|GO:0035556|GO:0048513|GO:0006139|GO:0009966|GO:0019538|GO:1901360|GO:0043169|GO:…	developmental process|catalytic activity|response to stimulus|cell|signaling|cellular process|metabolic process|intracellular|protein binding|signal transduction|nitrogen compound metabolic process|macromolecular complex binding|cellular component organization|biosynthetic process|negative regulation of metabolic process|regulation of metabolic process|cellular metabolic process|anatomical struct…	K11426	[histone H3]-lysine4/36 N-trimethyltransferase SMYD[2.1.1.354 2.1.1.357]	hsa01100|hsa00310	Metabolic pathways - Homo sapiens (human)|Lysine degradation - Homo sapiens (human)	1:214281102-214337131	817	304	382	205	324	273	10.1856	4.26791	5.97292	2.6363	4.47695	3.81669	6.80881	3.64331	0.902151	0.902151	1.86885	0.0457452	1	UP
ENSG00000143512	HHIPL2	HHIP like 2 [Source:HGNC Symbol;Acc:HGNC:25842]	protein_coding	GO:0005576|GO:0003824|GO:0005515	extracellular region|catalytic activity|protein binding	-	-	-	-	1:222522258-222548104	34	59	15	235	32	66	0.936826	1.83066	0.518345	6.6791	0.977245	2.03928	1.09528	3.23188	-1.56108	1.56108	2.95074	0.0478214	1	DOWN
ENSG00000143546	S100A8	S100 calcium binding protein A8 [Source:HGNC Symbol;Acc:HGNC:10498]	protein_coding	GO:0032502|GO:0005576|GO:0002376|GO:0016020|GO:0050896|GO:0005623|GO:0040011|GO:0023052|GO:0009987|GO:0008152|GO:0051707|GO:0005622|GO:0005515|GO:0002684|GO:0007165|GO:0006807|GO:0051050|GO:0016043|GO:0009058|GO:0005886|GO:0019222|GO:0036094|GO:0005615|GO:0044237|GO:0048856|GO:0048870|GO:0045321|GO:0040008|GO:0007154|GO:0008289|GO:0050794|GO:0002253|GO:0009893|GO:0023051|GO:0071704|GO:0050900|GO:…	developmental process|extracellular region|immune system process|membrane|response to stimulus|cell|locomotion|signaling|cellular process|metabolic process|response to other organism|intracellular|protein binding|positive regulation of immune system process|signal transduction|nitrogen compound metabolic process|positive regulation of transport|cellular component organization|biosynthetic process…	K21127	protein S100-A8[-]	hsa04657	IL-17 signaling pathway - Homo sapiens (human)	1:153390032-153391073	63	0	0	0	0	0	5.93959	0	0	0	0	0	1.97986	0	Inf	#VALUE!	#VALUE!	0.00468509	0.831147	UP
ENSG00000143761	ARF1	ADP ribosylation factor 1 [Source:HGNC Symbol;Acc:HGNC:652]	protein_coding	GO:0032502|GO:0005576|GO:0002376|GO:0016020|GO:0030054|GO:0032991|GO:0003824|GO:0050896|GO:0005623|GO:0045202|GO:0023052|GO:0009987|GO:0008152|GO:0098772|GO:0051707|GO:0031252|GO:0030055|GO:0019882|GO:0098978|GO:0005622|GO:1904951|GO:0050793|GO:0031090|GO:0030234|GO:0005515|GO:0007165|GO:0023057|GO:0051050|GO:0016043|GO:0042995|GO:0009058|GO:0005886|GO:0098984|GO:0033036|GO:0019222|GO:0097159|GO:…	developmental process|extracellular region|immune system process|membrane|cell junction|macromolecular complex|catalytic activity|response to stimulus|cell|synapse|signaling|cellular process|metabolic process|molecular function regulator|response to other organism|cell leading edge|cell-substrate junction|antigen processing and presentation|glutamatergic synapse|intracellular|positive regulation …	K07937	ADP-ribosylation factor 1/2[-]	hsa04144|hsa05131|hsa05132|hsa05130|hsa04072|hsa05134|hsa05110	Endocytosis - Homo sapiens (human)|Shigellosis - Homo sapiens (human)|Salmonella infection - Homo sapiens (human)|Pathogenic Escherichia coli infection - Homo sapiens (human)|Phospholipase D signaling pathway - Homo sapiens (human)|Legionellosis - Homo sapiens (human)|Vibrio cholerae infection - Homo sapiens (human)	1:228082660-228099212	3390	1446	2339	1397	583	907	49.2889	23.6753	42.6519	20.9518	9.39487	14.7883	38.5387	15.045	1.35702	1.35702	2.56156	0.00270796	0.621376	UP
ENSG00000143867	OSR1	odd-skipped related transcription factor 1 [Source:HGNC Symbol;Acc:HGNC:8111]	protein_coding	GO:0032502|GO:0016020|GO:0050896|GO:0005623|GO:0022414|GO:0000003|GO:0009987|GO:0008152|GO:0005622|GO:0050793|GO:0003006|GO:0048646|GO:0006807|GO:0051051|GO:0009058|GO:0009892|GO:0009653|GO:0019222|GO:0097159|GO:0044237|GO:0048856|GO:0048523|GO:0003700|GO:0008283|GO:0050794|GO:0009893|GO:0071704|GO:0043229|GO:0043227|GO:0043167|GO:0019898|GO:0000981|GO:0009887|GO:0048513|GO:0006139|GO:0043271|GO:…	developmental process|membrane|response to stimulus|cell|reproductive process|reproduction|cellular process|metabolic process|intracellular|regulation of developmental process|developmental process involved in reproduction|anatomical structure formation involved in morphogenesis|nitrogen compound metabolic process|negative regulation of transport|biosynthetic process|negative regulation of metabo…	-	-	-	-	2:19351485-19358623	55	83	91	147	192	168	0.969626	1.64776	2.01205	2.67321	3.75158	3.32132	1.54314	3.2487	-1.07399	1.07399	2.10525	0.048615	1	DOWN
ENSG00000145107	TM4SF19	transmembrane 4 L six family member 19 [Source:HGNC Symbol;Acc:HGNC:25167]	protein_coding	GO:0016020|GO:0031224|GO:0016021	membrane|intrinsic component of membrane|integral component of membrane	-	-	-	-	3:196319342-196338503	90	0	4	4	5	0	3.11439	0	0.173605	0.142763	0.191784	0	1.096	0.111516	3.29692	3.29692	9.82818	0.0367531	1	UP
ENSG00000145423	SFRP2	secreted frizzled related protein 2 [Source:HGNC Symbol;Acc:HGNC:10777]	protein_coding	GO:0032502|GO:0005576|GO:0002376|GO:0050896|GO:0040011|GO:0022414|GO:0023052|GO:0000003|GO:0009987|GO:0008152|GO:0098772|GO:0045926|GO:0030155|GO:0050793|GO:0003006|GO:0030234|GO:0048646|GO:0005515|GO:0007165|GO:0023057|GO:0006807|GO:0044877|GO:0016043|GO:0009058|GO:0009892|GO:0048018|GO:0040012|GO:0009653|GO:0019222|GO:0005615|GO:0044237|GO:0045785|GO:0048856|GO:0048870|GO:0048523|GO:0040008|GO:…	developmental process|extracellular region|immune system process|response to stimulus|locomotion|reproductive process|signaling|reproduction|cellular process|metabolic process|molecular function regulator|negative regulation of growth|regulation of cell adhesion|regulation of developmental process|developmental process involved in reproduction|enzyme regulator activity|anatomical structure format…	K02176	secreted frizzled-related protein 2[-]	hsa04310	Wnt signaling pathway - Homo sapiens (human)	4:153780591-153789083	172	325	4199	61	545	420	10.1147	21.5221	309.691	3.70026	35.5216	27.6971	113.776	22.3063	2.35067	2.35067	5.10061	0.0188995	1	UP
ENSG00000146070	PLA2G7	phospholipase A2 group VII [Source:HGNC Symbol;Acc:HGNC:9040]	protein_coding	GO:0005576|GO:0002376|GO:0032991|GO:0003824|GO:0050896|GO:0005623|GO:0040011|GO:0009987|GO:0008152|GO:0005622|GO:0002684|GO:0006807|GO:0016043|GO:0034358|GO:0040012|GO:0005615|GO:0016787|GO:0044237|GO:0048870|GO:0097006|GO:0008289|GO:0050794|GO:0071704|GO:0050900|GO:0009056|GO:0043167|GO:0040017|GO:0002682|GO:0032994|GO:0051272|GO:1990777|GO:0071674|GO:0051270|GO:2000147|GO:0055114|GO:0016477|GO:…	extracellular region|immune system process|macromolecular complex|catalytic activity|response to stimulus|cell|locomotion|cellular process|metabolic process|intracellular|positive regulation of immune system process|nitrogen compound metabolic process|cellular component organization|plasma lipoprotein particle|regulation of locomotion|extracellular space|hydrolase activity|cellular metabolic proc…	K01062	platelet-activating factor acetylhydrolase[3.1.1.47]	hsa01100|hsa00565	Metabolic pathways - Homo sapiens (human)|Ether lipid metabolism - Homo sapiens (human)	6:46704201-46735693	292	2	4	10	4	17	14.0526	0.108393	0.241438	0.496443	0.213366	0.917436	4.8008	0.542415	3.14581	3.14581	8.85079	0.0171422	1	UP
ENSG00000146072	TNFRSF21	TNF receptor superfamily member 21 [Source:HGNC Symbol;Acc:HGNC:13469]	protein_coding	GO:0032502|GO:0002376|GO:0016020|GO:0050896|GO:0005623|GO:0023052|GO:0009987|GO:0008152|GO:0031224|GO:0005622|GO:0030155|GO:0050793|GO:0005515|GO:0002684|GO:0007165|GO:0051051|GO:0016043|GO:0002683|GO:1904950|GO:0042995|GO:0005886|GO:0033036|GO:0019222|GO:0048856|GO:0048523|GO:0045321|GO:0007154|GO:0008283|GO:0050794|GO:0002253|GO:0071704|GO:0006955|GO:0007155|GO:0071944|GO:0002682|GO:0050877|GO:…	developmental process|immune system process|membrane|response to stimulus|cell|signaling|cellular process|metabolic process|intrinsic component of membrane|intracellular|regulation of cell adhesion|regulation of developmental process|protein binding|positive regulation of immune system process|signal transduction|negative regulation of transport|cellular component organization|negative regulation…	K05157	tumor necrosis factor receptor superfamily member 21[-]	hsa04060	Cytokine-cytokine receptor interaction - Homo sapiens (human)	6:47231532-47309905	70	51	46	90	77	349	2.28552	1.87514	1.88366	3.03113	2.78643	12.7782	2.01477	6.1986	-1.62132	1.62132	3.07657	0.0169517	1	DOWN
ENSG00000146250	PRSS35	serine protease 35 [Source:HGNC Symbol;Acc:HGNC:21387]	protein_coding	GO:0005576|GO:0003824|GO:0008152|GO:0005515|GO:0006807|GO:0016787|GO:0071704|GO:0019538|GO:0043170|GO:0017171|GO:0008233|GO:0006508|GO:0008236|GO:0004252|GO:0004175	extracellular region|catalytic activity|metabolic process|protein binding|nitrogen compound metabolic process|hydrolase activity|organic substance metabolic process|protein metabolic process|macromolecule metabolic process|serine hydrolase activity|peptidase activity|proteolysis|serine-type peptidase activity|serine-type endopeptidase activity|endopeptidase activity	-	-	-	-	6:83512534-83525704	337	639	212	24	253	153	16.185	34.559	12.7696	1.18894	13.4672	8.24014	21.1712	7.63208	1.47196	1.47196	2.77398	0.0333682	1	UP
ENSG00000146555	SDK1	sidekick cell adhesion molecule 1 [Source:HGNC Symbol;Acc:HGNC:19307]	protein_coding	GO:0032502|GO:0016020|GO:0030054|GO:0007610|GO:0050896|GO:0005623|GO:0045202|GO:0009987|GO:0031224|GO:0050793|GO:0048646|GO:0005515|GO:0016043|GO:0005886|GO:0009653|GO:0048856|GO:0050794|GO:0007155|GO:0071944|GO:0009887|GO:0048513|GO:0042802|GO:0022607|GO:0003407|GO:0030030|GO:0098609|GO:0010033|GO:0045595|GO:0016358|GO:0030534|GO:0060996|GO:0016021|GO:0007275|GO:0051128|GO:1901698|GO:0010842|GO:…	developmental process|membrane|cell junction|behavior|response to stimulus|cell|synapse|cellular process|intrinsic component of membrane|regulation of developmental process|anatomical structure formation involved in morphogenesis|protein binding|cellular component organization|plasma membrane|anatomical structure morphogenesis|anatomical structure development|regulation of cellular process|cell a…	-	-	-	-	7:3301252-4269000	46	44	43	326	91	82	0.343823	0.370345	0.403087	2.51343	0.753855	0.687302	0.372418	1.3182	-1.82357	1.82357	3.53956	0.00534002	0.849673	DOWN
ENSG00000146587	RBAK	RB associated KRAB zinc finger [Source:HGNC Symbol;Acc:HGNC:17680]	protein_coding	GO:0005623|GO:0009987|GO:0008152|GO:0005622|GO:0006807|GO:0009058|GO:0009892|GO:0019222|GO:0097159|GO:0044237|GO:0048523|GO:0050794|GO:0071704|GO:0043229|GO:0043227|GO:0043167|GO:0006139|GO:1901360|GO:0043169|GO:0003676|GO:0034641|GO:0046483|GO:0044249|GO:0051171|GO:0006725|GO:0009890|GO:0043231|GO:0031323|GO:0043170|GO:0044260|GO:0031324|GO:0005634|GO:0046872|GO:0051252|GO:0010629|GO:0031981|GO:…	cell|cellular process|metabolic process|intracellular|nitrogen compound metabolic process|biosynthetic process|negative regulation of metabolic process|regulation of metabolic process|organic cyclic compound binding|cellular metabolic process|negative regulation of cellular process|regulation of cellular process|organic substance metabolic process|intracellular organelle|membrane-bounded organell…	K09228	KRAB domain-containing zinc finger protein[-]	hsa05168	Herpes simplex virus 1 infection - Homo sapiens (human)	7:5045821-5069487	55	119	78	6	6	3	0.583124	1.42077	1.03718	0.0656168	0.0705026	0.0356669	1.01369	0.0572621	4.14589	4.14589	17.7026	1.05843e-07	0.000490902	UP
ENSG00000146618	FERD3L	Fer3 like bHLH transcription factor [Source:HGNC Symbol;Acc:HGNC:16660]	protein_coding	GO:0032502|GO:0005623|GO:0009987|GO:0008152|GO:0005622|GO:0050793|GO:0005515|GO:0006807|GO:0009058|GO:0009892|GO:0019222|GO:0097159|GO:0044237|GO:0048856|GO:0048523|GO:0003700|GO:0050794|GO:0071704|GO:0043229|GO:0043227|GO:0000981|GO:0033504|GO:0006139|GO:0046983|GO:0045595|GO:1901360|GO:0035295|GO:0021915|GO:0003676|GO:0034641|GO:0046483|GO:0044249|GO:0051171|GO:0006725|GO:0009890|GO:0007275|GO:…	developmental process|cell|cellular process|metabolic process|intracellular|regulation of developmental process|protein binding|nitrogen compound metabolic process|biosynthetic process|negative regulation of metabolic process|regulation of metabolic process|organic cyclic compound binding|cellular metabolic process|anatomical structure development|negative regulation of cellular process|transcrip…	-	-	-	-	7:19144782-19145421	0	2	1	13	2	6	0	0.41308	0.229971	2.45945	0.406461	1.23396	0.214351	1.36662	-2.67257	2.67257	6.37565	0.0491205	1	DOWN
ENSG00000147100	SLC16A2	solute carrier family 16 member 2 [Source:HGNC Symbol;Acc:HGNC:10923]	protein_coding	GO:0016020|GO:0005215|GO:0005623|GO:0023052|GO:0009987|GO:0008152|GO:0031224|GO:0045177|GO:0006807|GO:0005886|GO:0022857|GO:0044237|GO:0042445|GO:0007154|GO:0071704|GO:0071944|GO:0042403|GO:1901360|GO:0016324|GO:0032940|GO:0006725|GO:0016021|GO:0007267|GO:0031226|GO:0010817|GO:0006575|GO:0005887|GO:0018958|GO:0006811|GO:0046903|GO:0055085|GO:0006590|GO:0071702|GO:0009914|GO:0015291|GO:0015075|GO:…	membrane|transporter activity|cell|signaling|cellular process|metabolic process|intrinsic component of membrane|apical part of cell|nitrogen compound metabolic process|plasma membrane|transmembrane transporter activity|cellular metabolic process|hormone metabolic process|cell communication|organic substance metabolic process|cell periphery|thyroid hormone metabolic process|organic cyclic compound…	K08231	MFS transporter, MCT family, solute carrier family 16 (monocarboxylic acid transporters), member 2[-]	hsa04919	Thyroid hormone signaling pathway - Homo sapiens (human)	X:74421493-74533917	161	248	214	440	469	296	2.26511	3.92909	3.77603	6.38544	7.31321	4.66998	3.32341	6.12288	-0.881546	0.881546	1.84235	0.0481668	1	DOWN
ENSG00000147604	RPL7	ribosomal protein L7 [Source:HGNC Symbol;Acc:HGNC:10363]	protein_coding	GO:0016020|GO:0030054|GO:0032991|GO:0005198|GO:0005623|GO:0045202|GO:0009987|GO:0008152|GO:0030055|GO:0005622|GO:0003735|GO:0005515|GO:0006807|GO:1990904|GO:0009058|GO:0098984|GO:0009892|GO:0033036|GO:0019222|GO:0097159|GO:0044237|GO:0099572|GO:0098794|GO:0071704|GO:0009056|GO:0043229|GO:0043227|GO:0051641|GO:0042802|GO:0006139|GO:0014069|GO:0019538|GO:1901360|GO:0006413|GO:0003676|GO:0034641|GO:…	membrane|cell junction|macromolecular complex|structural molecule activity|cell|synapse|cellular process|metabolic process|cell-substrate junction|intracellular|structural constituent of ribosome|protein binding|nitrogen compound metabolic process|ribonucleoprotein complex|biosynthetic process|neuron to neuron synapse|negative regulation of metabolic process|macromolecule localization|regulation …	K02937	large subunit ribosomal protein L7e[-]	hsa03010	Ribosome - Homo sapiens (human)	8:73290242-73295789	843	164	233	163	166	132	19.7899	4.33547	6.86008	3.9471	4.31912	3.47496	10.3285	3.91373	1.40001	1.40001	2.63903	0.00954749	1	UP
ENSG00000148053	NTRK2	neurotrophic receptor tyrosine kinase 2 [Source:HGNC Symbol;Acc:HGNC:8032]	protein_coding	GO:0032502|GO:0016020|GO:0030054|GO:0032991|GO:0007610|GO:0003824|GO:0050896|GO:0005623|GO:0045202|GO:0040011|GO:0023052|GO:0009987|GO:0008152|GO:0048511|GO:0031224|GO:0007623|GO:0005622|GO:0050793|GO:0031090|GO:0005515|GO:0007165|GO:0006807|GO:0016043|GO:0007631|GO:0042995|GO:0005886|GO:0098984|GO:0009653|GO:0019222|GO:0097159|GO:0098793|GO:0036094|GO:0044237|GO:0048856|GO:0048870|GO:0044089|GO:…	developmental process|membrane|cell junction|macromolecular complex|behavior|catalytic activity|response to stimulus|cell|synapse|locomotion|signaling|cellular process|metabolic process|rhythmic process|intrinsic component of membrane|circadian rhythm|intracellular|regulation of developmental process|organelle membrane|protein binding|signal transduction|nitrogen compound metabolic process|cellul…	K04360	neurotrophic tyrosine kinase receptor type 2[2.7.10.1]	-	-	9:84668551-85027070	842	451	269	147	128	158	2.86519	1.7282	1.14802	0.515981	0.482751	0.602918	1.9138	0.533883	1.84185	1.84185	3.58469	7.93447e-05	0.0817779	UP
ENSG00000148541	FAM13C	family with sequence similarity 13 member C [Source:HGNC Symbol;Acc:HGNC:19371]	protein_coding	GO:0005515	protein binding	-	-	-	-	10:59246130-59363181	174	138	105	58	48	61	1.23727	1.10503	0.936402	0.425426	0.378296	0.486411	1.0929	0.430044	1.3456	1.3456	2.54137	0.0102917	1	UP
ENSG00000148841	ITPRIP	inositol 1,4,5-trisphosphate receptor interacting protein [Source:HGNC Symbol;Acc:HGNC:29370]	protein_coding	GO:0016020|GO:0050896|GO:0005623|GO:0023052|GO:0009987|GO:0008152|GO:0098772|GO:0031224|GO:0005622|GO:0031090|GO:0030234|GO:0042175|GO:0005640|GO:0005515|GO:0007165|GO:0023057|GO:0006807|GO:0005886|GO:0009892|GO:0019222|GO:0044237|GO:0048523|GO:0019867|GO:0007154|GO:0050794|GO:0023051|GO:0071704|GO:0043229|GO:0071944|GO:0043227|GO:0012505|GO:0009966|GO:0044092|GO:0019538|GO:0031965|GO:0009968|GO:…	membrane|response to stimulus|cell|signaling|cellular process|metabolic process|molecular function regulator|intrinsic component of membrane|intracellular|organelle membrane|enzyme regulator activity|nuclear outer membrane-endoplasmic reticulum membrane network|nuclear outer membrane|protein binding|signal transduction|negative regulation of signaling|nitrogen compound metabolic process|plasma me…	-	-	-	-	10:104309698-104338465	181	454	366	767	546	853	0.963551	2.72162	2.44363	4.21179	3.22152	5.0922	2.04293	4.17517	-1.03119	1.03119	2.04371	0.0275635	1	DOWN
ENSG00000148926	ADM	adrenomedullin [Source:HGNC Symbol;Acc:HGNC:259]	protein_coding	GO:0032502|GO:0005576|GO:0050896|GO:0005623|GO:0022414|GO:0023052|GO:0000003|GO:0009987|GO:0008152|GO:0051707|GO:0005622|GO:0050793|GO:0003006|GO:0048646|GO:0005515|GO:0007165|GO:0023057|GO:0016043|GO:0009058|GO:0009653|GO:0019222|GO:0005615|GO:0044237|GO:0048856|GO:0042445|GO:0048523|GO:0007154|GO:0008283|GO:0050794|GO:0009893|GO:0023051|GO:0048589|GO:0071704|GO:0032350|GO:0035556|GO:0008209|GO:…	developmental process|extracellular region|response to stimulus|cell|reproductive process|signaling|reproduction|cellular process|metabolic process|response to other organism|intracellular|regulation of developmental process|developmental process involved in reproduction|anatomical structure formation involved in morphogenesis|protein binding|signal transduction|negative regulation of signaling|c…	K12333	adrenomedullin[-]	hsa04080|hsa04270	Neuroactive ligand-receptor interaction - Homo sapiens (human)|Vascular smooth muscle contraction - Homo sapiens (human)	11:10305073-10307397	641	936	420	1856	1395	898	8.92302	14.6726	7.33267	26.6506	21.5229	14.0182	10.3094	20.7306	-1.0078	1.0078	2.01084	0.0226701	1	DOWN
ENSG00000149485	FADS1	fatty acid desaturase 1 [Source:HGNC Symbol;Acc:HGNC:3574]	protein_coding	GO:0032502|GO:0016020|GO:0003824|GO:0050896|GO:0005623|GO:0023052|GO:0009987|GO:0008152|GO:0031224|GO:0005622|GO:0050793|GO:0042175|GO:0006807|GO:0016491|GO:0009058|GO:0019222|GO:0044237|GO:0007154|GO:0050794|GO:0071704|GO:0043229|GO:0043227|GO:0005789|GO:0012505|GO:0007584|GO:0006139|GO:0055114|GO:0031668|GO:0006082|GO:0010033|GO:0045595|GO:1901360|GO:0009725|GO:0006629|GO:0044255|GO:0034641|GO:…	developmental process|membrane|catalytic activity|response to stimulus|cell|signaling|cellular process|metabolic process|intrinsic component of membrane|intracellular|regulation of developmental process|nuclear outer membrane-endoplasmic reticulum membrane network|nitrogen compound metabolic process|oxidoreductase activity|biosynthetic process|regulation of metabolic process|cellular metabolic pr…	K10224	acyl-CoA (8-3)-desaturase (Delta-5 desaturase)[1.14.19.44]	hsa01100|hsa01212|hsa01040	Metabolic pathways - Homo sapiens (human)|Fatty acid metabolism - Homo sapiens (human)|Biosynthesis of unsaturated fatty acids - Homo sapiens (human)	11:61799627-61829318	3250	4335	2902	1743	2564	1766	23.532	35.346	26.353	13.0181	20.5762	14.3392	28.4104	15.9779	0.830343	0.830343	1.77811	0.039243	1	UP
ENSG00000149716	LTO1	LTO1 maturation factor of ABCE1 [Source:HGNC Symbol;Acc:HGNC:17589]	protein_coding	GO:0005623|GO:0009987|GO:0008152|GO:0005622|GO:0005515|GO:0006807|GO:0016043|GO:0009058|GO:0044237|GO:0071704|GO:0043229|GO:0043227|GO:0006139|GO:0019538|GO:1901360|GO:0006413|GO:0034641|GO:0006996|GO:0046483|GO:0044249|GO:0006725|GO:0043231|GO:0043170|GO:0022613|GO:0044260|GO:0042592|GO:0005634|GO:0042273|GO:0044267|GO:0006518|GO:0043603|GO:0006259|GO:0034645|GO:0042254|GO:0051276|GO:0010467|GO:…	cell|cellular process|metabolic process|intracellular|protein binding|nitrogen compound metabolic process|cellular component organization|biosynthetic process|cellular metabolic process|organic substance metabolic process|intracellular organelle|membrane-bounded organelle|nucleobase-containing compound metabolic process|protein metabolic process|organic cyclic compound metabolic process|translati…	-	-	-	-	11:69653076-69675416	402	523	457	815	875	909	2.92262	4.28179	4.16698	6.11195	7.05062	7.4109	3.79046	6.85783	-0.855377	0.855377	1.80923	0.0377179	1	DOWN
ENSG00000149968	MMP3	matrix metallopeptidase 3 [Source:HGNC Symbol;Acc:HGNC:7173]	protein_coding	GO:0005576|GO:0003824|GO:0050896|GO:0023052|GO:0009987|GO:0008152|GO:0005515|GO:0007165|GO:0006807|GO:0016043|GO:0031012|GO:0009892|GO:0019222|GO:0005615|GO:0016787|GO:0044237|GO:0044089|GO:0048523|GO:0007154|GO:0050794|GO:0071704|GO:0009056|GO:0043167|GO:1902884|GO:0022607|GO:0043254|GO:0019538|GO:0010033|GO:0072593|GO:0043169|GO:0006979|GO:0043933|GO:0010035|GO:0031334|GO:0051128|GO:1901698|GO:…	extracellular region|catalytic activity|response to stimulus|signaling|cellular process|metabolic process|protein binding|signal transduction|nitrogen compound metabolic process|cellular component organization|extracellular matrix|negative regulation of metabolic process|regulation of metabolic process|extracellular space|hydrolase activity|cellular metabolic process|positive regulation of cellul…	K01394	matrix metalloproteinase-3 (stromelysin 1, progelatinase)[3.4.24.17]	hsa05202|hsa04668|hsa05215|hsa04657|hsa05323	Transcriptional misregulation in cancer - Homo sapiens (human)|TNF signaling pathway - Homo sapiens (human)|Prostate cancer - Homo sapiens (human)|IL-17 signaling pathway - Homo sapiens (human)|Rheumatoid arthritis - Homo sapiens (human)	11:102835801-102843609	1231	2044	189	4761	1504	5612	71.566	133.815	13.7806	285.51	96.9101	365.87	73.054	249.43	-1.7716	1.7716	3.41433	0.007408	1	DOWN
ENSG00000150337	FCGR1A	Fc fragment of IgG receptor Ia [Source:HGNC Symbol;Acc:HGNC:3613]	protein_coding	GO:0002376|GO:0016020|GO:0050896|GO:0005623|GO:0023052|GO:0009987|GO:0008152|GO:0031224|GO:0019882|GO:0005622|GO:0031090|GO:0005515|GO:0002684|GO:0007165|GO:0006807|GO:0044877|GO:0016043|GO:0005886|GO:0019222|GO:0044237|GO:0007154|GO:0050794|GO:0002253|GO:0009893|GO:0071704|GO:0006955|GO:0043229|GO:0071944|GO:0043227|GO:0002682|GO:0012505|GO:0045087|GO:0006952|GO:0019538|GO:0030666|GO:0010033|GO:…	immune system process|membrane|response to stimulus|cell|signaling|cellular process|metabolic process|intrinsic component of membrane|antigen processing and presentation|intracellular|organelle membrane|protein binding|positive regulation of immune system process|signal transduction|nitrogen compound metabolic process|macromolecular complex binding|cellular component organization|plasma membrane|…	K06498	high affinity immunoglobulin gamma Fc receptor I[-]	hsa05202|hsa05152|hsa04145|hsa05322|hsa04380|hsa04640|hsa05150|hsa04666|hsa05140|hsa05221	Transcriptional misregulation in cancer - Homo sapiens (human)|Tuberculosis - Homo sapiens (human)|Phagosome - Homo sapiens (human)|Systemic lupus erythematosus - Homo sapiens (human)|Osteoclast differentiation - Homo sapiens (human)|Hematopoietic cell lineage - Homo sapiens (human)|Staphylococcus aureus infection - Homo sapiens (human)|Fc gamma R-mediated phagocytosis - Homo sapiens (human)|Leis…	1:149782671-149792518	121	0	0	1	0	2	3.79346	0	0	0.0323268	0	0.0703226	1.26449	0.0342165	5.20772	5.20772	36.9555	0.0101852	1	UP
ENSG00000150510	FAM124A	family with sequence similarity 124 member A [Source:HGNC Symbol;Acc:HGNC:26413]	protein_coding	GO:0005515	protein binding	-	-	-	-	13:51222334-51284239	110	165	47	822	75	99	1.43001	2.41549	0.766303	11.0228	1.08064	1.44324	1.53727	4.51556	-1.55454	1.55454	2.9374	0.0450535	1	DOWN
ENSG00000150630	VEGFC	vascular endothelial growth factor C [Source:HGNC Symbol;Acc:HGNC:12682]	protein_coding	GO:0032502|GO:0005576|GO:0042056|GO:0002376|GO:0016020|GO:0050896|GO:0005623|GO:0040011|GO:0023052|GO:0009987|GO:0008152|GO:0005622|GO:1904951|GO:0050793|GO:0048646|GO:0005515|GO:0002684|GO:0007165|GO:0006807|GO:0051050|GO:0033036|GO:0040012|GO:0009653|GO:0019222|GO:0005615|GO:0044237|GO:0048856|GO:0048870|GO:0048523|GO:0007154|GO:0008283|GO:0050794|GO:0009893|GO:0023051|GO:0071704|GO:0050900|GO:…	developmental process|extracellular region|chemoattractant activity|immune system process|membrane|response to stimulus|cell|locomotion|signaling|cellular process|metabolic process|intracellular|positive regulation of establishment of protein localization|regulation of developmental process|anatomical structure formation involved in morphogenesis|protein binding|positive regulation of immune syst…	K05449	vascular endothelial growth factor C/D[-]	hsa05200|hsa04151|hsa04010|hsa04014|hsa04015|hsa04510|hsa04926|hsa04668|hsa04933	Pathways in cancer - Homo sapiens (human)|PI3K-Akt signaling pathway - Homo sapiens (human)|MAPK signaling pathway - Homo sapiens (human)|Ras signaling pathway - Homo sapiens (human)|Rap1 signaling pathway - Homo sapiens (human)|Focal adhesion - Homo sapiens (human)|Relaxin signaling pathway - Homo sapiens (human)|TNF signaling pathway - Homo sapiens (human)|AGE-RAGE signaling pathway in diabetic…	4:176683538-176792922	520	707	519	1778	808	1259	22.8173	34.9347	28.5619	80.4763	39.2957	61.9508	28.7713	60.5743	-1.07408	1.07408	2.10537	0.0137572	1	DOWN
ENSG00000150779	TIMM8B	translocase of inner mitochondrial membrane 8 homolog B [Source:HGNC Symbol;Acc:HGNC:11818]	protein_coding	GO:0005576|GO:0016020|GO:0032991|GO:0005623|GO:0009987|GO:0005622|GO:0031090|GO:0016043|GO:0033036|GO:0005615|GO:0043229|GO:0043227|GO:0051641|GO:0043167|GO:0050877|GO:0031966|GO:0043169|GO:0006996|GO:0043231|GO:0005737|GO:0019866|GO:0008104|GO:0045184|GO:0046907|GO:0042719|GO:0051649|GO:0046872|GO:0005739|GO:0006839|GO:0005758|GO:0034613|GO:0072594|GO:0006886|GO:0005743|GO:0072321|GO:0005740|GO:…	extracellular region|membrane|macromolecular complex|cell|cellular process|intracellular|organelle membrane|cellular component organization|macromolecule localization|extracellular space|intracellular organelle|membrane-bounded organelle|cellular localization|ion binding|neurological system process|mitochondrial membrane|cation binding|organelle organization|intracellular membrane-bounded organel…	-	-	-	-	11:112084800-112086798	252	105	206	91	91	105	11.1242	5.21953	11.4049	4.14364	4.45225	5.19778	9.24953	4.59789	1.00841	1.00841	2.01169	0.0468914	1	UP
ENSG00000151247	EIF4E	eukaryotic translation initiation factor 4E [Source:HGNC Symbol;Acc:HGNC:3287]	protein_coding	GO:0032502|GO:0005576|GO:0032991|GO:0007610|GO:0050896|GO:0005623|GO:0045202|GO:0045182|GO:0023052|GO:0009987|GO:0008152|GO:0002209|GO:0098978|GO:0005622|GO:0050793|GO:0034518|GO:0005515|GO:0099524|GO:0006807|GO:1990904|GO:0009058|GO:0009892|GO:0033036|GO:0019222|GO:0097159|GO:0005615|GO:0044237|GO:0048856|GO:0048523|GO:0098794|GO:0007154|GO:0050794|GO:0023051|GO:0071704|GO:0043229|GO:0043227|GO:…	developmental process|extracellular region|macromolecular complex|behavior|response to stimulus|cell|synapse|translation regulator activity|signaling|cellular process|metabolic process|behavioral defense response|glutamatergic synapse|intracellular|regulation of developmental process|RNA cap binding complex|protein binding|postsynaptic cytosol|nitrogen compound metabolic process|ribonucleoprotein…	K03259	translation initiation factor 4E[-]	hsa04151|hsa03013|hsa04150|hsa04910|hsa04066|hsa04211|hsa01521	PI3K-Akt signaling pathway - Homo sapiens (human)|RNA transport - Homo sapiens (human)|mTOR signaling pathway - Homo sapiens (human)|Insulin signaling pathway - Homo sapiens (human)|HIF-1 signaling pathway - Homo sapiens (human)|Longevity regulating pathway - Homo sapiens (human)|EGFR tyrosine kinase inhibitor resistance - Homo sapiens (human)	4:98871684-98930637	105	172	58	221	262	319	0.769091	1.4187	0.532807	1.66976	2.12697	2.62022	0.906866	2.13898	-1.23796	1.23796	2.35865	0.0133185	1	DOWN
ENSG00000152049	KCNE4	potassium voltage-gated channel subfamily E regulatory subunit 4 [Source:HGNC Symbol;Acc:HGNC:6244]	protein_coding	GO:0016020|GO:0005215|GO:0032991|GO:0005623|GO:0023052|GO:0009987|GO:0098772|GO:0031224|GO:0016247|GO:0045177|GO:0005515|GO:0051051|GO:1902495|GO:0005886|GO:0022857|GO:0048523|GO:0050794|GO:0071944|GO:1901380|GO:0003012|GO:0043271|GO:0034763|GO:0044325|GO:0032410|GO:0044092|GO:0030029|GO:0034702|GO:0016324|GO:0099106|GO:1901379|GO:0016021|GO:0031226|GO:0042391|GO:0022803|GO:0051049|GO:0002027|GO:…	membrane|transporter activity|macromolecular complex|cell|signaling|cellular process|molecular function regulator|intrinsic component of membrane|channel regulator activity|apical part of cell|protein binding|negative regulation of transport|transmembrane transporter complex|plasma membrane|transmembrane transporter activity|negative regulation of cellular process|regulation of cellular process|c…	-	-	-	-	2:223051814-223198399	2404	1272	1683	1117	1137	796	67.2006	40.0408	59.0039	32.2083	35.2267	24.9524	55.4151	30.7958	0.847547	0.847547	1.79944	0.0353356	1	UP
ENSG00000154734	ADAMTS1	ADAM metallopeptidase with thrombospondin type 1 motif 1 [Source:HGNC Symbol;Acc:HGNC:217]	protein_coding	GO:0032502|GO:0005576|GO:0016020|GO:0003824|GO:0050896|GO:0005623|GO:0040011|GO:0022414|GO:0023052|GO:0000003|GO:0009987|GO:0008152|GO:0048511|GO:0031224|GO:0019953|GO:0005622|GO:0050793|GO:0003006|GO:0022602|GO:0048646|GO:0007165|GO:0006807|GO:0031012|GO:0040012|GO:0009653|GO:0048609|GO:0016787|GO:0048856|GO:0048870|GO:0048523|GO:0007154|GO:0008283|GO:0050794|GO:0071704|GO:0043229|GO:0042698|GO:…	developmental process|extracellular region|membrane|catalytic activity|response to stimulus|cell|locomotion|reproductive process|signaling|reproduction|cellular process|metabolic process|rhythmic process|intrinsic component of membrane|sexual reproduction|intracellular|regulation of developmental process|developmental process involved in reproduction|ovulation cycle process|anatomical structure f…	-	-	-	-	21:26835755-26845409	963	901	792	1871	1141	2441	10.2768	10.8276	10.6002	20.5959	13.4955	29.2119	10.5682	21.1011	-0.997587	0.997587	1.99666	0.0246167	1	DOWN
ENSG00000155324	GRAMD2B	GRAM domain containing 2B [Source:HGNC Symbol;Acc:HGNC:24911]	protein_coding	GO:0016020|GO:0005623|GO:0031224|GO:0005622|GO:0005515|GO:0043229|GO:0042802|GO:0099512|GO:0016021|GO:0005737|GO:0005881|GO:0005856|GO:0015630|GO:0005874	membrane|cell|intrinsic component of membrane|intracellular|protein binding|intracellular organelle|identical protein binding|supramolecular fiber|integral component of membrane|cytoplasm|cytoplasmic microtubule|cytoskeleton|microtubule cytoskeleton|microtubule	-	-	-	-	5:126360132-126496494	731	469	600	193	390	259	6.97018	5.03589	7.17523	1.89827	4.12158	2.7694	6.39377	2.92975	1.12589	1.12589	2.18236	0.0106305	1	UP
ENSG00000155897	ADCY8	adenylate cyclase 8 [Source:HGNC Symbol;Acc:HGNC:239]	protein_coding	GO:0016020|GO:0030054|GO:0007610|GO:0003824|GO:0050896|GO:0005623|GO:0045202|GO:0023052|GO:0009987|GO:0008152|GO:0031224|GO:0060076|GO:0045177|GO:0098978|GO:0005622|GO:1904951|GO:0031090|GO:0097060|GO:0005515|GO:0007165|GO:0016829|GO:0023057|GO:0006807|GO:0048786|GO:1900454|GO:0098686|GO:0098685|GO:0051050|GO:0016043|GO:0042995|GO:0009058|GO:0044297|GO:0005886|GO:0098984|GO:0033036|GO:0019222|GO:…	membrane|cell junction|behavior|catalytic activity|response to stimulus|cell|synapse|signaling|cellular process|metabolic process|intrinsic component of membrane|excitatory synapse|apical part of cell|glutamatergic synapse|intracellular|positive regulation of establishment of protein localization|organelle membrane|synaptic membrane|protein binding|signal transduction|lyase activity|negative regu…	K08048	adenylate cyclase 8[4.6.1.1]	hsa01100|hsa05200|hsa04714|hsa05163|hsa05166|hsa04024|hsa04015|hsa04020|hsa04062|hsa04022|hsa04934|hsa04921|hsa04261|hsa04723|hsa04072|hsa04915|hsa04371|hsa04270|hsa00230|hsa04926|hsa04114|hsa04611|hsa04935|hsa04724|hsa04725|hsa04928|hsa04972|hsa04916|hsa04750|hsa04925|hsa01522|hsa04914|hsa04713|hsa05414|hsa04970|hsa05032|hsa04976|hsa04727|hsa04211|hsa04540|hsa04911|hsa04742|hsa04971|hsa04918|hsa…	Metabolic pathways - Homo sapiens (human)|Pathways in cancer - Homo sapiens (human)|Thermogenesis - Homo sapiens (human)|Human cytomegalovirus infection - Homo sapiens (human)|Human T-cell leukemia virus 1 infection - Homo sapiens (human)|cAMP signaling pathway - Homo sapiens (human)|Rap1 signaling pathway - Homo sapiens (human)|Calcium signaling pathway - Homo sapiens (human)|Chemokine signaling…	8:130780301-131040909	23	99	10	695	93	2	0.45025	2.18241	0.245514	14.0341	2.01781	0.0439106	0.959393	5.36526	-2.48345	2.48345	5.59235	0.0373422	1	DOWN
ENSG00000156411	ATP5MPL	ATP synthase membrane subunit 6.8PL [Source:HGNC Symbol;Acc:HGNC:1188]	protein_coding	GO:0016020|GO:0032991|GO:0005623|GO:0031224|GO:0005622|GO:0031090|GO:0098796|GO:0043229|GO:0043227|GO:0031966|GO:0045259|GO:0016021|GO:0043231|GO:0005737|GO:0019866|GO:0016469|GO:0005739|GO:0005753|GO:0005743|GO:0005740	membrane|macromolecular complex|cell|intrinsic component of membrane|intracellular|organelle membrane|membrane protein complex|intracellular organelle|membrane-bounded organelle|mitochondrial membrane|proton-transporting ATP synthase complex|integral component of membrane|intracellular membrane-bounded organelle|cytoplasm|organelle inner membrane|proton-transporting two-sector ATPase complex|mito…	-	-	-	-	14:103912288-103928269	543	635	336	258	208	362	8.50835	11.2046	6.60302	4.17003	3.61228	6.36083	8.77198	4.71438	0.895835	0.895835	1.86069	0.0361848	1	UP
ENSG00000158022	TRIM63	tripartite motif containing 63 [Source:HGNC Symbol;Acc:HGNC:16007]	protein_coding	GO:0003824|GO:0050896|GO:0005623|GO:0023052|GO:0009987|GO:0008152|GO:0005622|GO:0005515|GO:0007165|GO:0006807|GO:0044237|GO:0007154|GO:0050794|GO:0071704|GO:0016740|GO:0043229|GO:0043227|GO:0043167|GO:0003012|GO:0030017|GO:0014878|GO:0099512|GO:0030018|GO:0019538|GO:0031672|GO:0010033|GO:0043169|GO:0009725|GO:0014889|GO:0031430|GO:0043231|GO:0019787|GO:0005737|GO:0043170|GO:0031674|GO:0044260|GO:…	catalytic activity|response to stimulus|cell|signaling|cellular process|metabolic process|intracellular|protein binding|signal transduction|nitrogen compound metabolic process|cellular metabolic process|cell communication|regulation of cellular process|organic substance metabolic process|transferase activity|intracellular organelle|membrane-bounded organelle|ion binding|muscle system process|sarc…	-	-	-	-	1:26051304-26068436	6	4	8	168	14	0	0.237785	0.178509	0.397615	6.86725	0.6149	0	0.271303	2.49405	-3.20051	3.20051	9.19286	0.0214962	1	DOWN
ENSG00000158301	GPRASP2	G protein-coupled receptor associated sorting protein 2 [Source:HGNC Symbol;Acc:HGNC:25169]	protein_coding	GO:0005623|GO:0005622|GO:0005515|GO:0043229|GO:0043227|GO:0033218|GO:0042277|GO:0043231|GO:0005737|GO:0005102|GO:0005634|GO:0001540|GO:0001664	cell|intracellular|protein binding|intracellular organelle|membrane-bounded organelle|amide binding|peptide binding|intracellular membrane-bounded organelle|cytoplasm|receptor binding|nucleus|beta-amyloid binding|G-protein coupled receptor binding	-	-	-	-	X:102712176-102717733	7	20	87	290	88	120	0.102811	0.330778	1.60254	4.39342	1.43247	1.97638	0.678709	2.60076	-1.93807	1.93807	3.83192	0.0265035	1	DOWN
ENSG00000158869	FCER1G	Fc fragment of IgE receptor Ig [Source:HGNC Symbol;Acc:HGNC:3611]	protein_coding	GO:0032502|GO:0002376|GO:0016020|GO:0032991|GO:0050896|GO:0005623|GO:0040011|GO:0023052|GO:0009987|GO:0008152|GO:0031224|GO:0051707|GO:0019882|GO:0005622|GO:1903829|GO:0031090|GO:0001776|GO:0005515|GO:0002684|GO:0007165|GO:0002262|GO:0044877|GO:0051050|GO:0016043|GO:0002683|GO:0005886|GO:0033036|GO:0044237|GO:0048856|GO:0048870|GO:0048523|GO:0098796|GO:0045321|GO:0038023|GO:0007154|GO:0050794|GO:…	developmental process|immune system process|membrane|macromolecular complex|response to stimulus|cell|locomotion|signaling|cellular process|metabolic process|intrinsic component of membrane|response to other organism|antigen processing and presentation|intracellular|positive regulation of cellular protein localization|organelle membrane|leukocyte homeostasis|protein binding|positive regulation of…	K07983	high affinity immunoglobulin epsilon receptor subunit gamma[-]	hsa05152|hsa04072|hsa04650|hsa04611|hsa04071|hsa04625|hsa04664|hsa05310	Tuberculosis - Homo sapiens (human)|Phospholipase D signaling pathway - Homo sapiens (human)|Natural killer cell mediated cytotoxicity - Homo sapiens (human)|Platelet activation - Homo sapiens (human)|Sphingolipid signaling pathway - Homo sapiens (human)|C-type lectin receptor signaling pathway - Homo sapiens (human)|Fc epsilon RI signaling pathway - Homo sapiens (human)|Asthma - Homo sapiens (hu…	1:161215234-161220699	289	2	9	4	11	10	22.66	0.176601	0.885049	0.323482	0.955956	0.8793	7.90723	0.719579	3.45795	3.45795	10.9887	0.00723264	0.991478	UP
ENSG00000159189	C1QC	complement C1q C chain [Source:HGNC Symbol;Acc:HGNC:1245]	protein_coding	GO:0032502|GO:0005576|GO:0002376|GO:0032991|GO:0050896|GO:0005623|GO:0045202|GO:0009987|GO:0008152|GO:0050793|GO:0072562|GO:0005515|GO:0002684|GO:0006807|GO:0016043|GO:0002683|GO:0019222|GO:0005615|GO:0048856|GO:0048523|GO:0098794|GO:0050794|GO:0002253|GO:0071704|GO:0006955|GO:0002520|GO:0002682|GO:1903706|GO:0048534|GO:0045087|GO:0048513|GO:0002250|GO:0006959|GO:0006952|GO:0019538|GO:0006956|GO:…	developmental process|extracellular region|immune system process|macromolecular complex|response to stimulus|cell|synapse|cellular process|metabolic process|regulation of developmental process|blood microparticle|protein binding|positive regulation of immune system process|nitrogen compound metabolic process|cellular component organization|negative regulation of immune system process|regulation o…	K03988	complement C1q subcomponent subunit C[-]	hsa05322|hsa05142|hsa05150|hsa04610|hsa05133|hsa05020	Systemic lupus erythematosus - Homo sapiens (human)|Chagas disease (American trypanosomiasis) - Homo sapiens (human)|Staphylococcus aureus infection - Homo sapiens (human)|Complement and coagulation cascades - Homo sapiens (human)|Pertussis - Homo sapiens (human)|Prion diseases - Homo sapiens (human)	1:22643633-22648110	167	0	0	0	0	7	6.44379	0	0	0	0	0.302907	2.14793	0.100969	4.41096	4.41096	21.2731	0.0366146	1	UP
ENSG00000160888	IER2	immediate early response 2 [Source:HGNC Symbol;Acc:HGNC:28871]	protein_coding	GO:0032502|GO:0050896|GO:0005623|GO:0040011|GO:0009987|GO:0008152|GO:0005622|GO:0006807|GO:0009058|GO:0019222|GO:0097159|GO:0044237|GO:0048856|GO:0048870|GO:0003700|GO:0050794|GO:0009893|GO:0071704|GO:0043229|GO:0043227|GO:0000981|GO:0006139|GO:0071774|GO:0010033|GO:1901360|GO:0051173|GO:0003676|GO:0034641|GO:0046483|GO:0044249|GO:0051171|GO:0006725|GO:0007275|GO:0043231|GO:0031325|GO:0031323|GO:…	developmental process|response to stimulus|cell|locomotion|cellular process|metabolic process|intracellular|nitrogen compound metabolic process|biosynthetic process|regulation of metabolic process|organic cyclic compound binding|cellular metabolic process|anatomical structure development|cell motility|transcription factor activity, sequence-specific DNA binding|regulation of cellular process|posi…	-	-	-	-	19:13150411-13154911	239	193	297	540	419	521	4.4283	4.02692	6.90164	10.3207	8.60449	10.8252	5.11895	9.91679	-0.954025	0.954025	1.93727	0.032906	1	DOWN
ENSG00000161013	MGAT4B	alpha-1,3-mannosyl-glycoprotein 4-beta-N-acetylglucosaminyltransferase B [Source:HGNC Symbol;Acc:HGNC:7048]	protein_coding	GO:0016020|GO:0003824|GO:0005623|GO:0009987|GO:0008152|GO:0031224|GO:0005622|GO:0031090|GO:0006807|GO:0009058|GO:0044237|GO:0071704|GO:0016740|GO:0043229|GO:0043227|GO:0043167|GO:0012505|GO:1901135|GO:0019538|GO:0043169|GO:0005794|GO:0044249|GO:0016021|GO:0043231|GO:0005783|GO:0005737|GO:0043170|GO:0044260|GO:0006486|GO:0016757|GO:0070085|GO:0044267|GO:0046872|GO:0005793|GO:1901137|GO:0008194|GO:…	membrane|catalytic activity|cell|cellular process|metabolic process|intrinsic component of membrane|intracellular|organelle membrane|nitrogen compound metabolic process|biosynthetic process|cellular metabolic process|organic substance metabolic process|transferase activity|intracellular organelle|membrane-bounded organelle|ion binding|endomembrane system|carbohydrate derivative metabolic process|…	K00738	alpha-1,3-mannosylglycoprotein beta-1,4-N-acetylglucosaminyltransferase A/B[2.4.1.145]	hsa01100|hsa00510|hsa00513	Metabolic pathways - Homo sapiens (human)|N-Glycan biosynthesis - Homo sapiens (human)|Various types of N-glycan biosynthesis - Homo sapiens (human)	5:179797597-179806952	85	60	153	369	269	173	0.83122	0.660728	1.87649	3.72218	2.91555	1.89715	1.12281	2.84496	-1.34129	1.34129	2.53378	0.018522	1	DOWN
ENSG00000161381	PLXDC1	plexin domain containing 1 [Source:HGNC Symbol;Acc:HGNC:20945]	protein_coding	GO:0032502|GO:0005576|GO:0016020|GO:0030054|GO:0032991|GO:0005623|GO:0031224|GO:0005622|GO:0005911|GO:0048646|GO:0005515|GO:0042995|GO:0044297|GO:0005886|GO:0009653|GO:0048856|GO:0043235|GO:0071944|GO:0048513|GO:0001568|GO:0120025|GO:0036477|GO:0043005|GO:0043025|GO:0016021|GO:0007275|GO:0005737|GO:0070160|GO:0048514|GO:0001525|GO:0043296|GO:0030425|GO:0001944|GO:0005923|GO:0072358|GO:0007399|GO:…	developmental process|extracellular region|membrane|cell junction|macromolecular complex|cell|intrinsic component of membrane|intracellular|cell-cell junction|anatomical structure formation involved in morphogenesis|protein binding|cell projection|cell body|plasma membrane|anatomical structure morphogenesis|anatomical structure development|receptor complex|cell periphery|animal organ development|…	-	-	-	-	17:39063313-39154394	945	467	912	427	552	317	8.18128	4.55284	9.90244	3.81322	5.29664	3.07758	7.54552	4.06248	0.893259	0.893259	1.85737	0.0389462	1	UP
ENSG00000161654	LSM12	LSM12 homolog [Source:HGNC Symbol;Acc:HGNC:26407]	protein_coding	-	-	-	-	-	-	17:44034328-44067619	77	137	141	13	60	34	2.24494	4.4979	5.1557	0.39097	1.9388	1.11162	3.96618	1.14713	1.78972	1.78972	3.45748	0.00982458	1	UP
ENSG00000161714	PLCD3	phospholipase C delta 3 [Source:HGNC Symbol;Acc:HGNC:9061]	protein_coding	GO:0032502|GO:0016020|GO:0003824|GO:0050896|GO:0005623|GO:0022414|GO:0023052|GO:0000003|GO:0009987|GO:0008152|GO:0005622|GO:0003006|GO:0048646|GO:0007165|GO:0009058|GO:0005886|GO:0009653|GO:0016787|GO:0044237|GO:0048856|GO:0048523|GO:0032153|GO:0007154|GO:0008283|GO:0050794|GO:0009986|GO:0071704|GO:0009056|GO:0071944|GO:0051641|GO:0043167|GO:0035556|GO:0043647|GO:0051282|GO:0048513|GO:0032154|GO:…	developmental process|membrane|catalytic activity|response to stimulus|cell|reproductive process|signaling|reproduction|cellular process|metabolic process|intracellular|developmental process involved in reproduction|anatomical structure formation involved in morphogenesis|signal transduction|biosynthetic process|plasma membrane|anatomical structure morphogenesis|hydrolase activity|cellular metabo…	K05857	phosphatidylinositol phospholipase C, delta[3.1.4.11]	hsa01100|hsa05131|hsa04020|hsa04919|hsa04933|hsa04070|hsa00562	Metabolic pathways - Homo sapiens (human)|Shigellosis - Homo sapiens (human)|Calcium signaling pathway - Homo sapiens (human)|Thyroid hormone signaling pathway - Homo sapiens (human)|AGE-RAGE signaling pathway in diabetic complications - Homo sapiens (human)|Phosphatidylinositol signaling system - Homo sapiens (human)|Inositol phosphate metabolism - Homo sapiens (human)	17:45108959-45133354	355	734	493	2713	949	340	4.26456	9.92929	7.42763	33.6179	12.6353	4.5802	7.20716	16.9445	-1.23331	1.23331	2.35106	0.0428744	1	DOWN
ENSG00000161970	RPL26	ribosomal protein L26 [Source:HGNC Symbol;Acc:HGNC:10327]	protein_coding	GO:0005576|GO:0016020|GO:0032991|GO:0005198|GO:0050896|GO:0005623|GO:0023052|GO:0009987|GO:0008152|GO:0005622|GO:0000075|GO:0003735|GO:0005515|GO:0007165|GO:0006807|GO:1990904|GO:0009058|GO:0009892|GO:0033036|GO:0019222|GO:0097159|GO:0005615|GO:0044237|GO:0048523|GO:0007154|GO:0050794|GO:0009893|GO:0023051|GO:0071704|GO:0009056|GO:0043229|GO:0043227|GO:0051641|GO:0035556|GO:0072395|GO:0006139|GO:…	extracellular region|membrane|macromolecular complex|structural molecule activity|response to stimulus|cell|signaling|cellular process|metabolic process|intracellular|cell cycle checkpoint|structural constituent of ribosome|protein binding|signal transduction|nitrogen compound metabolic process|ribonucleoprotein complex|biosynthetic process|negative regulation of metabolic process|macromolecule l…	K02898	large subunit ribosomal protein L26e[-]	hsa03010	Ribosome - Homo sapiens (human)	17:8377516-8383213	3558	3050	1249	1210	1080	1285	78.2517	75.5378	34.4515	27.4504	26.326	31.6921	62.747	28.4895	1.13912	1.13912	2.20246	0.00813301	1	UP
ENSG00000162511	LAPTM5	lysosomal protein transmembrane 5 [Source:HGNC Symbol;Acc:HGNC:29612]	protein_coding	GO:0016020|GO:0050896|GO:0005623|GO:0009987|GO:0031224|GO:0005622|GO:0031090|GO:0005515|GO:0005886|GO:0043229|GO:0071944|GO:0043227|GO:0010033|GO:0005774|GO:0016021|GO:0043231|GO:0005737|GO:0031226|GO:0034097|GO:0005773|GO:0005887|GO:0071310|GO:0071345|GO:0000323|GO:0005765|GO:0005764|GO:1990830	membrane|response to stimulus|cell|cellular process|intrinsic component of membrane|intracellular|organelle membrane|protein binding|plasma membrane|intracellular organelle|cell periphery|membrane-bounded organelle|response to organic substance|vacuolar membrane|integral component of membrane|intracellular membrane-bounded organelle|cytoplasm|intrinsic component of plasma membrane|response to cyt…	K12387	lysosomal-associated transmembrane protein[-]	hsa04142	Lysosome - Homo sapiens (human)	1:30732469-30757774	1790	95	82	11	62	169	60.4099	3.61041	3.4708	0.382937	2.31911	6.3959	22.497	3.03265	2.89109	2.89109	7.41828	0.00539017	0.849673	UP
ENSG00000162772	ATF3	activating transcription factor 3 [Source:HGNC Symbol;Acc:HGNC:785]	protein_coding	GO:0032502|GO:0032991|GO:0050896|GO:0005623|GO:0023052|GO:0009987|GO:0008152|GO:0005622|GO:0005515|GO:0007165|GO:0023057|GO:0006807|GO:0009058|GO:0009892|GO:0019222|GO:0097159|GO:0044237|GO:0048856|GO:0048523|GO:0003700|GO:0007154|GO:0008283|GO:0050794|GO:0009893|GO:0023051|GO:0071704|GO:0043229|GO:0043227|GO:0000981|GO:0035556|GO:0003712|GO:0023014|GO:0005975|GO:0048513|GO:0042802|GO:0006139|GO:…	developmental process|macromolecular complex|response to stimulus|cell|signaling|cellular process|metabolic process|intracellular|protein binding|signal transduction|negative regulation of signaling|nitrogen compound metabolic process|biosynthetic process|negative regulation of metabolic process|regulation of metabolic process|organic cyclic compound binding|cellular metabolic process|anatomical …	-	-	-	-	1:212565334-212620777	95	44	75	614	101	65	1.12874	0.588713	1.11761	7.52515	1.33004	0.866056	0.945023	3.24042	-1.77776	1.77776	3.42893	0.0213016	1	DOWN
ENSG00000163017	ACTG2	actin gamma 2, smooth muscle [Source:HGNC Symbol;Acc:HGNC:145]	protein_coding	GO:0032502|GO:0005576|GO:0032991|GO:0005623|GO:0008152|GO:0031252|GO:0005622|GO:0072562|GO:0042995|GO:0044297|GO:0009653|GO:0019222|GO:0097159|GO:0036094|GO:0005615|GO:0048856|GO:0009893|GO:0071704|GO:0043229|GO:0071944|GO:0043227|GO:0043167|GO:0097367|GO:0009887|GO:0003012|GO:0048513|GO:0048729|GO:0120025|GO:0070062|GO:1903561|GO:0031982|GO:0007275|GO:0005737|GO:0043170|GO:0016459|GO:0030027|GO:…	developmental process|extracellular region|macromolecular complex|cell|metabolic process|cell leading edge|intracellular|blood microparticle|cell projection|cell body|anatomical structure morphogenesis|regulation of metabolic process|organic cyclic compound binding|small molecule binding|extracellular space|anatomical structure development|positive regulation of metabolic process|organic substanc…	K12315	actin, gamma-enteric smooth muscle[-]	hsa04270	Vascular smooth muscle contraction - Homo sapiens (human)	2:73892314-73919865	1131	168	125	15	110	77	25.0858	4.19616	3.47724	0.34318	2.70416	1.9152	10.9197	1.65418	2.72275	2.72275	6.6013	0.000862621	0.356075	UP
ENSG00000163347	CLDN1	claudin 1 [Source:HGNC Symbol;Acc:HGNC:2032]	protein_coding	GO:0032502|GO:0002376|GO:0016020|GO:0030054|GO:0032991|GO:0005198|GO:0050896|GO:0005623|GO:0040011|GO:0009987|GO:0031224|GO:0051707|GO:0045177|GO:0005622|GO:0005911|GO:0005515|GO:0016043|GO:0005886|GO:0040012|GO:0048856|GO:0048870|GO:0044089|GO:0008283|GO:0050794|GO:0006955|GO:0007155|GO:0071944|GO:0040017|GO:0071559|GO:0051272|GO:0001618|GO:0051270|GO:2000147|GO:0045087|GO:0048513|GO:0042802|GO:…	developmental process|immune system process|membrane|cell junction|macromolecular complex|structural molecule activity|response to stimulus|cell|locomotion|cellular process|intrinsic component of membrane|response to other organism|apical part of cell|intracellular|cell-cell junction|protein binding|cellular component organization|plasma membrane|regulation of locomotion|anatomical structure deve…	K06087	claudin[-]	hsa05130|hsa04530|hsa05160|hsa04514|hsa04670	Pathogenic Escherichia coli infection - Homo sapiens (human)|Tight junction - Homo sapiens (human)|Hepatitis C - Homo sapiens (human)|Cell adhesion molecules (CAMs) - Homo sapiens (human)|Leukocyte transendothelial migration - Homo sapiens (human)	3:190305707-190322446	49	9	32	20	15	362	1.51633	0.313631	1.24197	0.638418	0.514491	12.5623	1.02398	4.57175	-2.15856	2.15856	4.46469	0.0477912	1	DOWN
ENSG00000163682	RPL9	ribosomal protein L9 [Source:HGNC Symbol;Acc:HGNC:10369]	protein_coding	GO:0016020|GO:0030054|GO:0032991|GO:0005198|GO:0005623|GO:0009987|GO:0008152|GO:0031224|GO:0030055|GO:0005622|GO:0003735|GO:0005515|GO:0006807|GO:1990904|GO:0009058|GO:0009892|GO:0033036|GO:0019222|GO:0097159|GO:0044237|GO:0071704|GO:0009056|GO:0043229|GO:0043227|GO:0051641|GO:0006139|GO:0019538|GO:1901360|GO:0006413|GO:0003676|GO:0034641|GO:0046483|GO:0044249|GO:0006725|GO:0016021|GO:0043231|GO:…	membrane|cell junction|macromolecular complex|structural molecule activity|cell|cellular process|metabolic process|intrinsic component of membrane|cell-substrate junction|intracellular|structural constituent of ribosome|protein binding|nitrogen compound metabolic process|ribonucleoprotein complex|biosynthetic process|negative regulation of metabolic process|macromolecule localization|regulation o…	K02940	large subunit ribosomal protein L9e[-]	hsa03010	Ribosome - Homo sapiens (human)	4:39452521-39458949	1243	423	81	46	78	121	17.1526	6.57319	1.40185	0.654771	1.19296	1.87244	8.37589	1.24006	2.75584	2.75584	6.75444	0.000165262	0.139361	UP
ENSG00000163975	MELTF	melanotransferrin [Source:HGNC Symbol;Acc:HGNC:7037]	protein_coding	GO:0032502|GO:0005576|GO:0016020|GO:0005623|GO:0009987|GO:0008152|GO:0031224|GO:0005622|GO:0030155|GO:0050793|GO:0005515|GO:0006807|GO:0016043|GO:0005886|GO:0009653|GO:0019222|GO:0005615|GO:0044237|GO:0048856|GO:0048523|GO:0050794|GO:0009893|GO:0009986|GO:0071704|GO:0007155|GO:0043229|GO:0071944|GO:0043227|GO:0043167|GO:0012505|GO:0031225|GO:0019538|GO:0034446|GO:0045595|GO:0070062|GO:0051173|GO:…	developmental process|extracellular region|membrane|cell|cellular process|metabolic process|intrinsic component of membrane|intracellular|regulation of cell adhesion|regulation of developmental process|protein binding|nitrogen compound metabolic process|cellular component organization|plasma membrane|anatomical structure morphogenesis|regulation of metabolic process|extracellular space|cellular m…	-	-	-	-	3:196988621-197029817	30	118	79	903	104	35	0.367652	1.62843	1.21422	11.4149	1.41258	0.480994	1.0701	4.43617	-2.05157	2.05157	4.14557	0.0224945	1	DOWN
ENSG00000164188	RANBP3L	RAN binding protein 3 like [Source:HGNC Symbol;Acc:HGNC:26353]	protein_coding	GO:0032502|GO:0032991|GO:0005623|GO:0009987|GO:0098772|GO:0005622|GO:0050793|GO:0030234|GO:0005515|GO:0033036|GO:0048856|GO:0048523|GO:0050794|GO:0043229|GO:0043227|GO:0051641|GO:0012505|GO:0048513|GO:0046332|GO:0045595|GO:0008047|GO:0061061|GO:0001503|GO:0050790|GO:0060348|GO:0019899|GO:0007275|GO:0043231|GO:0045597|GO:0030278|GO:0045596|GO:0005643|GO:0030279|GO:0005635|GO:0005737|GO:0044093|GO:…	developmental process|macromolecular complex|cell|cellular process|molecular function regulator|intracellular|regulation of developmental process|enzyme regulator activity|protein binding|macromolecule localization|anatomical structure development|negative regulation of cellular process|regulation of cellular process|intracellular organelle|membrane-bounded organelle|cellular localization|endomem…	-	-	-	-	5:36248434-36302114	330	1589	180	261	338	92	8.08656	43.848	5.53196	6.59727	9.1799	2.52812	19.1555	6.10177	1.65046	1.65046	3.13934	0.0180605	1	UP
ENSG00000164283	ESM1	endothelial cell specific molecule 1 [Source:HGNC Symbol;Acc:HGNC:3466]	protein_coding	GO:0032502|GO:0005576|GO:0050896|GO:0023052|GO:0009987|GO:0048646|GO:0005515|GO:0007165|GO:0044877|GO:0009653|GO:0048856|GO:0007154|GO:0008283|GO:0050794|GO:0023051|GO:0009966|GO:0001568|GO:0050839|GO:0007275|GO:0042127|GO:0019838|GO:0007166|GO:0009967|GO:0005102|GO:0008284|GO:0048514|GO:0001525|GO:0010646|GO:0002040|GO:1902204|GO:0007167|GO:0005178|GO:0001944|GO:0070851|GO:1902202|GO:0072358|GO:…	developmental process|extracellular region|response to stimulus|signaling|cellular process|anatomical structure formation involved in morphogenesis|protein binding|signal transduction|macromolecular complex binding|anatomical structure morphogenesis|anatomical structure development|cell communication|cell proliferation|regulation of cellular process|regulation of signaling|regulation of signal tr…	-	-	-	-	5:54977867-55022671	41	87	36	85	44	413	1.10276	2.63509	1.21441	2.35827	1.31167	12.4569	1.65075	5.37562	-1.70331	1.70331	3.25647	0.0269064	1	DOWN
ENSG00000164308	ERAP2	endoplasmic reticulum aminopeptidase 2 [Source:HGNC Symbol;Acc:HGNC:29499]	protein_coding	GO:0002376|GO:0016020|GO:0003824|GO:0050896|GO:0005623|GO:0009987|GO:0008152|GO:0031224|GO:0019882|GO:0005622|GO:0042175|GO:0006807|GO:0016787|GO:0044237|GO:0071704|GO:0006955|GO:0009056|GO:0043229|GO:0043227|GO:0043167|GO:0005789|GO:0033218|GO:0012505|GO:0019883|GO:0002250|GO:0008217|GO:0019538|GO:0043169|GO:0042277|GO:0034641|GO:0016021|GO:0043231|GO:0005783|GO:0005737|GO:0043170|GO:0048002|GO:…	immune system process|membrane|catalytic activity|response to stimulus|cell|cellular process|metabolic process|intrinsic component of membrane|antigen processing and presentation|intracellular|nuclear outer membrane-endoplasmic reticulum membrane network|nitrogen compound metabolic process|hydrolase activity|cellular metabolic process|organic substance metabolic process|immune response|catabolic …	-	-	-	-	5:96875986-96919703	575	859	303	45	29	32	7.05615	11.8705	4.66338	0.569624	0.394424	0.440365	7.86335	0.468138	4.07014	4.07014	16.7971	4.2865e-15	1.19285e-10	UP
ENSG00000164379	FOXQ1	forkhead box Q1 [Source:HGNC Symbol;Acc:HGNC:20951]	protein_coding	GO:0032502|GO:0005623|GO:0009987|GO:0008152|GO:0005622|GO:0006807|GO:0009058|GO:0009892|GO:0009653|GO:0019222|GO:0097159|GO:0044237|GO:0048856|GO:0048523|GO:0003700|GO:0050794|GO:0071704|GO:0043229|GO:0043227|GO:0000981|GO:0031069|GO:0048513|GO:0006139|GO:0048729|GO:1901360|GO:0003676|GO:0034641|GO:0060548|GO:0046483|GO:0044249|GO:0051171|GO:0006725|GO:0009890|GO:0007275|GO:0043231|GO:0031323|GO:…	developmental process|cell|cellular process|metabolic process|intracellular|nitrogen compound metabolic process|biosynthetic process|negative regulation of metabolic process|anatomical structure morphogenesis|regulation of metabolic process|organic cyclic compound binding|cellular metabolic process|anatomical structure development|negative regulation of cellular process|transcription factor activ…	-	-	-	-	6:1312098-1314758	66	387	48	2229	201	312	2.91129	19.2233	2.65544	101.42	9.82673	15.4332	8.26334	42.2268	-2.35336	2.35336	5.11013	0.00539838	0.849673	DOWN
ENSG00000164530	PI16	peptidase inhibitor 16 [Source:HGNC Symbol;Acc:HGNC:21245]	protein_coding	GO:0032502|GO:0005576|GO:0050896|GO:0009987|GO:0008152|GO:0098772|GO:0045926|GO:0050793|GO:0030234|GO:0006807|GO:0016043|GO:0009892|GO:0019222|GO:0005615|GO:0044237|GO:0048856|GO:0048523|GO:0040008|GO:0050794|GO:0048589|GO:0071704|GO:0055017|GO:0003012|GO:0048513|GO:0044092|GO:0030308|GO:0019538|GO:0035265|GO:0048638|GO:0045595|GO:0061061|GO:0001558|GO:0050790|GO:0048588|GO:0051171|GO:0007275|GO:…	developmental process|extracellular region|response to stimulus|cellular process|metabolic process|molecular function regulator|negative regulation of growth|regulation of developmental process|enzyme regulator activity|nitrogen compound metabolic process|cellular component organization|negative regulation of metabolic process|regulation of metabolic process|extracellular space|cellular metabolic…	-	-	-	-	6:36948263-36964837	0	0	264	0	16	1	0	0	9.80916	0	0.525358	0.0332104	3.26972	0.186189	4.13432	4.13432	17.5612	0.0466701	1	UP
ENSG00000165025	SYK	spleen associated tyrosine kinase [Source:HGNC Symbol;Acc:HGNC:11491]	protein_coding	GO:0032502|GO:0002376|GO:0016020|GO:0032991|GO:0003824|GO:0050896|GO:0005623|GO:0040011|GO:0001906|GO:0023052|GO:0009987|GO:0008152|GO:0051707|GO:0005622|GO:1904951|GO:0035821|GO:0030155|GO:0050793|GO:0048646|GO:0005515|GO:0002684|GO:0007165|GO:0006807|GO:0044877|GO:0051050|GO:0016043|GO:0031640|GO:0009058|GO:0005886|GO:0033036|GO:0009653|GO:0019222|GO:0097159|GO:0036094|GO:0044237|GO:0045785|GO:…	developmental process|immune system process|membrane|macromolecular complex|catalytic activity|response to stimulus|cell|locomotion|cell killing|signaling|cellular process|metabolic process|response to other organism|intracellular|positive regulation of establishment of protein localization|modification of morphology or physiology of other organism|regulation of cell adhesion|regulation of develo…	K05855	spleen tyrosine kinase[2.7.10.2]	hsa05168|hsa04151|hsa05203|hsa05169|hsa05167|hsa05152|hsa04072|hsa04650|hsa04380|hsa04611|hsa04625|hsa04064|hsa04666|hsa04662|hsa04664	Herpes simplex virus 1 infection - Homo sapiens (human)|PI3K-Akt signaling pathway - Homo sapiens (human)|Viral carcinogenesis - Homo sapiens (human)|Epstein-Barr virus infection - Homo sapiens (human)|Kaposi sarcoma-associated herpesvirus infection - Homo sapiens (human)|Tuberculosis - Homo sapiens (human)|Phospholipase D signaling pathway - Homo sapiens (human)|Natural killer cell mediated cyto…	9:90801787-90898549	215	2	2	1	0	5	4.41345	0.046235	0.0514801	0.0211667	0	0.115102	1.50372	0.0454231	5.04897	5.04897	33.1048	0.00251064	0.620964	UP
ENSG00000165105	RASEF	RAS and EF-hand domain containing [Source:HGNC Symbol;Acc:HGNC:26464]	protein_coding	GO:0003824|GO:0005623|GO:0005622|GO:0005515|GO:0097159|GO:0036094|GO:0016787|GO:0043167|GO:0097367|GO:0042802|GO:0043169|GO:0001882|GO:0005737|GO:0016817|GO:0000166|GO:0046872|GO:0032555|GO:0048471|GO:0005829|GO:0017076|GO:0035639|GO:0001883|GO:0019003|GO:0016818|GO:0032549|GO:0005509|GO:0019001|GO:0005525|GO:0032561|GO:0016462|GO:0017111|GO:0003924	catalytic activity|cell|intracellular|protein binding|organic cyclic compound binding|small molecule binding|hydrolase activity|ion binding|carbohydrate derivative binding|identical protein binding|cation binding|nucleoside binding|cytoplasm|hydrolase activity, acting on acid anhydrides|nucleotide binding|metal ion binding|purine ribonucleotide binding|perinuclear region of cytoplasm|cytosol|puri…	-	-	-	-	9:82979590-83063177	5	40	8	159	25	61	0.0798446	0.71934	0.160236	2.6192	0.442503	1.09241	0.319807	1.3847	-2.1143	2.1143	4.32981	0.0167348	1	DOWN
ENSG00000165140	FBP1	fructose-bisphosphatase 1 [Source:HGNC Symbol;Acc:HGNC:3606]	protein_coding	GO:0005576|GO:0003824|GO:0050896|GO:0005623|GO:0023052|GO:0009987|GO:0008152|GO:0045926|GO:0005622|GO:0005515|GO:0007165|GO:0023057|GO:0006807|GO:0016043|GO:0009058|GO:0009892|GO:0030246|GO:0019222|GO:0097159|GO:0036094|GO:0005615|GO:0016787|GO:0044237|GO:0048523|GO:0040008|GO:0007154|GO:0050794|GO:0023051|GO:0071704|GO:0009056|GO:0043229|GO:0043227|GO:0043167|GO:0097367|GO:0006091|GO:0035556|GO:…	extracellular region|catalytic activity|response to stimulus|cell|signaling|cellular process|metabolic process|negative regulation of growth|intracellular|protein binding|signal transduction|negative regulation of signaling|nitrogen compound metabolic process|cellular component organization|biosynthetic process|negative regulation of metabolic process|carbohydrate binding|regulation of metabolic …	K03841	fructose-1,6-bisphosphatase I[3.1.3.11]	hsa01100|hsa04910|hsa04152|hsa01200|hsa04922|hsa00010|hsa00051|hsa00030	Metabolic pathways - Homo sapiens (human)|Insulin signaling pathway - Homo sapiens (human)|AMPK signaling pathway - Homo sapiens (human)|Carbon metabolism - Homo sapiens (human)|Glucagon signaling pathway - Homo sapiens (human)|Glycolysis / Gluconeogenesis - Homo sapiens (human)|Fructose and mannose metabolism - Homo sapiens (human)|Pentose phosphate pathway - Homo sapiens (human)	9:94603133-94640249	257	5	7	12	4	14	12.213	0.267554	0.417171	0.588213	0.210688	0.746056	4.29923	0.514986	3.06147	3.06147	8.34824	0.0105224	1	UP
ENSG00000165168	CYBB	cytochrome b-245 beta chain [Source:HGNC Symbol;Acc:HGNC:2578]	protein_coding	GO:0032502|GO:0002376|GO:0016020|GO:0005215|GO:0032991|GO:0003824|GO:0050896|GO:0009055|GO:0005623|GO:0023052|GO:0009987|GO:0008152|GO:0031224|GO:0019882|GO:0005622|GO:0050793|GO:0031090|GO:0042175|GO:0048646|GO:0005515|GO:0007165|GO:0006807|GO:0016491|GO:0042995|GO:0009058|GO:0044297|GO:0005886|GO:0009653|GO:0019222|GO:0097159|GO:0022857|GO:0036094|GO:0044237|GO:0048856|GO:0045321|GO:0007154|GO:…	developmental process|immune system process|membrane|transporter activity|macromolecular complex|catalytic activity|response to stimulus|electron carrier activity|cell|signaling|cellular process|metabolic process|intrinsic component of membrane|antigen processing and presentation|intracellular|regulation of developmental process|organelle membrane|nuclear outer membrane-endoplasmic reticulum memb…	K21421	NADPH oxidase 2[1.-.-.-]	hsa05010|hsa04621|hsa04217|hsa04145|hsa04670|hsa04066|hsa04933|hsa05140|hsa04216	Alzheimer disease - Homo sapiens (human)|NOD-like receptor signaling pathway - Homo sapiens (human)|Necroptosis - Homo sapiens (human)|Phagosome - Homo sapiens (human)|Leukocyte transendothelial migration - Homo sapiens (human)|HIF-1 signaling pathway - Homo sapiens (human)|AGE-RAGE signaling pathway in diabetic complications - Homo sapiens (human)|Leishmaniasis - Homo sapiens (human)|Ferroptosis…	X:37780059-37813461	651	0	10	0	0	9	16.6913	0	0.32156	0	0	0.25876	5.67095	0.0862533	6.03887	6.03887	65.7476	0.0024824	0.620964	UP
ENSG00000165171	METTL27	methyltransferase like 27 [Source:HGNC Symbol;Acc:HGNC:19068]	protein_coding	GO:0003824|GO:0005515|GO:0016740|GO:0008168	catalytic activity|protein binding|transferase activity|methyltransferase activity	-	-	-	-	7:73834590-73842516	13	7	6	64	24	47	0.937269	0.568323	0.542525	4.75979	1.91785	3.80002	0.682706	3.49256	-2.35495	2.35495	5.11575	0.0027299	0.621376	DOWN
ENSG00000165244	ZNF367	zinc finger protein 367 [Source:HGNC Symbol;Acc:HGNC:18320]	protein_coding	GO:0005623|GO:0009987|GO:0008152|GO:0005622|GO:0006807|GO:0009058|GO:0019222|GO:0097159|GO:0044237|GO:0003700|GO:0050794|GO:0071704|GO:0043229|GO:0043227|GO:0043167|GO:0000981|GO:0006139|GO:1901360|GO:0043169|GO:0003676|GO:0034641|GO:0046483|GO:0044249|GO:0051171|GO:0006725|GO:0043231|GO:0031323|GO:0043170|GO:0044260|GO:0005634|GO:0046872|GO:0051252|GO:0031981|GO:0016070|GO:0034645|GO:0010468|GO:…	cell|cellular process|metabolic process|intracellular|nitrogen compound metabolic process|biosynthetic process|regulation of metabolic process|organic cyclic compound binding|cellular metabolic process|transcription factor activity, sequence-specific DNA binding|regulation of cellular process|organic substance metabolic process|intracellular organelle|membrane-bounded organelle|ion binding|RNA po…	-	-	-	-	9:96385941-96418370	32	38	22	75	61	123	1.01873	1.36229	0.878412	2.46292	2.15236	4.39113	1.08648	3.00214	-1.46633	1.46633	2.76318	0.0215233	1	DOWN
ENSG00000166341	DCHS1	dachsous cadherin-related 1 [Source:HGNC Symbol;Acc:HGNC:13681]	protein_coding	GO:0032502|GO:0016020|GO:0050896|GO:0005623|GO:0040011|GO:0023052|GO:0009987|GO:0031224|GO:0045177|GO:0048646|GO:0007165|GO:0016043|GO:0005886|GO:0033036|GO:0009653|GO:0048856|GO:0048870|GO:0007154|GO:0008283|GO:0050794|GO:0007155|GO:0071944|GO:0051641|GO:0043167|GO:0090102|GO:0035556|GO:0009887|GO:0003170|GO:0048513|GO:0048729|GO:0016477|GO:0035239|GO:0072006|GO:0098609|GO:0021700|GO:0048565|GO:…	developmental process|membrane|response to stimulus|cell|locomotion|signaling|cellular process|intrinsic component of membrane|apical part of cell|anatomical structure formation involved in morphogenesis|signal transduction|cellular component organization|plasma membrane|macromolecule localization|anatomical structure morphogenesis|anatomical structure development|cell motility|cell communication…	K16507	protocadherin-16/23[-]	hsa04392	Hippo signaling pathway - multiple species - Homo sapiens (human)	11:6621330-6655809	25	37	26	359	41	25	0.27391	0.456517	0.357283	4.05736	0.497887	0.307164	0.36257	1.6208	-2.16038	2.16038	4.47032	0.015056	1	DOWN
ENSG00000166831	RBPMS2	RNA binding protein, mRNA processing factor 2 [Source:HGNC Symbol;Acc:HGNC:19098]	protein_coding	GO:0032502|GO:0050896|GO:0005623|GO:0023052|GO:0009987|GO:0008152|GO:0005622|GO:0050793|GO:0005515|GO:0007165|GO:0023057|GO:0006807|GO:0009058|GO:0009653|GO:0019222|GO:0097159|GO:0044237|GO:0048856|GO:0048523|GO:0007154|GO:0008283|GO:0050794|GO:0023051|GO:0071704|GO:0009887|GO:0048513|GO:0033002|GO:0042802|GO:0006139|GO:0046983|GO:0009966|GO:0035239|GO:0090287|GO:0010033|GO:0048565|GO:0045595|GO:…	developmental process|response to stimulus|cell|signaling|cellular process|metabolic process|intracellular|regulation of developmental process|protein binding|signal transduction|negative regulation of signaling|nitrogen compound metabolic process|biosynthetic process|anatomical structure morphogenesis|regulation of metabolic process|organic cyclic compound binding|cellular metabolic process|anat…	-	-	-	-	15:64739891-64775589	29	77	7	528	13	39	1.05942	3.1677	0.320701	19.8968	0.526362	1.5977	1.51594	7.34029	-2.27563	2.27563	4.84208	0.0339548	1	DOWN
ENSG00000166924	NYAP1	neuronal tyrosine phosphorylated phosphoinositide-3-kinase adaptor 1 [Source:HGNC Symbol;Acc:HGNC:22009]	protein_coding	GO:0032502|GO:0050896|GO:0023052|GO:0009987|GO:0007165|GO:0016043|GO:0009653|GO:0048856|GO:0007154|GO:0050794|GO:0035556|GO:0030030|GO:0007275|GO:0048468|GO:0048017|GO:0032990|GO:0030154|GO:0007399|GO:0048666|GO:0048858|GO:0000902|GO:0120036|GO:0048015|GO:0022008|GO:0030182|GO:0031175|GO:0048699|GO:0014065|GO:0048812	developmental process|response to stimulus|signaling|cellular process|signal transduction|cellular component organization|anatomical structure morphogenesis|anatomical structure development|cell communication|regulation of cellular process|intracellular signal transduction|cell projection organization|multicellular organism development|cell development|inositol lipid-mediated signaling|cell part …	-	-	-	-	7:100483927-100494802	64	48	27	663	137	14	1.25726	1.06186	0.665231	13.4349	2.98292	0.308412	0.994785	5.57542	-2.48662	2.48662	5.60465	0.00731001	0.992307	DOWN
ENSG00000166974	MAPRE2	microtubule associated protein RP/EB family member 2 [Source:HGNC Symbol;Acc:HGNC:6891]	protein_coding	GO:0030054|GO:0050896|GO:0005623|GO:0040011|GO:0023052|GO:0009987|GO:0030055|GO:0005622|GO:0007017|GO:0005515|GO:0007165|GO:0016043|GO:0033036|GO:0040012|GO:0048870|GO:0007154|GO:0050794|GO:0023051|GO:0043229|GO:0051641|GO:0040017|GO:0051272|GO:0035556|GO:0051270|GO:2000147|GO:0042802|GO:0022607|GO:0099512|GO:0000226|GO:0016477|GO:0009966|GO:0007051|GO:0010634|GO:0007049|GO:0032886|GO:0050790|GO:…	cell junction|response to stimulus|cell|locomotion|signaling|cellular process|cell-substrate junction|intracellular|microtubule-based process|protein binding|signal transduction|cellular component organization|macromolecule localization|regulation of locomotion|cell motility|cell communication|regulation of cellular process|regulation of signaling|intracellular organelle|cellular localization|pos…	-	-	-	-	18:34976928-35143470	548	969	158	233	289	195	5.52887	11.0092	1.99927	2.42486	3.23167	2.20623	6.17912	2.62092	1.23733	1.23733	2.35762	0.0215234	1	UP
ENSG00000167106	FAM102A	family with sequence similarity 102 member A [Source:HGNC Symbol;Acc:HGNC:31419]	protein_coding	GO:0005515	protein binding	-	-	-	-	9:127940582-127980989	237	423	491	3455	844	450	1.91429	3.84748	4.97392	28.7861	7.55569	4.07599	3.57856	13.4726	-1.91257	1.91257	3.7648	0.00320231	0.675105	DOWN
ENSG00000167461	RAB8A	RAB8A, member RAS oncogene family [Source:HGNC Symbol;Acc:HGNC:7007]	protein_coding	GO:0032502|GO:0005576|GO:0016020|GO:0003824|GO:0050896|GO:0005623|GO:0045202|GO:0023052|GO:0009987|GO:0008152|GO:0098978|GO:0005622|GO:0031090|GO:0005515|GO:0007165|GO:0006807|GO:0016043|GO:0042995|GO:0005929|GO:0044297|GO:0005886|GO:0098984|GO:0033036|GO:0009653|GO:0019222|GO:0097159|GO:0098793|GO:0036094|GO:0005615|GO:0016787|GO:0044237|GO:0048856|GO:0099572|GO:0098794|GO:0008021|GO:0007154|GO:…	developmental process|extracellular region|membrane|catalytic activity|response to stimulus|cell|synapse|signaling|cellular process|metabolic process|glutamatergic synapse|intracellular|organelle membrane|protein binding|signal transduction|nitrogen compound metabolic process|cellular component organization|cell projection|cilium|cell body|plasma membrane|neuron to neuron synapse|macromolecule lo…	K07901	Ras-related protein Rab-8A[-]	hsa04144|hsa04530|hsa04140|hsa04152|hsa04972	Endocytosis - Homo sapiens (human)|Tight junction - Homo sapiens (human)|Autophagy - animal - Homo sapiens (human)|AMPK signaling pathway - Homo sapiens (human)|Pancreatic secretion - Homo sapiens (human)	19:16111889-16134234	310	92	181	374	521	653	5.45615	1.82342	3.99541	6.79001	10.1633	12.8884	3.75833	9.94722	-1.4042	1.4042	2.64671	0.00771327	1	DOWN
ENSG00000167476	JSRP1	junctional sarcoplasmic reticulum protein 1 [Source:HGNC Symbol;Acc:HGNC:24963]	protein_coding	GO:0016020|GO:0050896|GO:0005623|GO:0023052|GO:0009987|GO:0005622|GO:0031090|GO:0042175|GO:0007165|GO:0048523|GO:0007154|GO:0050794|GO:0023051|GO:0043229|GO:0043227|GO:0051641|GO:0005789|GO:0012505|GO:0035556|GO:0003012|GO:0051282|GO:0019725|GO:0009966|GO:0051208|GO:0033017|GO:0010522|GO:0060341|GO:0051283|GO:0043231|GO:0005783|GO:0005737|GO:0010469|GO:0042592|GO:0051049|GO:0010646|GO:0051649|GO:…	membrane|response to stimulus|cell|signaling|cellular process|intracellular|organelle membrane|nuclear outer membrane-endoplasmic reticulum membrane network|signal transduction|negative regulation of cellular process|cell communication|regulation of cellular process|regulation of signaling|intracellular organelle|membrane-bounded organelle|cellular localization|endoplasmic reticulum membrane|endo…	-	-	-	-	19:2252252-2269759	1145	104	305	239	196	205	62.5103	6.39377	20.8835	13.4592	11.8597	12.5505	29.9292	12.6231	1.24548	1.24548	2.37098	0.0390188	1	UP
ENSG00000167513	CDT1	chromatin licensing and DNA replication factor 1 [Source:HGNC Symbol;Acc:HGNC:24576]	protein_coding	GO:0032991|GO:0050896|GO:0005623|GO:0009987|GO:0008152|GO:0005622|GO:0000075|GO:1903829|GO:0005515|GO:0006807|GO:0016043|GO:0009058|GO:0033036|GO:0019222|GO:1903828|GO:0097159|GO:0044237|GO:0044089|GO:0048523|GO:0003682|GO:0050794|GO:0009893|GO:0071704|GO:0043229|GO:0043227|GO:0051641|GO:1905341|GO:0006139|GO:0022607|GO:0051304|GO:0007059|GO:0043254|GO:0051640|GO:0051726|GO:0010033|GO:1901360|GO:…	macromolecular complex|response to stimulus|cell|cellular process|metabolic process|intracellular|cell cycle checkpoint|positive regulation of cellular protein localization|protein binding|nitrogen compound metabolic process|cellular component organization|biosynthetic process|macromolecule localization|regulation of metabolic process|negative regulation of cellular protein localization|organic c…	-	-	-	-	16:88803789-88809258	56	27	22	121	51	159	2.03188	1.10319	1.00115	4.52868	2.05094	6.46948	1.37874	4.3497	-1.65757	1.65757	3.15485	0.0162886	1	DOWN
ENSG00000167601	AXL	AXL receptor tyrosine kinase [Source:HGNC Symbol;Acc:HGNC:905]	protein_coding	GO:0032502|GO:0005576|GO:0002376|GO:0016020|GO:0032991|GO:0003824|GO:0050896|GO:0005623|GO:0040011|GO:0022414|GO:0023052|GO:0000003|GO:0009987|GO:0008152|GO:0048511|GO:0031224|GO:0051707|GO:0019953|GO:0005622|GO:0050793|GO:0003006|GO:0001776|GO:0005515|GO:0002684|GO:0007165|GO:0002262|GO:0006807|GO:0051050|GO:0016043|GO:0072341|GO:0002683|GO:0005886|GO:0009653|GO:0019222|GO:0097159|GO:0048609|GO:…	developmental process|extracellular region|immune system process|membrane|macromolecular complex|catalytic activity|response to stimulus|cell|locomotion|reproductive process|signaling|reproduction|cellular process|metabolic process|rhythmic process|intrinsic component of membrane|response to other organism|sexual reproduction|intracellular|regulation of developmental process|developmental process…	K05115	AXL receptor tyrosine kinase[2.7.10.1]	hsa01521	EGFR tyrosine kinase inhibitor resistance - Homo sapiens (human)	19:41219223-41261766	1680	1487	1102	3163	2303	2547	27.8562	27.7652	22.9167	54.0988	42.3233	47.359	26.1794	47.927	-0.872408	0.872408	1.83072	0.0321391	1	DOWN
ENSG00000167641	PPP1R14A	protein phosphatase 1 regulatory inhibitor subunit 14A [Source:HGNC Symbol;Acc:HGNC:14871]	protein_coding	GO:0050896|GO:0005623|GO:0009987|GO:0008152|GO:0098772|GO:0005622|GO:0030234|GO:0006807|GO:0009892|GO:0019222|GO:0044237|GO:0048523|GO:0050794|GO:0071704|GO:0044092|GO:0019538|GO:0050790|GO:0051171|GO:0031323|GO:0019208|GO:0004857|GO:0005737|GO:0043170|GO:0044260|GO:0031324|GO:0042493|GO:0035690|GO:0006796|GO:0051248|GO:0044267|GO:0051246|GO:0019888|GO:0005829|GO:0019212|GO:0036211|GO:0043086|GO:…	response to stimulus|cell|cellular process|metabolic process|molecular function regulator|intracellular|enzyme regulator activity|nitrogen compound metabolic process|negative regulation of metabolic process|regulation of metabolic process|cellular metabolic process|negative regulation of cellular process|regulation of cellular process|organic substance metabolic process|negative regulation of mol…	K12328	protein phosphatase 1 regulatory subunit 14A[-]	hsa04270	Vascular smooth muscle contraction - Homo sapiens (human)	19:38251237-38256532	547	22	176	14	58	59	29.9466	1.35632	12.0846	0.790615	3.51934	3.62222	14.4625	2.64406	2.45149	2.45149	5.46981	0.00489081	0.831147	UP
ENSG00000167779	IGFBP6	insulin like growth factor binding protein 6 [Source:HGNC Symbol;Acc:HGNC:5475]	protein_coding	GO:0005576|GO:0032991|GO:0050896|GO:0005623|GO:0023052|GO:0009987|GO:0008152|GO:0005622|GO:0005515|GO:0007165|GO:0023057|GO:0006807|GO:0005615|GO:0044237|GO:0048523|GO:0007154|GO:0008283|GO:0050794|GO:0023051|GO:0071704|GO:0043229|GO:0016942|GO:0043227|GO:0012505|GO:0001968|GO:0009966|GO:0019538|GO:0009968|GO:0005794|GO:0043231|GO:0042127|GO:0007267|GO:0019838|GO:0005737|GO:0043170|GO:0044260|GO:…	extracellular region|macromolecular complex|response to stimulus|cell|signaling|cellular process|metabolic process|intracellular|protein binding|signal transduction|negative regulation of signaling|nitrogen compound metabolic process|extracellular space|cellular metabolic process|negative regulation of cellular process|cell communication|cell proliferation|regulation of cellular process|regulatio…	-	-	-	-	12:53097436-53102345	741	818	671	1984	1666	782	33.2607	41.3469	37.774	91.8607	82.8821	39.3623	37.4606	71.3684	-0.929913	0.929913	1.90516	0.0404727	1	DOWN
ENSG00000167851	CD300A	CD300a molecule [Source:HGNC Symbol;Acc:HGNC:19319]	protein_coding	GO:0005576|GO:0002376|GO:0016020|GO:0050896|GO:0005623|GO:0040011|GO:0023052|GO:0009987|GO:0008152|GO:0031224|GO:0005622|GO:0030155|GO:0031090|GO:0005515|GO:0002684|GO:0007165|GO:0023057|GO:0006807|GO:0051051|GO:0016043|GO:0072341|GO:0002683|GO:0005886|GO:0009892|GO:0040012|GO:0019222|GO:0005615|GO:0044237|GO:0048870|GO:0048523|GO:0045321|GO:0038023|GO:0007154|GO:0008289|GO:0008283|GO:0050794|GO:…	extracellular region|immune system process|membrane|response to stimulus|cell|locomotion|signaling|cellular process|metabolic process|intrinsic component of membrane|intracellular|regulation of cell adhesion|organelle membrane|protein binding|positive regulation of immune system process|signal transduction|negative regulation of signaling|nitrogen compound metabolic process|negative regulation of…	-	-	-	-	17:74466399-74484794	129	0	0	0	0	1	3.35514	0	0	0	0	0.0291557	1.11838	0.00971857	6.84645	6.84645	115.076	0.00363403	0.749094	UP
ENSG00000168077	SCARA3	scavenger receptor class A member 3 [Source:HGNC Symbol;Acc:HGNC:19000]	protein_coding	GO:0032502|GO:0005576|GO:0016020|GO:0032991|GO:0050896|GO:0005623|GO:0009987|GO:0031224|GO:0005622|GO:0031090|GO:0042175|GO:0005515|GO:0016043|GO:0031012|GO:0009653|GO:0005615|GO:0048856|GO:0048589|GO:0043229|GO:0043227|GO:0005789|GO:0012505|GO:0009887|GO:0048513|GO:0048729|GO:0060351|GO:0035265|GO:0009314|GO:0006979|GO:0005794|GO:0005581|GO:0060348|GO:0016021|GO:0007275|GO:0043231|GO:0038024|GO:…	developmental process|extracellular region|membrane|macromolecular complex|response to stimulus|cell|cellular process|intrinsic component of membrane|intracellular|organelle membrane|nuclear outer membrane-endoplasmic reticulum membrane network|protein binding|cellular component organization|extracellular matrix|anatomical structure morphogenesis|extracellular space|anatomical structure developme…	-	-	-	-	8:27633868-27676776	328	1282	400	4445	1302	351	8.88115	39.0895	13.5836	124.149	39.0732	10.6577	20.5181	57.9599	-1.49816	1.49816	2.82482	0.036967	1	DOWN
ENSG00000168140	VASN	vasorin [Source:HGNC Symbol;Acc:HGNC:18517]	protein_coding	GO:0032502|GO:0005576|GO:0016020|GO:0050896|GO:0005623|GO:0023052|GO:0009987|GO:0031224|GO:0005622|GO:0050793|GO:0031090|GO:0005515|GO:0007165|GO:0023057|GO:0051775|GO:0031012|GO:0005886|GO:0005615|GO:0048856|GO:0048523|GO:0007154|GO:0050794|GO:0023051|GO:0009986|GO:0043229|GO:0071944|GO:0043227|GO:0071559|GO:0019955|GO:0048513|GO:0009966|GO:0090287|GO:0010033|GO:0045595|GO:0070062|GO:1903561|GO:…	developmental process|extracellular region|membrane|response to stimulus|cell|signaling|cellular process|intrinsic component of membrane|intracellular|regulation of developmental process|organelle membrane|protein binding|signal transduction|negative regulation of signaling|response to redox state|extracellular matrix|plasma membrane|extracellular space|anatomical structure development|negative r…	-	-	-	-	16:4371848-4383538	1439	1349	1361	5469	2543	3104	59.9809	63.32	71.1489	235.145	117.482	145.089	64.8166	165.905	-1.35592	1.35592	2.55961	0.00185076	0.542135	DOWN
ENSG00000168490	PHYHIP	phytanoyl-CoA 2-hydroxylase interacting protein [Source:HGNC Symbol;Acc:HGNC:16865]	protein_coding	GO:0005623|GO:0005622|GO:0005515|GO:0033036|GO:0019899|GO:0005737|GO:0008104|GO:0019900|GO:0019901|GO:1990782	cell|intracellular|protein binding|macromolecule localization|enzyme binding|cytoplasm|protein localization|kinase binding|protein kinase binding|protein tyrosine kinase binding	-	-	-	-	8:22219703-22232101	8	17	8	173	9	7	0.129092	0.30892	0.16191	2.8796	0.160957	0.126676	0.199974	1.05574	-2.40037	2.40037	5.2794	0.030784	1	DOWN
ENSG00000168621	GDNF	glial cell derived neurotrophic factor [Source:HGNC Symbol;Acc:HGNC:4232]	protein_coding	GO:0032502|GO:0005576|GO:0042056|GO:0007610|GO:0050896|GO:0005623|GO:0040011|GO:0023052|GO:0009987|GO:0008152|GO:0005622|GO:0050793|GO:0048646|GO:0005515|GO:0007165|GO:0023057|GO:0006807|GO:0051050|GO:0016043|GO:0009058|GO:0009653|GO:0019222|GO:0007626|GO:0031128|GO:0005615|GO:0044237|GO:0048856|GO:0048870|GO:0048523|GO:0007154|GO:0008283|GO:0051583|GO:0050794|GO:1902379|GO:0009893|GO:0023051|GO:…	developmental process|extracellular region|chemoattractant activity|behavior|response to stimulus|cell|locomotion|signaling|cellular process|metabolic process|intracellular|regulation of developmental process|anatomical structure formation involved in morphogenesis|protein binding|signal transduction|negative regulation of signaling|nitrogen compound metabolic process|positive regulation of trans…	-	-	-	-	5:37812677-37840041	156	103	90	355	119	364	3.26923	2.4307	2.36548	7.67403	2.76401	8.55423	2.68847	6.33075	-1.23559	1.23559	2.35478	0.0232212	1	DOWN
ENSG00000168811	IL12A	interleukin 12A [Source:HGNC Symbol;Acc:HGNC:5969]	protein_coding	GO:0032502|GO:0005576|GO:0002376|GO:0032991|GO:0050896|GO:0005623|GO:0040011|GO:0001906|GO:0023052|GO:0009987|GO:0008152|GO:0051707|GO:0005622|GO:0030155|GO:0043514|GO:0050793|GO:0048646|GO:0005515|GO:0002684|GO:0007165|GO:0023057|GO:0001909|GO:0006807|GO:0051051|GO:1904950|GO:0033036|GO:0040012|GO:0009653|GO:0019222|GO:0005615|GO:0044237|GO:0045785|GO:0048856|GO:0048870|GO:0048523|GO:0045321|GO:…	developmental process|extracellular region|immune system process|macromolecular complex|response to stimulus|cell|locomotion|cell killing|signaling|cellular process|metabolic process|response to other organism|intracellular|regulation of cell adhesion|interleukin-12 complex|regulation of developmental process|anatomical structure formation involved in morphogenesis|protein binding|positive regula…	K05406	interleukin 12A[-]	hsa05200|hsa05168|hsa04060|hsa05152|hsa05164|hsa04630|hsa05162|hsa05145|hsa04620|hsa04625|hsa05146|hsa05142|hsa04658|hsa05140|hsa05133|hsa04622|hsa05321|hsa05134|hsa05144|hsa04940|hsa05330|hsa05143	Pathways in cancer - Homo sapiens (human)|Herpes simplex virus 1 infection - Homo sapiens (human)|Cytokine-cytokine receptor interaction - Homo sapiens (human)|Tuberculosis - Homo sapiens (human)|Influenza A - Homo sapiens (human)|JAK-STAT signaling pathway - Homo sapiens (human)|Measles - Homo sapiens (human)|Toxoplasmosis - Homo sapiens (human)|Toll-like receptor signaling pathway - Homo sapien…	3:159988835-159996019	15	37	11	136	29	69	0.434844	1.20787	0.399921	4.06678	0.931753	2.24308	0.680878	2.41387	-1.82588	1.82588	3.54523	0.0169723	1	DOWN
ENSG00000168874	ATOH8	atonal bHLH transcription factor 8 [Source:HGNC Symbol;Acc:HGNC:24126]	protein_coding	GO:0032502|GO:0050896|GO:0005623|GO:0040011|GO:0023052|GO:0009987|GO:0008152|GO:0005622|GO:0050793|GO:0048646|GO:0005515|GO:0007165|GO:0006807|GO:0009058|GO:0009892|GO:0040012|GO:0009653|GO:0019222|GO:0097159|GO:0044237|GO:0048856|GO:0048870|GO:0048523|GO:0003700|GO:0007154|GO:0008283|GO:0050794|GO:0009893|GO:0071704|GO:0043229|GO:0043227|GO:0040017|GO:0000981|GO:0051272|GO:0001704|GO:0051270|GO:…	developmental process|response to stimulus|cell|locomotion|signaling|cellular process|metabolic process|intracellular|regulation of developmental process|anatomical structure formation involved in morphogenesis|protein binding|signal transduction|nitrogen compound metabolic process|biosynthetic process|negative regulation of metabolic process|regulation of locomotion|anatomical structure morphoge…	-	-	-	-	2:85751344-85791383	143	278	158	1274	306	608	1.38983	3.04262	1.92593	12.7723	3.29625	6.62659	2.11946	7.56506	-1.83565	1.83565	3.56933	0.000504479	0.279621	DOWN
ENSG00000168938	PPIC	peptidylprolyl isomerase C [Source:HGNC Symbol;Acc:HGNC:9256]	protein_coding	GO:0005576|GO:0003824|GO:0005623|GO:0009987|GO:0008152|GO:0016853|GO:0005622|GO:0006457|GO:0005515|GO:0006807|GO:0005615|GO:0044237|GO:0071704|GO:0008144|GO:0043227|GO:0033218|GO:0019538|GO:0070062|GO:0042277|GO:1903561|GO:0016018|GO:0016859|GO:0042026|GO:0031982|GO:0005737|GO:0043170|GO:0051082|GO:0044260|GO:0044267|GO:0003755|GO:0036211|GO:0006464|GO:0018193|GO:0018208|GO:0000413	extracellular region|catalytic activity|cell|cellular process|metabolic process|isomerase activity|intracellular|protein folding|protein binding|nitrogen compound metabolic process|extracellular space|cellular metabolic process|organic substance metabolic process|drug binding|membrane-bounded organelle|amide binding|protein metabolic process|extracellular exosome|peptide binding|extracellular ves…	-	-	-	-	5:123023250-123036725	1464	1009	1207	358	745	810	75.0396	58.2394	77.5916	18.9281	42.3231	46.558	70.2902	35.9364	0.967876	0.967876	1.95596	0.0314354	1	UP
ENSG00000169245	CXCL10	C-X-C motif chemokine ligand 10 [Source:HGNC Symbol;Acc:HGNC:10637]	protein_coding	GO:0032502|GO:0005576|GO:0042056|GO:0002376|GO:0016020|GO:0050896|GO:0005623|GO:0040011|GO:0023052|GO:0009987|GO:0008152|GO:0098772|GO:0051707|GO:0050793|GO:0030234|GO:0048646|GO:0005515|GO:0002684|GO:0007165|GO:0006807|GO:0051050|GO:0016043|GO:0009058|GO:0005886|GO:0040012|GO:0009653|GO:0019222|GO:0005615|GO:0044237|GO:0048856|GO:0048870|GO:0048523|GO:0007154|GO:0008283|GO:0050794|GO:0009893|GO:…	developmental process|extracellular region|chemoattractant activity|immune system process|membrane|response to stimulus|cell|locomotion|signaling|cellular process|metabolic process|molecular function regulator|response to other organism|regulation of developmental process|enzyme regulator activity|anatomical structure formation involved in morphogenesis|protein binding|positive regulation of immu…	K12671	C-X-C motif chemokine 10[-]	hsa04060|hsa05169|hsa04062|hsa05164|hsa05160|hsa04668|hsa04620|hsa04061|hsa04657|hsa04622|hsa04623	Cytokine-cytokine receptor interaction - Homo sapiens (human)|Epstein-Barr virus infection - Homo sapiens (human)|Chemokine signaling pathway - Homo sapiens (human)|Influenza A - Homo sapiens (human)|Hepatitis C - Homo sapiens (human)|TNF signaling pathway - Homo sapiens (human)|Toll-like receptor signaling pathway - Homo sapiens (human)|Viral protein interaction with cytokine and cytokine recept…	4:76021118-76023497	16	21	4	7	8	180	1.59833	2.36229	0.501164	0.721255	0.885786	20.1641	1.48726	7.25705	-2.28673	2.28673	4.87948	0.0445286	1	DOWN
ENSG00000169248	CXCL11	C-X-C motif chemokine ligand 11 [Source:HGNC Symbol;Acc:HGNC:10638]	protein_coding	GO:0005576|GO:0002376|GO:0050896|GO:0005623|GO:0040011|GO:0023052|GO:0009987|GO:0051707|GO:0005515|GO:0007165|GO:0051050|GO:0005615|GO:0048870|GO:0048523|GO:0007154|GO:0008283|GO:0050794|GO:0050900|GO:0006955|GO:0051641|GO:0043167|GO:0097367|GO:0051282|GO:0019725|GO:0016477|GO:0006959|GO:0006952|GO:0051208|GO:0008201|GO:0010033|GO:0010522|GO:0072676|GO:0060341|GO:0051283|GO:0042127|GO:0019730|GO:…	extracellular region|immune system process|response to stimulus|cell|locomotion|signaling|cellular process|response to other organism|protein binding|signal transduction|positive regulation of transport|extracellular space|cell motility|negative regulation of cellular process|cell communication|cell proliferation|regulation of cellular process|leukocyte migration|immune response|cellular localiza…	K12672	C-X-C motif chemokine 11[-]	hsa04060|hsa04062|hsa04620|hsa04061	Cytokine-cytokine receptor interaction - Homo sapiens (human)|Chemokine signaling pathway - Homo sapiens (human)|Toll-like receptor signaling pathway - Homo sapiens (human)|Viral protein interaction with cytokine and cytokine receptor - Homo sapiens (human)	4:76033682-76041415	5	11	6	0	2	166	0.286832	0.710642	0.431687	0	0.127143	10.6794	0.476387	3.60219	-2.91867	2.91867	7.56147	0.0471306	1	DOWN
ENSG00000169442	CD52	CD52 molecule [Source:HGNC Symbol;Acc:HGNC:1804]	protein_coding	GO:0005576|GO:0016020|GO:0005623|GO:0009987|GO:0008152|GO:0031224|GO:0042995|GO:0005929|GO:0005886|GO:0071944|GO:0019725|GO:0031225|GO:0031514|GO:0120025|GO:0016021|GO:0097225|GO:0045730|GO:0036126|GO:0031226|GO:0042592|GO:0097729|GO:0048878|GO:0055082|GO:0050801|GO:0006873|GO:0030003|GO:0055080|GO:0055065|GO:0006875|GO:0006874|GO:0055074|GO:0051480|GO:0007204	extracellular region|membrane|cell|cellular process|metabolic process|intrinsic component of membrane|cell projection|cilium|plasma membrane|cell periphery|cellular homeostasis|anchored component of membrane|motile cilium|plasma membrane bounded cell projection|integral component of membrane|sperm midpiece|respiratory burst|sperm flagellum|intrinsic component of plasma membrane|homeostatic proces…	-	-	-	-	1:26317958-26320523	181	0	0	0	0	3	17.6897	0	0	0	0	0.328782	5.89657	0.109594	5.74963	5.74963	53.8037	0.00865356	1	UP
ENSG00000170421	KRT8	keratin 8 [Source:HGNC Symbol;Acc:HGNC:6446]	protein_coding	GO:0032502|GO:0005576|GO:0016020|GO:0030054|GO:0032991|GO:0050896|GO:0005623|GO:0022414|GO:0023052|GO:0000003|GO:0009987|GO:0051707|GO:0005622|GO:0003006|GO:0005911|GO:0048646|GO:0005515|GO:0007165|GO:0044877|GO:0016043|GO:0005886|GO:0009653|GO:0005615|GO:0048856|GO:0098796|GO:0007154|GO:0050794|GO:0043229|GO:0071944|GO:0043227|GO:0009415|GO:0030017|GO:0048513|GO:0022607|GO:0043034|GO:0099512|GO:…	developmental process|extracellular region|membrane|cell junction|macromolecular complex|response to stimulus|cell|reproductive process|signaling|reproduction|cellular process|response to other organism|intracellular|developmental process involved in reproduction|cell-cell junction|anatomical structure formation involved in morphogenesis|protein binding|signal transduction|macromolecular complex …	-	-	-	-	12:52897187-52949954	20	12	8	42	11	305	0.164937	0.111437	0.0827469	0.357285	0.100546	2.82064	0.119707	1.09282	-3.19048	3.19048	9.12917	0.00197097	0.548555	DOWN
ENSG00000170584	NUDCD2	NudC domain containing 2 [Source:HGNC Symbol;Acc:HGNC:30535]	protein_coding	GO:0032502|GO:0005576|GO:0032991|GO:0005623|GO:0009987|GO:0005622|GO:0006457|GO:0005515|GO:0045171|GO:0043229|GO:0005737|GO:0051082|GO:0000776|GO:0005856|GO:0005819|GO:0005829|GO:0005694|GO:0000777|GO:0000922|GO:0005815|GO:0015630|GO:0000793|GO:0000775|GO:0072686|GO:0000779	developmental process|extracellular region|macromolecular complex|cell|cellular process|intracellular|protein folding|protein binding|intercellular bridge|intracellular organelle|cytoplasm|unfolded protein binding|kinetochore|cytoskeleton|spindle|cytosol|chromosome|condensed chromosome kinetochore|spindle pole|microtubule organizing center|microtubule cytoskeleton|condensed chromosome|chromosome,…	-	-	-	-	5:163446526-163460102	391	273	226	175	163	155	4.78967	3.7659	3.47212	2.21127	2.21304	2.12922	4.00923	2.18451	0.876014	0.876014	1.8353	0.0368821	1	UP
ENSG00000170681	CAVIN4	caveolae associated protein 4 [Source:HGNC Symbol;Acc:HGNC:33742]	protein_coding	GO:0032502|GO:0016020|GO:0050896|GO:0005623|GO:0023052|GO:0009987|GO:0008152|GO:0005622|GO:0005515|GO:0007165|GO:0006807|GO:0009058|GO:0005886|GO:0019222|GO:0044237|GO:0048856|GO:0007154|GO:0050794|GO:0009893|GO:0023051|GO:0071704|GO:0043229|GO:0071944|GO:0035556|GO:0030017|GO:0048513|GO:0006139|GO:0099512|GO:0030018|GO:0009966|GO:1901360|GO:0051173|GO:0061061|GO:0034641|GO:0046483|GO:0044249|GO:…	developmental process|membrane|response to stimulus|cell|signaling|cellular process|metabolic process|intracellular|protein binding|signal transduction|nitrogen compound metabolic process|biosynthetic process|plasma membrane|regulation of metabolic process|cellular metabolic process|anatomical structure development|cell communication|regulation of cellular process|positive regulation of metabolic…	-	-	-	-	9:100578079-100588389	19	25	105	9	15	9	0.719882	1.06663	4.98941	0.351732	0.629911	0.382377	2.25864	0.454673	2.31255	2.31255	4.96761	0.00833565	1	UP
ENSG00000170801	HTRA3	HtrA serine peptidase 3 [Source:HGNC Symbol;Acc:HGNC:30406]	protein_coding	GO:0005576|GO:0003824|GO:0050896|GO:0023052|GO:0009987|GO:0008152|GO:0005515|GO:0007165|GO:0023057|GO:0006807|GO:0009058|GO:0019222|GO:0016787|GO:0044237|GO:0048523|GO:0007154|GO:0050794|GO:0023051|GO:0071704|GO:0071559|GO:0042802|GO:0006139|GO:0009966|GO:0019538|GO:0090287|GO:0010033|GO:1901360|GO:0009968|GO:0034641|GO:0046483|GO:0044249|GO:0051171|GO:0006725|GO:0031323|GO:0019838|GO:0043170|GO:…	extracellular region|catalytic activity|response to stimulus|signaling|cellular process|metabolic process|protein binding|signal transduction|negative regulation of signaling|nitrogen compound metabolic process|biosynthetic process|regulation of metabolic process|hydrolase activity|cellular metabolic process|negative regulation of cellular process|cell communication|regulation of cellular process…	-	-	-	-	4:8269754-8307098	521	482	105	129	165	166	15.6965	16.3527	3.96745	4.00896	5.50962	5.60834	12.0056	5.04231	1.25155	1.25155	2.38097	0.0189577	1	UP
ENSG00000171246	NPTX1	neuronal pentraxin 1 [Source:HGNC Symbol;Acc:HGNC:7952]	protein_coding	GO:0032502|GO:0016020|GO:0050896|GO:0005623|GO:0045202|GO:0023052|GO:0009987|GO:0098978|GO:0005622|GO:0007165|GO:0016043|GO:0042995|GO:0005886|GO:0009653|GO:0048856|GO:0007154|GO:0050794|GO:0023051|GO:0043229|GO:0071944|GO:0043227|GO:0043167|GO:0012505|GO:0060384|GO:0030030|GO:0009966|GO:0021675|GO:0120025|GO:0043169|GO:0043005|GO:0031982|GO:0007275|GO:0007267|GO:0097708|GO:0005737|GO:0010469|GO:…	developmental process|membrane|response to stimulus|cell|synapse|signaling|cellular process|glutamatergic synapse|intracellular|signal transduction|cellular component organization|cell projection|plasma membrane|anatomical structure morphogenesis|anatomical structure development|cell communication|regulation of cellular process|regulation of signaling|intracellular organelle|cell periphery|membra…	-	-	-	-	17:80466834-80477843	3	3	6	497	31	7	0.0359677	0.040495	0.0902085	6.14596	0.411902	0.0941113	0.0555571	2.21732	-5.3187	5.3187	39.9107	4.12966e-05	0.0499653	DOWN
ENSG00000171345	KRT19	keratin 19 [Source:HGNC Symbol;Acc:HGNC:6436]	protein_coding	GO:0032502|GO:0005576|GO:0016020|GO:0032991|GO:0005198|GO:0050896|GO:0005623|GO:0022414|GO:0023052|GO:0000003|GO:0009987|GO:0005622|GO:0003006|GO:0043627|GO:0048646|GO:0005515|GO:0007165|GO:0044877|GO:0005200|GO:0016043|GO:0005886|GO:0009653|GO:0005615|GO:0048856|GO:0098796|GO:0007154|GO:0050794|GO:0008307|GO:0043229|GO:0071944|GO:0043227|GO:0030017|GO:0048513|GO:0022607|GO:0043034|GO:0099512|GO:…	developmental process|extracellular region|membrane|macromolecular complex|structural molecule activity|response to stimulus|cell|reproductive process|signaling|reproduction|cellular process|intracellular|developmental process involved in reproduction|response to estrogen|anatomical structure formation involved in morphogenesis|protein binding|signal transduction|macromolecular complex binding|st…	K07604	type I keratin, acidic[-]	hsa04915|hsa05150	Estrogen signaling pathway - Homo sapiens (human)|Staphylococcus aureus infection - Homo sapiens (human)	17:41523617-41528308	2	10	18	9	16	361	0.0548366	0.308701	0.618831	0.254476	0.486097	11.097	0.327456	3.94586	-3.59097	3.59097	12.05	0.00430754	0.800333	DOWN
ENSG00000171492	LRRC8D	leucine rich repeat containing 8 VRAC subunit D [Source:HGNC Symbol;Acc:HGNC:16992]	protein_coding	GO:0016020|GO:0005215|GO:0032991|GO:0050896|GO:0005623|GO:0009987|GO:0031224|GO:0005622|GO:0042175|GO:0005515|GO:1902495|GO:0005886|GO:0022857|GO:0043229|GO:0071944|GO:0043227|GO:0005789|GO:0012505|GO:0034702|GO:0016021|GO:0043231|GO:0005783|GO:0005737|GO:0031226|GO:0022803|GO:0006970|GO:0042908|GO:0005887|GO:0006811|GO:0055085|GO:0071470|GO:0071702|GO:0015267|GO:0015075|GO:0034220|GO:0015711|GO:…	membrane|transporter activity|macromolecular complex|response to stimulus|cell|cellular process|intrinsic component of membrane|intracellular|nuclear outer membrane-endoplasmic reticulum membrane network|protein binding|transmembrane transporter complex|plasma membrane|transmembrane transporter activity|intracellular organelle|cell periphery|membrane-bounded organelle|endoplasmic reticulum membra…	-	-	-	-	1:89821014-89936611	87	47	98	329	289	229	0.982569	0.597746	1.38812	3.83278	3.61755	2.90027	0.98948	3.4502	-1.80194	1.80194	3.48689	0.000607361	0.312993	DOWN
ENSG00000171867	PRNP	prion protein [Source:HGNC Symbol;Acc:HGNC:9449]	protein_coding	GO:0032502|GO:0005576|GO:0002376|GO:0016020|GO:0007610|GO:0050896|GO:0005623|GO:0045202|GO:0023052|GO:0009987|GO:0008152|GO:0098772|GO:0031224|GO:0005622|GO:1904951|GO:1903829|GO:0030155|GO:0031090|GO:0030234|GO:1900272|GO:0005515|GO:0002684|GO:0007165|GO:0023057|GO:0006807|GO:0044877|GO:0051050|GO:0016043|GO:0002683|GO:0042995|GO:0009058|GO:0005886|GO:0098984|GO:0009892|GO:0033036|GO:0043433|GO:…	developmental process|extracellular region|immune system process|membrane|behavior|response to stimulus|cell|synapse|signaling|cellular process|metabolic process|molecular function regulator|intrinsic component of membrane|intracellular|positive regulation of establishment of protein localization|positive regulation of cellular protein localization|regulation of cell adhesion|organelle membrane|e…	K05634	prion protein[-]	hsa04216|hsa05020	Ferroptosis - Homo sapiens (human)|Prion diseases - Homo sapiens (human)	20:4686350-4701590	2168	118	193	329	174	224	38.3533	2.35073	4.28212	6.00364	3.41167	4.44377	14.9954	4.61969	1.69865	1.69865	3.24597	0.0241879	1	UP
ENSG00000171951	SCG2	secretogranin II [Source:HGNC Symbol;Acc:HGNC:10575]	protein_coding	GO:0032502|GO:0005576|GO:0042056|GO:0002376|GO:0050896|GO:0005623|GO:0040011|GO:0023052|GO:0009987|GO:0008152|GO:0005622|GO:0048646|GO:0005515|GO:0007165|GO:0023057|GO:0006807|GO:0033036|GO:0040012|GO:0009653|GO:0005615|GO:0044237|GO:0048856|GO:0048870|GO:0048523|GO:0007154|GO:0008283|GO:0050794|GO:0023051|GO:0071704|GO:0050900|GO:0043229|GO:0043227|GO:0040017|GO:0012505|GO:0035556|GO:0023014|GO:…	developmental process|extracellular region|chemoattractant activity|immune system process|response to stimulus|cell|locomotion|signaling|cellular process|metabolic process|intracellular|anatomical structure formation involved in morphogenesis|protein binding|signal transduction|negative regulation of signaling|nitrogen compound metabolic process|macromolecule localization|regulation of locomotion…	-	-	-	-	2:223596940-223602361	2477	389	1245	312	263	218	83.3078	14.7328	52.5154	10.824	9.80363	8.22197	50.1853	9.61654	2.38368	2.38368	5.21865	2.0915e-05	0.0304993	UP
ENSG00000172260	NEGR1	neuronal growth regulator 1 [Source:HGNC Symbol;Acc:HGNC:17302]	protein_coding	GO:0032502|GO:0005576|GO:0016020|GO:0007610|GO:0005623|GO:0009987|GO:0031224|GO:0050793|GO:0005515|GO:0016043|GO:0007631|GO:0005886|GO:0007626|GO:0048856|GO:0050794|GO:0007155|GO:0071944|GO:0030030|GO:0031225|GO:0098609|GO:0045595|GO:0007275|GO:0051128|GO:0045597|GO:0051130|GO:0048468|GO:0031346|GO:0051960|GO:0010720|GO:0030154|GO:0007399|GO:0048666|GO:0050769|GO:0120036|GO:0031344|GO:0120035|GO:…	developmental process|extracellular region|membrane|behavior|cell|cellular process|intrinsic component of membrane|regulation of developmental process|protein binding|cellular component organization|feeding behavior|plasma membrane|locomotory behavior|anatomical structure development|regulation of cellular process|cell adhesion|cell periphery|cell projection organization|anchored component of mem…	K06775	neuronal growth regulator 1[-]	hsa04514	Cell adhesion molecules (CAMs) - Homo sapiens (human)	1:71395943-72282539	322	348	235	981	375	548	2.05266	2.49814	1.87882	6.45066	2.6495	3.91743	2.14321	4.3392	-1.01766	1.01766	2.02463	0.0259092	1	DOWN
ENSG00000172819	RARG	retinoic acid receptor gamma [Source:HGNC Symbol;Acc:HGNC:9866]	protein_coding	GO:0032502|GO:0002376|GO:0016020|GO:0032991|GO:0050896|GO:0005623|GO:0022414|GO:0023052|GO:0000003|GO:0009987|GO:0008152|GO:0031224|GO:0005622|GO:0050793|GO:0003006|GO:0048646|GO:0005515|GO:0004879|GO:0007165|GO:0006807|GO:0016043|GO:0009058|GO:0009892|GO:0009653|GO:0019222|GO:0097159|GO:0044237|GO:0048856|GO:0048523|GO:0003700|GO:0038023|GO:0007154|GO:0008283|GO:0050794|GO:0009893|GO:0048589|GO:…	developmental process|immune system process|membrane|macromolecular complex|response to stimulus|cell|reproductive process|signaling|reproduction|cellular process|metabolic process|intrinsic component of membrane|intracellular|regulation of developmental process|developmental process involved in reproduction|anatomical structure formation involved in morphogenesis|protein binding|RNA polymerase I…	-	-	-	-	12:53210567-53232980	369	531	281	1480	719	602	3.15251	5.10859	3.01088	13.0427	6.80818	5.76749	3.75733	8.53945	-1.18444	1.18444	2.27275	0.00947209	1	DOWN
ENSG00000173334	TRIB1	tribbles pseudokinase 1 [Source:HGNC Symbol;Acc:HGNC:16891]	protein_coding	GO:0032502|GO:0002376|GO:0003824|GO:0050896|GO:0005623|GO:0040011|GO:0023052|GO:0009987|GO:0008152|GO:0098772|GO:0051707|GO:0005622|GO:0050793|GO:0030234|GO:0005515|GO:0002684|GO:0007165|GO:0023057|GO:0006807|GO:0002683|GO:0009058|GO:0009892|GO:0043433|GO:0040012|GO:0019222|GO:0097159|GO:0036094|GO:0044237|GO:0048856|GO:0048870|GO:0048523|GO:0007154|GO:0008283|GO:0050794|GO:0009893|GO:0023051|GO:…	developmental process|immune system process|catalytic activity|response to stimulus|cell|locomotion|signaling|cellular process|metabolic process|molecular function regulator|response to other organism|intracellular|regulation of developmental process|enzyme regulator activity|protein binding|positive regulation of immune system process|signal transduction|negative regulation of signaling|nitrogen…	-	-	-	-	8:125430358-125438403	99	174	70	657	77	202	1.77763	3.51829	1.57639	12.1688	1.53239	4.0674	2.29077	5.92286	-1.37046	1.37046	2.58553	0.0380349	1	DOWN
ENSG00000173369	C1QB	complement C1q B chain [Source:HGNC Symbol;Acc:HGNC:1242]	protein_coding	GO:0032502|GO:0005576|GO:0002376|GO:0032991|GO:0050896|GO:0005623|GO:0045202|GO:0009987|GO:0008152|GO:0072562|GO:0005515|GO:0002684|GO:0006807|GO:0016043|GO:0019222|GO:0005602|GO:0005615|GO:0048856|GO:0098794|GO:0002253|GO:0071704|GO:0006955|GO:0002682|GO:0045087|GO:0048513|GO:0002250|GO:0006959|GO:0006952|GO:0019538|GO:0006956|GO:0002443|GO:0005581|GO:0051171|GO:0048839|GO:0007275|GO:0050778|GO:…	developmental process|extracellular region|immune system process|macromolecular complex|response to stimulus|cell|synapse|cellular process|metabolic process|blood microparticle|protein binding|positive regulation of immune system process|nitrogen compound metabolic process|cellular component organization|regulation of metabolic process|complement component C1 complex|extracellular space|anatomica…	K03987	complement C1q subcomponent subunit B[-]	hsa05322|hsa05142|hsa05150|hsa04610|hsa05133|hsa05020	Systemic lupus erythematosus - Homo sapiens (human)|Chagas disease (American trypanosomiasis) - Homo sapiens (human)|Staphylococcus aureus infection - Homo sapiens (human)|Complement and coagulation cascades - Homo sapiens (human)|Pertussis - Homo sapiens (human)|Prion diseases - Homo sapiens (human)	1:22652762-22661637	249	0	2	0	0	6	9.52329	0	0.095915	0	0	0.257327	3.2064	0.0857756	5.22425	5.22425	37.3813	0.00827105	1	UP
ENSG00000173372	C1QA	complement C1q A chain [Source:HGNC Symbol;Acc:HGNC:1241]	protein_coding	GO:0032502|GO:0005576|GO:0002376|GO:0032991|GO:0050896|GO:0005623|GO:0045202|GO:0023052|GO:0009987|GO:0008152|GO:0005515|GO:0002684|GO:0006807|GO:0016043|GO:0019222|GO:0005602|GO:0005615|GO:0048856|GO:0045321|GO:0098794|GO:0007154|GO:0050794|GO:0002253|GO:0071704|GO:0006955|GO:0033218|GO:0002682|GO:0002274|GO:0045087|GO:0002250|GO:0006959|GO:0006952|GO:0019538|GO:0006956|GO:0021700|GO:0002443|GO:…	developmental process|extracellular region|immune system process|macromolecular complex|response to stimulus|cell|synapse|signaling|cellular process|metabolic process|protein binding|positive regulation of immune system process|nitrogen compound metabolic process|cellular component organization|regulation of metabolic process|complement component C1 complex|extracellular space|anatomical structur…	K03986	complement C1q subcomponent subunit A[-]	hsa05322|hsa05142|hsa05150|hsa04610|hsa05133|hsa05020	Systemic lupus erythematosus - Homo sapiens (human)|Chagas disease (American trypanosomiasis) - Homo sapiens (human)|Staphylococcus aureus infection - Homo sapiens (human)|Complement and coagulation cascades - Homo sapiens (human)|Pertussis - Homo sapiens (human)|Prion diseases - Homo sapiens (human)	1:22636628-22639678	89	0	1	0	0	2	3.91994	0	0.0552276	0	0	0.0987947	1.32506	0.0329316	5.33044	5.33044	40.2367	0.00810713	1	UP
ENSG00000173376	NDNF	neuron derived neurotrophic factor [Source:HGNC Symbol;Acc:HGNC:26256]	protein_coding	GO:0032502|GO:0005576|GO:0050896|GO:0040011|GO:0023052|GO:0009987|GO:0008152|GO:0030155|GO:0050793|GO:0048646|GO:0005515|GO:0007165|GO:0006807|GO:0016043|GO:0031012|GO:0009653|GO:0044237|GO:0045785|GO:0048856|GO:0048870|GO:0048523|GO:0007154|GO:0050794|GO:0071704|GO:0007155|GO:0043167|GO:0097367|GO:0035556|GO:1901135|GO:0030030|GO:0016477|GO:0001568|GO:0008201|GO:0019538|GO:0006082|GO:0002931|GO:…	developmental process|extracellular region|response to stimulus|locomotion|signaling|cellular process|metabolic process|regulation of cell adhesion|regulation of developmental process|anatomical structure formation involved in morphogenesis|protein binding|signal transduction|nitrogen compound metabolic process|cellular component organization|extracellular matrix|anatomical structure morphogenesi…	-	-	-	-	4:121035613-121073021	112	121	62	246	71	455	3.04664	3.7065	2.1152	6.90262	2.14059	13.8795	2.95611	7.64092	-1.37004	1.37004	2.58479	0.0283406	1	DOWN
ENSG00000173930	SLCO4C1	solute carrier organic anion transporter family member 4C1 [Source:HGNC Symbol;Acc:HGNC:23612]	protein_coding	GO:0032502|GO:0005576|GO:0002376|GO:0016020|GO:0005215|GO:0050896|GO:0005623|GO:0022414|GO:0000003|GO:0009987|GO:0031224|GO:0019953|GO:0005622|GO:0031090|GO:0005515|GO:0005886|GO:0022857|GO:0048609|GO:0005615|GO:0048856|GO:0045321|GO:0006955|GO:0043229|GO:0071944|GO:0043227|GO:0012505|GO:0002274|GO:0030141|GO:0043299|GO:0002443|GO:0070062|GO:0016323|GO:1903561|GO:0002263|GO:0032940|GO:0005774|GO:…	developmental process|extracellular region|immune system process|membrane|transporter activity|response to stimulus|cell|reproductive process|reproduction|cellular process|intrinsic component of membrane|sexual reproduction|intracellular|organelle membrane|protein binding|plasma membrane|transmembrane transporter activity|multicellular organismal reproductive process|extracellular space|anatomica…	-	-	-	-	5:102233986-102296284	41	160	64	4	55	8	0.949385	4.17214	1.85867	0.0955323	1.41156	0.207738	2.32673	0.57161	2.0252	2.0252	4.07049	0.0320962	1	UP
ENSG00000174099	MSRB3	methionine sulfoxide reductase B3 [Source:HGNC Symbol;Acc:HGNC:27375]	protein_coding	GO:0003824|GO:0050896|GO:0005623|GO:0009987|GO:0008152|GO:0005622|GO:0005515|GO:0006807|GO:0016491|GO:0044237|GO:0071704|GO:0043229|GO:0043227|GO:0043167|GO:0012505|GO:0055114|GO:0019538|GO:0043169|GO:0006979|GO:0043231|GO:0005783|GO:0005737|GO:0043170|GO:0044260|GO:0016667|GO:0044267|GO:0046872|GO:0005739|GO:0005829|GO:0016671|GO:0033745|GO:0030091|GO:0033743|GO:0046914|GO:0008270	catalytic activity|response to stimulus|cell|cellular process|metabolic process|intracellular|protein binding|nitrogen compound metabolic process|oxidoreductase activity|cellular metabolic process|organic substance metabolic process|intracellular organelle|membrane-bounded organelle|ion binding|endomembrane system|oxidation-reduction process|protein metabolic process|cation binding|response to ox…	-	-	-	-	12:65278643-65491430	300	362	248	1052	307	1238	1.67022	2.26954	1.73166	6.04148	1.89437	7.72918	1.89047	5.22168	-1.46577	1.46577	2.7621	0.0043755	0.801061	DOWN
ENSG00000174446	SNAPC5	small nuclear RNA activating complex polypeptide 5 [Source:HGNC Symbol;Acc:HGNC:15484]	protein_coding	GO:0005623|GO:0009987|GO:0008152|GO:0005622|GO:0005515|GO:0006807|GO:0009058|GO:0019222|GO:0044237|GO:0003700|GO:0050794|GO:0071704|GO:0043229|GO:0043227|GO:0006139|GO:1901360|GO:0034641|GO:0000995|GO:0046483|GO:0044249|GO:0051171|GO:0006725|GO:0043231|GO:0031323|GO:0043170|GO:0044260|GO:0005634|GO:0051252|GO:0031981|GO:0005730|GO:0016070|GO:0034645|GO:0010468|GO:0010467|GO:0005654|GO:0019438|GO:…	cell|cellular process|metabolic process|intracellular|protein binding|nitrogen compound metabolic process|biosynthetic process|regulation of metabolic process|cellular metabolic process|transcription factor activity, sequence-specific DNA binding|regulation of cellular process|organic substance metabolic process|intracellular organelle|membrane-bounded organelle|nucleobase-containing compound met…	-	-	-	-	15:66490135-66497780	87	82	80	30	38	39	1.76737	1.87585	2.03824	0.628651	0.85559	0.888441	1.89382	0.790894	1.25974	1.25974	2.39453	0.0313583	1	UP
ENSG00000174791	RIN1	Ras and Rab interactor 1 [Source:HGNC Symbol;Acc:HGNC:18749]	protein_coding	GO:0016020|GO:0007610|GO:0050896|GO:0005623|GO:0023052|GO:0009987|GO:0098772|GO:0005622|GO:0030234|GO:0005515|GO:0007165|GO:0042995|GO:0044297|GO:0005886|GO:0007154|GO:0050794|GO:0023051|GO:0043229|GO:0071944|GO:0050877|GO:0120025|GO:0008047|GO:0036477|GO:0048167|GO:0043005|GO:0050790|GO:0043025|GO:0007611|GO:0019899|GO:0007267|GO:0005737|GO:0044093|GO:0050804|GO:0010646|GO:0030425|GO:0030695|GO:…	membrane|behavior|response to stimulus|cell|signaling|cellular process|molecular function regulator|intracellular|enzyme regulator activity|protein binding|signal transduction|cell projection|cell body|plasma membrane|cell communication|regulation of cellular process|regulation of signaling|intracellular organelle|cell periphery|neurological system process|plasma membrane bounded cell projection|…	K17638	Ras and Rab interactor 1[-]	hsa04014	Ras signaling pathway - Homo sapiens (human)	11:66330241-66336840	91	89	79	171	224	224	0.921441	1.01483	1.00326	1.78607	2.51389	2.54351	0.979842	2.28116	-1.21915	1.21915	2.32809	0.0149911	1	DOWN
ENSG00000175324	LSM1	LSM1 homolog, mRNA degradation associated [Source:HGNC Symbol;Acc:HGNC:20472]	protein_coding	GO:0032502|GO:0032991|GO:0005623|GO:0009987|GO:0008152|GO:0005622|GO:0050793|GO:0005515|GO:0006807|GO:1990904|GO:0042995|GO:0044297|GO:0009892|GO:0019222|GO:0097159|GO:0044237|GO:0048856|GO:0048523|GO:0050794|GO:0071704|GO:0009056|GO:0043229|GO:0043227|GO:0006139|GO:0120025|GO:0045595|GO:1901360|GO:0036477|GO:0003676|GO:0043005|GO:0034641|GO:0043025|GO:0046483|GO:0006725|GO:0007275|GO:0043231|GO:…	developmental process|macromolecular complex|cell|cellular process|metabolic process|intracellular|regulation of developmental process|protein binding|nitrogen compound metabolic process|ribonucleoprotein complex|cell projection|cell body|negative regulation of metabolic process|regulation of metabolic process|organic cyclic compound binding|cellular metabolic process|anatomical structure develop…	K12620	U6 snRNA-associated Sm-like protein LSm1[-]	hsa03018	RNA degradation - Homo sapiens (human)	8:38163335-38176730	494	381	256	193	184	257	13.4816	11.7089	8.76222	5.43309	5.56553	7.86519	11.3176	6.28794	0.847907	0.847907	1.79989	0.0448525	1	UP
ENSG00000175573	C11orf68	chromosome 11 open reading frame 68 [Source:HGNC Symbol;Acc:HGNC:28801]	protein_coding	GO:0005515|GO:0097159|GO:0003676|GO:0003723	protein binding|organic cyclic compound binding|nucleic acid binding|RNA binding	-	-	-	-	11:65916810-65919062	479	292	373	1135	686	602	12.5053	8.58455	12.2131	30.5654	19.8498	17.6245	11.101	22.6799	-1.03073	1.03073	2.04305	0.0224583	1	DOWN
ENSG00000175592	FOSL1	FOS like 1, AP-1 transcription factor subunit [Source:HGNC Symbol;Acc:HGNC:13718]	protein_coding	GO:0032502|GO:0016020|GO:0007610|GO:0050896|GO:0005623|GO:0045202|GO:0040011|GO:0022414|GO:0000003|GO:0009987|GO:0008152|GO:0051707|GO:0019953|GO:0005622|GO:0003006|GO:0097060|GO:0005515|GO:0006807|GO:0016043|GO:0042995|GO:0009058|GO:0005886|GO:0019222|GO:0097159|GO:0048609|GO:0098793|GO:0044237|GO:0048856|GO:0044089|GO:0048523|GO:0003700|GO:0007154|GO:0008283|GO:0050794|GO:0009893|GO:0071704|GO:…	developmental process|membrane|behavior|response to stimulus|cell|synapse|locomotion|reproductive process|reproduction|cellular process|metabolic process|response to other organism|sexual reproduction|intracellular|developmental process involved in reproduction|synaptic membrane|protein binding|nitrogen compound metabolic process|cellular component organization|cell projection|biosynthetic proces…	K04502	fos-like antigen 1[-]	hsa05166|hsa04310|hsa04380|hsa04657	Human T-cell leukemia virus 1 infection - Homo sapiens (human)|Wnt signaling pathway - Homo sapiens (human)|Osteoclast differentiation - Homo sapiens (human)|IL-17 signaling pathway - Homo sapiens (human)	11:65892049-65900573	220	204	170	1015	360	557	6.56241	6.85247	6.35984	31.2307	11.9019	18.6318	6.59157	20.5881	-1.64312	1.64312	3.1234	0.000447909	0.259675	DOWN
ENSG00000175602	CCDC85B	coiled-coil domain containing 85B [Source:HGNC Symbol;Acc:HGNC:24926]	protein_coding	GO:0032502|GO:0030054|GO:0005623|GO:0009987|GO:0008152|GO:0045926|GO:0005622|GO:0050793|GO:0005515|GO:0006807|GO:0016043|GO:0009058|GO:0009892|GO:0019222|GO:0044237|GO:0048523|GO:0040008|GO:0050794|GO:0071704|GO:0043229|GO:0043227|GO:0006139|GO:0030308|GO:0045595|GO:1901360|GO:0001558|GO:0034641|GO:0046483|GO:0044249|GO:0051171|GO:0006725|GO:0009890|GO:0043231|GO:0051128|GO:0031323|GO:0045596|GO:…	developmental process|cell junction|cell|cellular process|metabolic process|negative regulation of growth|intracellular|regulation of developmental process|protein binding|nitrogen compound metabolic process|cellular component organization|biosynthetic process|negative regulation of metabolic process|regulation of metabolic process|cellular metabolic process|negative regulation of cellular proces…	-	-	-	-	11:65890673-65891635	899	656	745	2742	1505	1221	109.577	90.0407	113.887	344.748	203.314	166.892	104.501	238.318	-1.18936	1.18936	2.28052	0.00858388	1	DOWN
ENSG00000175793	SFN	stratifin [Source:HGNC Symbol;Acc:HGNC:10773]	protein_coding	GO:0032502|GO:0005576|GO:0050896|GO:0005623|GO:0023052|GO:0009987|GO:0008152|GO:0098772|GO:0005622|GO:1904951|GO:0000075|GO:1903829|GO:0050793|GO:0030234|GO:0005515|GO:0007165|GO:0006807|GO:0051050|GO:0016043|GO:0009892|GO:0033036|GO:0019222|GO:0005615|GO:0044237|GO:0048856|GO:0048523|GO:0040008|GO:0007154|GO:0008283|GO:0050794|GO:0023051|GO:0071704|GO:0043229|GO:0045927|GO:0043227|GO:0051641|GO:…	developmental process|extracellular region|response to stimulus|cell|signaling|cellular process|metabolic process|molecular function regulator|intracellular|positive regulation of establishment of protein localization|cell cycle checkpoint|positive regulation of cellular protein localization|regulation of developmental process|enzyme regulator activity|protein binding|signal transduction|nitrogen…	K06644	stratifin[-]	hsa04110|hsa04115|hsa04960	Cell cycle - Homo sapiens (human)|p53 signaling pathway - Homo sapiens (human)|Aldosterone-regulated sodium reabsorption - Homo sapiens (human)	1:26863149-26864456	1	1	2	14	4	196	0.0897164	0.101006	0.225048	1.29593	0.397859	19.7239	0.13859	7.13924	-5.68687	5.68687	51.5133	7.60726e-05	0.0814211	DOWN
ENSG00000175886	RPL7AP66	ribosomal protein L7a pseudogene 66 [Source:HGNC Symbol;Acc:HGNC:35682]	processed_pseudogene	-	-	-	-	-	-	18:39334872-39335672	155	129	48	50	33	43	22.7135	21.2872	8.82164	7.55789	5.35964	7.06615	17.6074	6.66122	1.40233	1.40233	2.64327	0.0200505	1	UP
ENSG00000176641	RNF152	ring finger protein 152 [Source:HGNC Symbol;Acc:HGNC:26811]	protein_coding	GO:0016020|GO:0003824|GO:0050896|GO:0005623|GO:0023052|GO:0009987|GO:0008152|GO:0031224|GO:0005622|GO:0031090|GO:0005515|GO:0007165|GO:0023057|GO:0006807|GO:0019222|GO:0031300|GO:0044237|GO:0048523|GO:0007154|GO:0050794|GO:0009893|GO:0023051|GO:0071704|GO:0009056|GO:0016740|GO:0043229|GO:0043227|GO:0043167|GO:0035556|GO:0009966|GO:0019538|GO:0031668|GO:0043169|GO:0009968|GO:0019899|GO:0005774|GO:…	membrane|catalytic activity|response to stimulus|cell|signaling|cellular process|metabolic process|intrinsic component of membrane|intracellular|organelle membrane|protein binding|signal transduction|negative regulation of signaling|nitrogen compound metabolic process|regulation of metabolic process|intrinsic component of organelle membrane|cellular metabolic process|negative regulation of cellul…	K15705	E3 ubiquitin-protein ligase RNF152[2.3.2.27]	hsa04150	mTOR signaling pathway - Homo sapiens (human)	18:61808067-61894247	400	150	176	106	98	122	4.27643	1.80589	2.3599	1.16897	1.16124	1.46266	2.81407	1.26429	1.15433	1.15433	2.22582	0.0196288	1	UP
ENSG00000177283	FZD8	frizzled class receptor 8 [Source:HGNC Symbol;Acc:HGNC:4046]	protein_coding	GO:0032502|GO:0002376|GO:0016020|GO:0032991|GO:0050896|GO:0005623|GO:0023052|GO:0009987|GO:0008152|GO:0031224|GO:0005622|GO:0048646|GO:0005515|GO:0007165|GO:0006807|GO:0005886|GO:0009653|GO:0019222|GO:0044237|GO:0048856|GO:0098796|GO:0045321|GO:0038023|GO:0007154|GO:0050794|GO:0009893|GO:0023051|GO:0071704|GO:0002520|GO:0043229|GO:0071944|GO:0043227|GO:0012505|GO:0035556|GO:0048534|GO:0023014|GO:…	developmental process|immune system process|membrane|macromolecular complex|response to stimulus|cell|signaling|cellular process|metabolic process|intrinsic component of membrane|intracellular|anatomical structure formation involved in morphogenesis|protein binding|signal transduction|nitrogen compound metabolic process|plasma membrane|anatomical structure morphogenesis|regulation of metabolic pr…	K02375	frizzled 5/8[-]	hsa05200|hsa05010|hsa05165|hsa05205|hsa05225|hsa04310|hsa04390|hsa04934|hsa04150|hsa05226|hsa05224|hsa04550|hsa04916|hsa05217	Pathways in cancer - Homo sapiens (human)|Alzheimer disease - Homo sapiens (human)|Human papillomavirus infection - Homo sapiens (human)|Proteoglycans in cancer - Homo sapiens (human)|Hepatocellular carcinoma - Homo sapiens (human)|Wnt signaling pathway - Homo sapiens (human)|Hippo signaling pathway - Homo sapiens (human)|Cushing syndrome - Homo sapiens (human)|mTOR signaling pathway - Homo sapie…	10:35638249-35642278	234	413	408	2750	219	354	6.81546	13.5459	14.9038	82.6205	7.06961	11.5623	11.7551	33.7508	-1.52164	1.52164	2.87117	0.041834	1	DOWN
ENSG00000177542	SLC25A22	solute carrier family 25 member 22 [Source:HGNC Symbol;Acc:HGNC:19954]	protein_coding	GO:0016020|GO:0005215|GO:0005623|GO:0009987|GO:0008152|GO:0031224|GO:0005622|GO:0031090|GO:0022857|GO:0044237|GO:0043229|GO:0043227|GO:0051641|GO:0006091|GO:0055114|GO:0031966|GO:0022900|GO:0016021|GO:0043231|GO:0015980|GO:0005737|GO:0019866|GO:0046907|GO:0051649|GO:0005739|GO:0006839|GO:0045333|GO:0022904|GO:0006811|GO:0055085|GO:0005743|GO:0005740|GO:0071702|GO:0015291|GO:0015075|GO:0015711|GO:…	membrane|transporter activity|cell|cellular process|metabolic process|intrinsic component of membrane|intracellular|organelle membrane|transmembrane transporter activity|cellular metabolic process|intracellular organelle|membrane-bounded organelle|cellular localization|generation of precursor metabolites and energy|oxidation-reduction process|mitochondrial membrane|electron transport chain|integr…	-	-	-	-	11:790475-798281	112	52	46	223	182	201	1.22052	0.638124	0.628704	2.50674	2.19822	2.45632	0.829117	2.38709	-1.52561	1.52561	2.87908	0.00572292	0.860851	DOWN
ENSG00000177575	CD163	CD163 molecule [Source:HGNC Symbol;Acc:HGNC:1631]	protein_coding	GO:0005576|GO:0016020|GO:0050896|GO:0005623|GO:0031224|GO:0005622|GO:0031090|GO:0005515|GO:0005886|GO:0009986|GO:0043229|GO:0071944|GO:0043227|GO:0009897|GO:0006952|GO:0030666|GO:0031982|GO:0016021|GO:0097708|GO:0038024|GO:0005737|GO:0031226|GO:0012506|GO:0030659|GO:0031410|GO:0016192|GO:0005887|GO:0006954|GO:0005044|GO:0030139|GO:0006897|GO:0002526|GO:0006953|GO:0006898	extracellular region|membrane|response to stimulus|cell|intrinsic component of membrane|intracellular|organelle membrane|protein binding|plasma membrane|cell surface|intracellular organelle|cell periphery|membrane-bounded organelle|external side of plasma membrane|defense response|endocytic vesicle membrane|vesicle|integral component of membrane|intracellular vesicle|cargo receptor activity|cytop…	-	-	-	-	12:7470813-7503893	310	4	2	0	2	3	3.63	0.0527477	0.0293658	0	0.0259512	0.0393922	1.23737	0.0217812	5.82805	5.82805	56.8092	0.00040701	0.258461	UP
ENSG00000177600	RPLP2	ribosomal protein lateral stalk subunit P2 [Source:HGNC Symbol;Acc:HGNC:10377]	protein_coding	GO:0005576|GO:0016020|GO:0030054|GO:0032991|GO:0005198|GO:0005623|GO:0009987|GO:0008152|GO:0030055|GO:0005622|GO:0003735|GO:0005515|GO:0006807|GO:1990904|GO:0009058|GO:0009892|GO:0033036|GO:0019222|GO:0005615|GO:0044237|GO:0071704|GO:0009056|GO:0043229|GO:0043227|GO:0051641|GO:0006139|GO:0019538|GO:0070062|GO:1901360|GO:0006413|GO:1903561|GO:0034641|GO:0046483|GO:0044249|GO:0006725|GO:0031982|GO:…	extracellular region|membrane|cell junction|macromolecular complex|structural molecule activity|cell|cellular process|metabolic process|cell-substrate junction|intracellular|structural constituent of ribosome|protein binding|nitrogen compound metabolic process|ribonucleoprotein complex|biosynthetic process|negative regulation of metabolic process|macromolecule localization|regulation of metabolic…	K02943	large subunit ribosomal protein LP2[-]	hsa03010	Ribosome - Homo sapiens (human)	11:809965-812880	5638	2801	1790	1710	1651	1857	209.621	117.274	83.4682	65.5815	68.0346	77.4252	136.788	70.3471	0.959375	0.959375	1.94447	0.0270256	1	UP
ENSG00000177606	JUN	Jun proto-oncogene, AP-1 transcription factor subunit [Source:HGNC Symbol;Acc:HGNC:6204]	protein_coding	GO:0032502|GO:0002376|GO:0032991|GO:0007610|GO:0050896|GO:0005623|GO:0040011|GO:0023052|GO:0009987|GO:0008152|GO:0098772|GO:0048511|GO:0051707|GO:0007623|GO:0005622|GO:0035821|GO:0050793|GO:0030234|GO:0048646|GO:0005515|GO:0002684|GO:0007165|GO:0006807|GO:0017053|GO:0044877|GO:0016043|GO:0009058|GO:0009892|GO:0040012|GO:0009653|GO:0019222|GO:0097159|GO:0044237|GO:0048856|GO:0048870|GO:0044089|GO:…	developmental process|immune system process|macromolecular complex|behavior|response to stimulus|cell|locomotion|signaling|cellular process|metabolic process|molecular function regulator|rhythmic process|response to other organism|circadian rhythm|intracellular|modification of morphology or physiology of other organism|regulation of developmental process|enzyme regulator activity|anatomical struc…	K04448	transcription factor AP-1[-]	hsa05200|hsa04010|hsa05131|hsa05166|hsa04024|hsa05132|hsa05170|hsa05203|hsa05169|hsa04510|hsa05130|hsa05167|hsa04621|hsa05161|hsa04530|hsa04310|hsa04921|hsa04932|hsa05224|hsa05162|hsa04915|hsa05418|hsa04210|hsa05135|hsa04926|hsa04380|hsa04722|hsa04668|hsa04659|hsa04660|hsa04620|hsa04625|hsa05142|hsa04933|hsa01522|hsa05231|hsa04657|hsa05323|hsa04912|hsa04658|hsa05235|hsa05210|hsa04012|hsa04662|hsa…	Pathways in cancer - Homo sapiens (human)|MAPK signaling pathway - Homo sapiens (human)|Shigellosis - Homo sapiens (human)|Human T-cell leukemia virus 1 infection - Homo sapiens (human)|cAMP signaling pathway - Homo sapiens (human)|Salmonella infection - Homo sapiens (human)|Human immunodeficiency virus 1 infection - Homo sapiens (human)|Viral carcinogenesis - Homo sapiens (human)|Epstein-Barr vi…	1:58780791-58784047	652	651	807	2246	1092	1046	23.4971	26.4195	36.4753	83.4934	43.6176	42.2726	28.7973	56.4612	-0.971327	0.971327	1.96064	0.0360613	1	DOWN
ENSG00000177666	PNPLA2	patatin like phospholipase domain containing 2 [Source:HGNC Symbol;Acc:HGNC:30802]	protein_coding	GO:0016020|GO:0003824|GO:0005623|GO:0009987|GO:0008152|GO:0031224|GO:0005622|GO:0042175|GO:0006807|GO:0016043|GO:0005886|GO:0033036|GO:0019222|GO:0016787|GO:0044237|GO:0050794|GO:0009893|GO:0071704|GO:0009056|GO:0043229|GO:0071944|GO:0043227|GO:0005789|GO:0012505|GO:0045834|GO:0019915|GO:0010883|GO:1905952|GO:0019538|GO:0016788|GO:0010888|GO:0006629|GO:0044255|GO:0006996|GO:0016021|GO:0043231|GO:…	membrane|catalytic activity|cell|cellular process|metabolic process|intrinsic component of membrane|intracellular|nuclear outer membrane-endoplasmic reticulum membrane network|nitrogen compound metabolic process|cellular component organization|plasma membrane|macromolecule localization|regulation of metabolic process|hydrolase activity|cellular metabolic process|regulation of cellular process|pos…	K16816	patatin-like phospholipase domain-containing protein 2[3.1.1.3]	hsa01100|hsa04714	Metabolic pathways - Homo sapiens (human)|Thermogenesis - Homo sapiens (human)	11:818914-825573	364	426	500	1205	672	690	5.87048	7.73677	10.1135	20.0463	12.012	12.4791	7.90691	14.8458	-0.908868	0.908868	1.87757	0.0415783	1	DOWN
ENSG00000177989	ODF3B	outer dense fiber of sperm tails 3B [Source:HGNC Symbol;Acc:HGNC:34388]	protein_coding	-	-	-	-	-	-	22:50529710-50532580	58	73	43	257	40	203	1.2965	1.83757	1.2055	5.92586	0.990999	5.08862	1.44652	4.00182	-1.46807	1.46807	2.76651	0.0281661	1	DOWN
ENSG00000178449	COX14	cytochrome c oxidase assembly factor COX14 [Source:HGNC Symbol;Acc:HGNC:28216]	protein_coding	GO:0016020|GO:0005623|GO:0009987|GO:0031224|GO:0005622|GO:0031090|GO:0016043|GO:0043229|GO:0043227|GO:0022607|GO:0031966|GO:0043933|GO:0006996|GO:0016021|GO:0043231|GO:0005737|GO:0065003|GO:0005739|GO:0005740|GO:0007005|GO:0034622|GO:0033108|GO:0033617|GO:0017004|GO:0008535	membrane|cell|cellular process|intrinsic component of membrane|intracellular|organelle membrane|cellular component organization|intracellular organelle|membrane-bounded organelle|cellular component assembly|mitochondrial membrane|macromolecular complex subunit organization|organelle organization|integral component of membrane|intracellular membrane-bounded organelle|cytoplasm|macromolecular compl…	K18181	cytochrome c oxidase assembly factor 14[-]	hsa04714	Thermogenesis - Homo sapiens (human)	12:50112082-50120457	588	390	217	181	194	185	33.9488	25.3565	15.7132	10.7796	12.4143	11.9779	25.0062	11.7239	1.09283	1.09283	2.13292	0.0129017	1	UP
ENSG00000178761	FAM219B	family with sequence similarity 219 member B [Source:HGNC Symbol;Acc:HGNC:24695]	protein_coding	-	-	-	-	-	-	15:74899992-74906883	438	160	154	151	122	75	2.77899	1.14317	1.22544	0.988243	0.857917	0.533626	1.71587	0.793262	1.11307	1.11307	2.16305	0.0276566	1	UP
ENSG00000178802	MPI	mannose phosphate isomerase [Source:HGNC Symbol;Acc:HGNC:7216]	protein_coding	GO:0005576|GO:0003824|GO:0005623|GO:0009987|GO:0008152|GO:0016853|GO:0005622|GO:0006807|GO:0009058|GO:0005615|GO:0044237|GO:0071704|GO:0043227|GO:0043167|GO:0005975|GO:0006139|GO:1901135|GO:0061611|GO:0019538|GO:0070062|GO:1901360|GO:0043169|GO:1903561|GO:0034641|GO:0046483|GO:0044249|GO:0006725|GO:0019637|GO:0031982|GO:0044281|GO:0005737|GO:0043170|GO:0044260|GO:0006486|GO:0070085|GO:0006796|GO:…	extracellular region|catalytic activity|cell|cellular process|metabolic process|isomerase activity|intracellular|nitrogen compound metabolic process|biosynthetic process|extracellular space|cellular metabolic process|organic substance metabolic process|membrane-bounded organelle|ion binding|carbohydrate metabolic process|nucleobase-containing compound metabolic process|carbohydrate derivative met…	K01809	mannose-6-phosphate isomerase[5.3.1.8]	hsa01100|hsa00520|hsa00051	Metabolic pathways - Homo sapiens (human)|Amino sugar and nucleotide sugar metabolism - Homo sapiens (human)|Fructose and mannose metabolism - Homo sapiens (human)	15:74890005-74902219	524	413	151	179	199	186	3.05028	2.70729	1.10241	1.07482	1.28391	1.21417	2.28666	1.19097	0.94111	0.94111	1.92	0.0438799	1	UP
ENSG00000179583	CIITA	class II major histocompatibility complex transactivator [Source:HGNC Symbol;Acc:HGNC:7067]	protein_coding	GO:0032502|GO:0002376|GO:0003824|GO:0050896|GO:0005623|GO:0023052|GO:0009987|GO:0008152|GO:0005622|GO:0005515|GO:0007165|GO:0006807|GO:0044877|GO:0009058|GO:0009892|GO:0019222|GO:0097159|GO:0036094|GO:0044237|GO:0048523|GO:0007154|GO:0050794|GO:0009893|GO:0009986|GO:0071704|GO:0006955|GO:0016740|GO:0043229|GO:0043227|GO:0043167|GO:0097367|GO:0003712|GO:0045087|GO:0006139|GO:0016746|GO:0008022|GO:…	developmental process|immune system process|catalytic activity|response to stimulus|cell|signaling|cellular process|metabolic process|intracellular|protein binding|signal transduction|nitrogen compound metabolic process|macromolecular complex binding|biosynthetic process|negative regulation of metabolic process|regulation of metabolic process|organic cyclic compound binding|small molecule binding…	K08060	MHC class II transactivator[2.7.11.1]	hsa05152|hsa05164|hsa05145|hsa04612|hsa05340	Tuberculosis - Homo sapiens (human)|Influenza A - Homo sapiens (human)|Toxoplasmosis - Homo sapiens (human)|Antigen processing and presentation - Homo sapiens (human)|Primary immunodeficiency - Homo sapiens (human)	16:10866222-10943021	30	247	94	679	310	233	0.112375	1.04187	0.441598	2.62353	1.28699	0.978719	0.531948	1.62975	-1.61529	1.61529	3.06373	0.0117163	1	DOWN
ENSG00000179598	PLD6	phospholipase D family member 6 [Source:HGNC Symbol;Acc:HGNC:30447]	protein_coding	GO:0032502|GO:0016020|GO:0003824|GO:0005623|GO:0022414|GO:0000003|GO:0009987|GO:0008152|GO:0031224|GO:0019953|GO:0005622|GO:0043046|GO:0050793|GO:0031090|GO:0003006|GO:0030719|GO:0005515|GO:0006807|GO:0016043|GO:0009058|GO:0009653|GO:0048609|GO:0016787|GO:0044237|GO:0048856|GO:0019867|GO:0050794|GO:0032259|GO:0071704|GO:0009056|GO:0043229|GO:0043227|GO:0043167|GO:0042802|GO:0006139|GO:0022607|GO:…	developmental process|membrane|catalytic activity|cell|reproductive process|reproduction|cellular process|metabolic process|intrinsic component of membrane|sexual reproduction|intracellular|DNA methylation involved in gamete generation|regulation of developmental process|organelle membrane|developmental process involved in reproduction|P granule organization|protein binding|nitrogen compound meta…	-	-	-	-	17:17200995-17206333	26	24	21	116	29	55	1.18381	1.23053	1.19914	5.44797	1.46341	2.80817	1.20449	3.23985	-1.4275	1.4275	2.6898	0.049833	1	DOWN
ENSG00000179862	CITED4	Cbp/p300 interacting transactivator with Glu/Asp rich carboxy-terminal domain 4 [Source:HGNC Symbol;Acc:HGNC:18696]	protein_coding	GO:0050896|GO:0005623|GO:0009987|GO:0008152|GO:0005622|GO:0043627|GO:0006807|GO:0009058|GO:0019222|GO:0044237|GO:0050794|GO:0009893|GO:0071704|GO:0043229|GO:0043227|GO:0003712|GO:0006139|GO:1901360|GO:0051173|GO:0034641|GO:0046483|GO:0044249|GO:0051171|GO:0006725|GO:0043231|GO:0031325|GO:0031323|GO:0005737|GO:0043170|GO:0044260|GO:0005634|GO:0051252|GO:0031981|GO:0031328|GO:0010557|GO:0016070|GO:…	response to stimulus|cell|cellular process|metabolic process|intracellular|response to estrogen|nitrogen compound metabolic process|biosynthetic process|regulation of metabolic process|cellular metabolic process|regulation of cellular process|positive regulation of metabolic process|organic substance metabolic process|intracellular organelle|membrane-bounded organelle|transcription cofactor activ…	-	-	-	-	1:40861054-40862363	19	40	41	193	93	71	1.70244	4.03599	4.60742	17.838	9.23572	7.13397	3.44862	11.4026	-1.72527	1.72527	3.30641	0.00949125	1	DOWN
ENSG00000179889	PDXDC1	pyridoxal dependent decarboxylase domain containing 1 [Source:HGNC Symbol;Acc:HGNC:28995]	protein_coding	GO:0003824|GO:0005623|GO:0040011|GO:0009987|GO:0008152|GO:0005622|GO:0005515|GO:0016829|GO:0006807|GO:0097159|GO:0036094|GO:0044237|GO:0048870|GO:0071704|GO:0009056|GO:0043229|GO:0043227|GO:0043167|GO:0048037|GO:0012505|GO:0070279|GO:0016477|GO:0006082|GO:0030170|GO:0006629|GO:0005794|GO:0044255|GO:0050839|GO:0016830|GO:0043231|GO:0044281|GO:0019842|GO:0005783|GO:0005737|GO:0001667|GO:0016042|GO:…	catalytic activity|cell|locomotion|cellular process|metabolic process|intracellular|protein binding|lyase activity|nitrogen compound metabolic process|organic cyclic compound binding|small molecule binding|cellular metabolic process|cell motility|organic substance metabolic process|catabolic process|intracellular organelle|membrane-bounded organelle|ion binding|cofactor binding|endomembrane syste…	-	-	-	-	16:14974591-15139339	619	390	458	1292	818	751	3.99191	2.83225	3.70436	8.59463	5.84676	5.43112	3.50951	6.62417	-0.916472	0.916472	1.88749	0.0373823	1	DOWN
ENSG00000180155	LYNX1	Ly6/neurotoxin 1 [Source:HGNC Symbol;Acc:HGNC:29604]	protein_coding	GO:0016020|GO:0050896|GO:0005623|GO:0045202|GO:0023052|GO:0009987|GO:0098772|GO:0031224|GO:0016247|GO:0005622|GO:0005515|GO:0007165|GO:0042995|GO:0005886|GO:0007154|GO:0050794|GO:0023051|GO:0030545|GO:0043229|GO:0071944|GO:0043227|GO:0012505|GO:0009966|GO:0031225|GO:0044092|GO:0120025|GO:0030547|GO:0036477|GO:0043005|GO:0099106|GO:0016248|GO:0043231|GO:0007267|GO:0005783|GO:0005737|GO:0010469|GO:…	membrane|response to stimulus|cell|synapse|signaling|cellular process|molecular function regulator|intrinsic component of membrane|channel regulator activity|intracellular|protein binding|signal transduction|cell projection|plasma membrane|cell communication|regulation of cellular process|regulation of signaling|receptor regulator activity|intracellular organelle|cell periphery|membrane-bounded o…	-	-	-	-	8:142771197-142777810	345	298	431	873	525	713	3.99282	3.88377	6.256	10.422	6.73431	9.2536	4.71086	8.8033	-0.902053	0.902053	1.86872	0.0441108	1	DOWN
ENSG00000180616	SSTR2	somatostatin receptor 2 [Source:HGNC Symbol;Acc:HGNC:11331]	protein_coding	GO:0032502|GO:0016020|GO:0050896|GO:0005623|GO:0022414|GO:0023052|GO:0000003|GO:0009987|GO:0031224|GO:0019953|GO:0005622|GO:0005515|GO:0007165|GO:0042995|GO:0005886|GO:0048609|GO:0048856|GO:0048523|GO:0038023|GO:0007154|GO:0008283|GO:0050794|GO:0071944|GO:0033218|GO:0003012|GO:0048513|GO:0060322|GO:0120025|GO:0010033|GO:0009725|GO:0042277|GO:0043005|GO:0004888|GO:0021549|GO:0016021|GO:0007275|GO:…	developmental process|membrane|response to stimulus|cell|reproductive process|signaling|reproduction|cellular process|intrinsic component of membrane|sexual reproduction|intracellular|protein binding|signal transduction|cell projection|plasma membrane|multicellular organismal reproductive process|anatomical structure development|negative regulation of cellular process|signaling receptor activity|…	K04218	somatostatin receptor 2[-]	hsa04080|hsa04024|hsa04935|hsa04971	Neuroactive ligand-receptor interaction - Homo sapiens (human)|cAMP signaling pathway - Homo sapiens (human)|Growth hormone synthesis, secretion and action - Homo sapiens (human)|Gastric acid secretion - Homo sapiens (human)	17:73165010-73176633	162	240	38	87	12	31	2.31469	3.86158	0.680954	1.28225	0.190027	0.496699	2.28574	0.656325	1.80018	1.80018	3.48263	0.0178405	1	UP
ENSG00000181524	RPL24P4	ribosomal protein L24 pseudogene 4 [Source:HGNC Symbol;Acc:HGNC:21371]	processed_pseudogene	-	-	-	-	-	-	6:42956345-42956765	404	65	26	31	25	28	112.638	20.4076	9.09162	8.91538	7.72541	8.7542	47.379	8.465	2.48466	2.48466	5.59704	0.00249986	0.620964	UP
ENSG00000182149	IST1	IST1 factor associated with ESCRT-III [Source:HGNC Symbol;Acc:HGNC:28977]	protein_coding	GO:0032502|GO:0005576|GO:0002376|GO:0050896|GO:0005623|GO:0040011|GO:0009987|GO:0008152|GO:0005622|GO:0050793|GO:0090543|GO:0005515|GO:0006807|GO:0044877|GO:0016043|GO:0033036|GO:0009653|GO:0019222|GO:0009838|GO:0005615|GO:0044237|GO:0048856|GO:0045321|GO:0040008|GO:0050794|GO:0009893|GO:0030496|GO:0048589|GO:0071704|GO:0006955|GO:0043229|GO:0045927|GO:0043227|GO:0012505|GO:0002274|GO:0022607|GO:…	developmental process|extracellular region|immune system process|response to stimulus|cell|locomotion|cellular process|metabolic process|intracellular|regulation of developmental process|Flemming body|protein binding|nitrogen compound metabolic process|macromolecular complex binding|cellular component organization|macromolecule localization|anatomical structure morphogenesis|regulation of metabol…	K19476	vacuolar protein sorting-associated protein IST1[-]	hsa04144	Endocytosis - Homo sapiens (human)	16:71845996-71931199	871	675	316	412	341	304	4.69855	4.1004	2.13791	2.29255	2.03879	1.83899	3.64562	2.05678	0.825779	0.825779	1.77249	0.0482679	1	UP
ENSG00000183283	DAZAP2	DAZ associated protein 2 [Source:HGNC Symbol;Acc:HGNC:2684]	protein_coding	GO:0032991|GO:0005623|GO:0009987|GO:0008152|GO:0098772|GO:0005622|GO:0030234|GO:0005515|GO:0006807|GO:0019222|GO:0044237|GO:0050794|GO:0009893|GO:0071704|GO:0043229|GO:0043227|GO:0042802|GO:0019538|GO:0051173|GO:0008047|GO:0050790|GO:0019899|GO:0051171|GO:0043231|GO:0031325|GO:0031323|GO:0005737|GO:0043170|GO:0044260|GO:0044093|GO:0019207|GO:0005102|GO:0019904|GO:0005634|GO:0051247|GO:0006796|GO:…	macromolecular complex|cell|cellular process|metabolic process|molecular function regulator|intracellular|enzyme regulator activity|protein binding|nitrogen compound metabolic process|regulation of metabolic process|cellular metabolic process|regulation of cellular process|positive regulation of metabolic process|organic substance metabolic process|intracellular organelle|membrane-bounded organel…	-	-	-	-	12:51238724-51271362	556	330	272	1392	676	405	4.70933	3.14757	2.88942	12.1618	6.34605	3.8468	3.58211	7.45156	-1.05673	1.05673	2.08022	0.0387021	1	DOWN
ENSG00000183458	AC138932.1	polycystic kidney disease 1 (autosomal dominant) (PKD1) pseudogene	transcribed_unprocessed_pseudogene	-	-	-	-	-	-	16:14911551-14935708	261	236	363	886	454	463	4.34054	4.41969	7.57126	15.1989	8.36819	8.63464	5.44383	10.7339	-0.979482	0.979482	1.97176	0.0392057	1	DOWN
ENSG00000183779	ZNF703	zinc finger protein 703 [Source:HGNC Symbol;Acc:HGNC:25883]	protein_coding	GO:0032502|GO:0032991|GO:0050896|GO:0005623|GO:0040011|GO:0023052|GO:0009987|GO:0008152|GO:0005622|GO:0030155|GO:0050793|GO:0005515|GO:0007165|GO:0006807|GO:0016043|GO:0009058|GO:0009892|GO:0040012|GO:0019222|GO:0097159|GO:0044237|GO:0048856|GO:0048870|GO:0048523|GO:0007154|GO:0008283|GO:0050794|GO:0023051|GO:0071704|GO:0007155|GO:0043229|GO:0043227|GO:0043167|GO:0040017|GO:0071559|GO:0051272|GO:…	developmental process|macromolecular complex|response to stimulus|cell|locomotion|signaling|cellular process|metabolic process|intracellular|regulation of cell adhesion|regulation of developmental process|protein binding|signal transduction|nitrogen compound metabolic process|cellular component organization|biosynthetic process|negative regulation of metabolic process|regulation of locomotion|reg…	-	-	-	-	8:37695782-37700019	415	377	395	2532	548	365	14.6899	15.0276	17.5358	92.4505	21.4993	14.4885	15.7511	42.8128	-1.44259	1.44259	2.71808	0.0190847	1	DOWN
ENSG00000184232	OAF	out at first homolog [Source:HGNC Symbol;Acc:HGNC:28752]	protein_coding	-	-	-	-	-	-	11:120211032-120230334	343	490	780	1393	2644	395	11.3506	18.2598	32.3725	47.5499	96.9745	14.6582	20.661	53.0609	-1.36074	1.36074	2.56817	0.029106	1	DOWN
ENSG00000184292	TACSTD2	tumor associated calcium signal transducer 2 [Source:HGNC Symbol;Acc:HGNC:11530]	protein_coding	GO:0032502|GO:0005576|GO:0016020|GO:0050896|GO:0005623|GO:0040011|GO:0009987|GO:0031224|GO:0005622|GO:0030155|GO:0050793|GO:0005515|GO:0016043|GO:0005886|GO:0045178|GO:0040012|GO:0009653|GO:0005615|GO:0048856|GO:0048870|GO:0048523|GO:0008283|GO:0050794|GO:0007155|GO:0043229|GO:0071944|GO:0043227|GO:0040013|GO:0032231|GO:0050877|GO:0009887|GO:0051270|GO:0048513|GO:0022607|GO:0048729|GO:0030030|GO:…	developmental process|extracellular region|membrane|response to stimulus|cell|locomotion|cellular process|intrinsic component of membrane|intracellular|regulation of cell adhesion|regulation of developmental process|protein binding|cellular component organization|plasma membrane|basal part of cell|regulation of locomotion|anatomical structure morphogenesis|extracellular space|anatomical structure…	-	-	-	-	1:58575433-58577252	35	60	65	95	123	225	2.25727	4.35754	5.25758	6.31996	8.79209	16.2726	3.95746	10.4615	-1.40245	1.40245	2.6435	0.0218541	1	DOWN
ENSG00000184524	CEND1	cell cycle exit and neuronal differentiation 1 [Source:HGNC Symbol;Acc:HGNC:24153]	protein_coding	GO:0032502|GO:0016020|GO:0007610|GO:0005623|GO:0040011|GO:0009987|GO:0031224|GO:0005622|GO:0050793|GO:0048646|GO:0005515|GO:0009653|GO:0007626|GO:0048856|GO:0048870|GO:0048523|GO:0008283|GO:0050794|GO:0043229|GO:0043227|GO:0008344|GO:0048513|GO:0021696|GO:0060322|GO:0016477|GO:0021700|GO:0021587|GO:0090659|GO:0021681|GO:0061351|GO:0030534|GO:0021680|GO:0021549|GO:0021694|GO:0031982|GO:0016021|GO:…	developmental process|membrane|behavior|cell|locomotion|cellular process|intrinsic component of membrane|intracellular|regulation of developmental process|anatomical structure formation involved in morphogenesis|protein binding|anatomical structure morphogenesis|locomotory behavior|anatomical structure development|cell motility|negative regulation of cellular process|cell proliferation|regulation…	-	-	-	-	11:787115-790113	6	4	4	34	10	10	0.339104	0.254571	0.283519	1.98199	0.626352	0.633756	0.292398	1.0807	-1.88596	1.88596	3.69599	0.0441459	1	DOWN
ENSG00000185022	MAFF	MAF bZIP transcription factor F [Source:HGNC Symbol;Acc:HGNC:6780]	protein_coding	GO:0032502|GO:0050896|GO:0005623|GO:0022414|GO:0000003|GO:0009987|GO:0008152|GO:0005622|GO:0050793|GO:0005515|GO:0006807|GO:0009058|GO:0019222|GO:0097159|GO:0044237|GO:0048856|GO:0003700|GO:0050794|GO:0009893|GO:0071704|GO:0043229|GO:0043227|GO:0000981|GO:0050817|GO:0048513|GO:0006139|GO:0045595|GO:1901360|GO:0051173|GO:0061061|GO:0003676|GO:0009611|GO:0034641|GO:0046483|GO:0044249|GO:0051171|GO:…	developmental process|response to stimulus|cell|reproductive process|reproduction|cellular process|metabolic process|intracellular|regulation of developmental process|protein binding|nitrogen compound metabolic process|biosynthetic process|regulation of metabolic process|organic cyclic compound binding|cellular metabolic process|anatomical structure development|transcription factor activity, sequ…	-	-	-	-	22:38200767-38216507	251	195	178	723	351	418	2.49022	2.17859	2.21483	7.39907	3.85961	4.6505	2.29455	5.30306	-1.20862	1.20862	2.31116	0.00678885	0.966478	DOWN
ENSG00000185189	NRBP2	nuclear receptor binding protein 2 [Source:HGNC Symbol;Acc:HGNC:19339]	protein_coding	GO:0032502|GO:0003824|GO:0050896|GO:0005623|GO:0023052|GO:0009987|GO:0008152|GO:0005622|GO:0007165|GO:0006807|GO:0009892|GO:0019222|GO:0097159|GO:0036094|GO:0044237|GO:0048856|GO:0048523|GO:0007154|GO:0050794|GO:0071704|GO:0009056|GO:0016740|GO:0051641|GO:0043167|GO:0097367|GO:0012505|GO:0035556|GO:0019538|GO:0060548|GO:0007275|GO:0016772|GO:0031323|GO:0008219|GO:0005737|GO:0043170|GO:0044260|GO:…	developmental process|catalytic activity|response to stimulus|cell|signaling|cellular process|metabolic process|intracellular|signal transduction|nitrogen compound metabolic process|negative regulation of metabolic process|regulation of metabolic process|organic cyclic compound binding|small molecule binding|cellular metabolic process|anatomical structure development|negative regulation of cellul…	-	-	-	-	8:143833583-143840973	81	79	94	221	207	161	0.5597	0.614716	0.814617	1.5752	1.5853	1.24754	0.663011	1.46934	-1.14807	1.14807	2.21617	0.0253285	1	DOWN
ENSG00000185633	NDUFA4L2	NDUFA4 mitochondrial complex associated like 2 [Source:HGNC Symbol;Acc:HGNC:29836]	protein_coding	GO:0016020|GO:0005215|GO:0032991|GO:0003824|GO:0009055|GO:0005623|GO:0009987|GO:0008152|GO:0031224|GO:0070469|GO:0005622|GO:0031090|GO:0016491|GO:0022857|GO:0044237|GO:0098796|GO:0004129|GO:0043229|GO:0043227|GO:0006091|GO:0055114|GO:0015002|GO:0031966|GO:0070069|GO:0022900|GO:0045277|GO:0016021|GO:0043231|GO:0005737|GO:0019866|GO:0005746|GO:0005739|GO:0006811|GO:0055085|GO:0005743|GO:0005751|GO:…	membrane|transporter activity|macromolecular complex|catalytic activity|electron carrier activity|cell|cellular process|metabolic process|intrinsic component of membrane|respiratory chain|intracellular|organelle membrane|oxidoreductase activity|transmembrane transporter activity|cellular metabolic process|membrane protein complex|cytochrome-c oxidase activity|intracellular organelle|membrane-boun…	K03948	NADH dehydrogenase (ubiquinone) 1 alpha subcomplex subunit 4[-]	hsa01100|hsa05010|hsa05016|hsa05012|hsa04714|hsa04932|hsa04723|hsa00190	Metabolic pathways - Homo sapiens (human)|Alzheimer disease - Homo sapiens (human)|Huntington disease - Homo sapiens (human)|Parkinson disease - Homo sapiens (human)|Thermogenesis - Homo sapiens (human)|Non-alcoholic fatty liver disease (NAFLD) - Homo sapiens (human)|Retrograde endocannabinoid signaling - Homo sapiens (human)|Oxidative phosphorylation - Homo sapiens (human)	12:57234903-57240715	167	8	139	13	28	12	3.32406	0.179326	3.46998	0.266923	0.617715	0.267843	2.32446	0.38416	2.59711	2.59711	6.05075	0.00430412	0.800333	UP
ENSG00000185924	RTN4RL1	reticulon 4 receptor like 1 [Source:HGNC Symbol;Acc:HGNC:21329]	protein_coding	GO:0032502|GO:0005576|GO:0016020|GO:0050896|GO:0005623|GO:0009987|GO:0031224|GO:0050793|GO:0005515|GO:0016043|GO:0042995|GO:0044297|GO:0031012|GO:0005886|GO:0005615|GO:0048856|GO:0048523|GO:0038023|GO:0050794|GO:0009986|GO:0071944|GO:0043227|GO:0043167|GO:0097367|GO:0070571|GO:0048513|GO:0060322|GO:0030030|GO:0009897|GO:0031225|GO:0008201|GO:0045595|GO:0070062|GO:0036477|GO:1903561|GO:0009611|GO:…	developmental process|extracellular region|membrane|response to stimulus|cell|cellular process|intrinsic component of membrane|regulation of developmental process|protein binding|cellular component organization|cell projection|cell body|extracellular matrix|plasma membrane|extracellular space|anatomical structure development|negative regulation of cellular process|signaling receptor activity|regu…	-	-	-	-	17:1934677-2025334	208	242	54	55	102	9	6.75555	8.85093	2.19964	1.8426	3.67172	0.327782	5.93537	1.94737	1.60781	1.60781	3.0479	0.0353581	1	UP
ENSG00000185950	IRS2	insulin receptor substrate 2 [Source:HGNC Symbol;Acc:HGNC:6126]	protein_coding	GO:0032502|GO:0002376|GO:0016020|GO:0032991|GO:0050896|GO:0005623|GO:0040011|GO:0023052|GO:0009987|GO:0008152|GO:0005622|GO:1904951|GO:0005515|GO:0002684|GO:0007165|GO:0006807|GO:0044877|GO:0051050|GO:0051051|GO:0016043|GO:0009058|GO:0005886|GO:0009892|GO:0033036|GO:0040012|GO:0009653|GO:0019222|GO:0044237|GO:0048856|GO:0048870|GO:0048523|GO:0045321|GO:0007154|GO:0008283|GO:0050794|GO:0009893|GO:…	developmental process|immune system process|membrane|macromolecular complex|response to stimulus|cell|locomotion|signaling|cellular process|metabolic process|intracellular|positive regulation of establishment of protein localization|protein binding|positive regulation of immune system process|signal transduction|nitrogen compound metabolic process|macromolecular complex binding|positive regulatio…	K07187	insulin receptor substrate 2[-]	hsa05010|hsa04022|hsa05206|hsa04932|hsa04140|hsa04910|hsa04068|hsa04152|hsa04935|hsa04931|hsa04211|hsa04920|hsa04213|hsa04923|hsa04930	Alzheimer disease - Homo sapiens (human)|cGMP-PKG signaling pathway - Homo sapiens (human)|MicroRNAs in cancer - Homo sapiens (human)|Non-alcoholic fatty liver disease (NAFLD) - Homo sapiens (human)|Autophagy - animal - Homo sapiens (human)|Insulin signaling pathway - Homo sapiens (human)|FoxO signaling pathway - Homo sapiens (human)|AMPK signaling pathway - Homo sapiens (human)|Growth hormone sy…	13:109752695-109786583	255	404	369	2679	381	371	3.66985	6.54736	6.66028	39.77	6.07723	5.98746	5.62583	17.2782	-1.61882	1.61882	3.07123	0.0152367	1	DOWN
ENSG00000186480	INSIG1	insulin induced gene 1 [Source:HGNC Symbol;Acc:HGNC:6083]	protein_coding	GO:0032502|GO:0016020|GO:0032991|GO:0050896|GO:0005623|GO:0023052|GO:0009987|GO:0008152|GO:0031224|GO:0005622|GO:0050793|GO:0042175|GO:0005515|GO:0007165|GO:0023057|GO:0006807|GO:0051051|GO:0016043|GO:1904950|GO:0009058|GO:0009892|GO:0033036|GO:0009653|GO:0019222|GO:1903828|GO:0044237|GO:0048856|GO:0048523|GO:0098796|GO:0007154|GO:0050794|GO:0009893|GO:0023051|GO:0071704|GO:0043229|GO:0043227|GO:…	developmental process|membrane|macromolecular complex|response to stimulus|cell|signaling|cellular process|metabolic process|intrinsic component of membrane|intracellular|regulation of developmental process|nuclear outer membrane-endoplasmic reticulum membrane network|protein binding|signal transduction|negative regulation of signaling|nitrogen compound metabolic process|negative regulation of tr…	-	-	-	-	7:155297776-155310235	2509	9678	1874	1806	2842	1884	36.104	156.826	33.8206	26.8069	45.3264	30.4015	75.5834	34.1783	1.14499	1.14499	2.21144	0.0447358	1	UP
ENSG00000186575	NF2	neurofibromin 2 [Source:HGNC Symbol;Acc:HGNC:7773]	protein_coding	GO:0032502|GO:0016020|GO:0030054|GO:0050896|GO:0005623|GO:0040011|GO:0023052|GO:0009987|GO:0008152|GO:0031252|GO:0045177|GO:0005622|GO:0030155|GO:0050793|GO:0048646|GO:0005515|GO:0007165|GO:0023057|GO:0006807|GO:0016043|GO:0042995|GO:0044297|GO:0005886|GO:0009892|GO:0033036|GO:0040012|GO:0009653|GO:0019222|GO:0044237|GO:0048856|GO:0048870|GO:0044089|GO:0048523|GO:0032153|GO:0007154|GO:0008283|GO:…	developmental process|membrane|cell junction|response to stimulus|cell|locomotion|signaling|cellular process|metabolic process|cell leading edge|apical part of cell|intracellular|regulation of cell adhesion|regulation of developmental process|anatomical structure formation involved in morphogenesis|protein binding|signal transduction|negative regulation of signaling|nitrogen compound metabolic pr…	K16684	merlin[-]	hsa04530|hsa04390|hsa04392	Tight junction - Homo sapiens (human)|Hippo signaling pathway - Homo sapiens (human)|Hippo signaling pathway - multiple species - Homo sapiens (human)	22:29603556-29698598	160	153	139	303	259	498	1.10182	1.18647	1.2005	2.15231	1.97679	3.84572	1.16293	2.65827	-1.19273	1.19273	2.28585	0.0109285	1	DOWN
ENSG00000186577	SMIM29	small integral membrane protein 29 [Source:HGNC Symbol;Acc:HGNC:1340]	protein_coding	GO:0016020|GO:0031224|GO:0016021	membrane|intrinsic component of membrane|integral component of membrane	-	-	-	-	6:34246381-34249108	257	271	222	689	418	444	5.90795	7.01536	6.4005	16.338	10.6501	11.4458	6.44127	12.8113	-0.991999	0.991999	1.98894	0.0185645	1	DOWN
ENSG00000187079	TEAD1	TEA domain transcription factor 1 [Source:HGNC Symbol;Acc:HGNC:11714]	protein_coding	GO:0032502|GO:0032991|GO:0050896|GO:0005623|GO:0023052|GO:0009987|GO:0008152|GO:0005622|GO:0005515|GO:0007165|GO:0006807|GO:0016043|GO:0009058|GO:0019222|GO:0097159|GO:0044237|GO:0048856|GO:0003700|GO:0007154|GO:0050794|GO:0009893|GO:0071704|GO:0043229|GO:0043227|GO:0000981|GO:0035556|GO:0048513|GO:0006139|GO:0022607|GO:1901360|GO:0051173|GO:0003676|GO:0043933|GO:0034641|GO:0005667|GO:0046483|GO:…	developmental process|macromolecular complex|response to stimulus|cell|signaling|cellular process|metabolic process|intracellular|protein binding|signal transduction|nitrogen compound metabolic process|cellular component organization|biosynthetic process|regulation of metabolic process|organic cyclic compound binding|cellular metabolic process|anatomical structure development|transcription factor…	K09448	transcriptional enhancer factor[-]	hsa04390|hsa04392	Hippo signaling pathway - Homo sapiens (human)|Hippo signaling pathway - multiple species - Homo sapiens (human)	11:12674421-12944737	531	1705	1696	640	765	503	3.03933	10.9896	12.1749	3.77866	4.85307	3.22857	8.73464	3.95344	1.14364	1.14364	2.20938	0.0224251	1	UP
ENSG00000187474	FPR3	formyl peptide receptor 3 [Source:HGNC Symbol;Acc:HGNC:3828]	protein_coding	GO:0002376|GO:0016020|GO:0050896|GO:0005623|GO:0040011|GO:0023052|GO:0009987|GO:0031224|GO:0002684|GO:0007165|GO:0005886|GO:0038023|GO:0007154|GO:0050794|GO:0002253|GO:0006955|GO:0071944|GO:0002682|GO:0019725|GO:0006952|GO:0004888|GO:0002764|GO:0016021|GO:0050778|GO:0007186|GO:0006935|GO:0002757|GO:0007166|GO:0042592|GO:0050776|GO:0001653|GO:0002429|GO:0048878|GO:0002768|GO:0007200|GO:0006954|GO:…	immune system process|membrane|response to stimulus|cell|locomotion|signaling|cellular process|intrinsic component of membrane|positive regulation of immune system process|signal transduction|plasma membrane|signaling receptor activity|cell communication|regulation of cellular process|activation of immune response|immune response|cell periphery|regulation of immune system process|cellular homeost…	K04173	formyl peptide receptor-like[-]	hsa04080|hsa05150	Neuroactive ligand-receptor interaction - Homo sapiens (human)|Staphylococcus aureus infection - Homo sapiens (human)	19:51795157-51826190	200	2	9	2	2	9	4.84131	0.0545208	0.273235	0.0499465	0.0536472	0.244298	1.72302	0.115964	3.89319	3.89319	14.8583	0.00403581	0.772728	UP
ENSG00000187942	LDLRAD2	low density lipoprotein receptor class A domain containing 2 [Source:HGNC Symbol;Acc:HGNC:32071]	protein_coding	GO:0016020|GO:0031224|GO:0005515|GO:0016021	membrane|intrinsic component of membrane|protein binding|integral component of membrane	-	-	-	-	1:21812265-21825225	1	208	2	365	468	383	0.0216671	5.0763	0.0543507	8.1597	11.2415	9.30819	1.71744	9.5698	-2.47823	2.47823	5.57213	0.0289355	1	DOWN
ENSG00000188223	AD000671.1	novel protein	protein_coding	GO:0016020|GO:0032991|GO:0005623|GO:0009987|GO:0008152|GO:0031224|GO:0006807|GO:0005886|GO:0044237|GO:0098796|GO:0071704|GO:0071944|GO:0019538|GO:0098797|GO:0016021|GO:0043170|GO:0044260|GO:0044267|GO:0070765|GO:0007220	membrane|macromolecular complex|cell|cellular process|metabolic process|intrinsic component of membrane|nitrogen compound metabolic process|plasma membrane|cellular metabolic process|membrane protein complex|organic substance metabolic process|cell periphery|protein metabolic process|plasma membrane protein complex|integral component of membrane|macromolecule metabolic process|cellular macromolec…	-	-	-	-	19:35745678-35754519	34	0	0	0	0	0	3.84848	0	0	0	0	0	1.28283	0	Inf	#VALUE!	#VALUE!	0.0140284	1	UP
ENSG00000188243	COMMD6	COMM domain containing 6 [Source:HGNC Symbol;Acc:HGNC:24015]	protein_coding	GO:0005623|GO:0009987|GO:0008152|GO:0005622|GO:0005515|GO:0006807|GO:0009058|GO:0043433|GO:0019222|GO:0044237|GO:0050794|GO:0071704|GO:0043229|GO:0043227|GO:0006139|GO:0044092|GO:1901360|GO:0032088|GO:0034641|GO:0046483|GO:0044249|GO:0051171|GO:0006725|GO:0043231|GO:0031323|GO:0051090|GO:0005737|GO:0043170|GO:0044260|GO:0008134|GO:0005634|GO:0051252|GO:0051059|GO:0016070|GO:0034645|GO:0010468|GO:…	cell|cellular process|metabolic process|intracellular|protein binding|nitrogen compound metabolic process|biosynthetic process|negative regulation of sequence-specific DNA binding transcription factor activity|regulation of metabolic process|cellular metabolic process|regulation of cellular process|organic substance metabolic process|intracellular organelle|membrane-bounded organelle|nucleobase-c…	-	-	-	-	13:75525219-75549439	762	554	321	305	233	273	17.5135	14.3385	9.253	7.23093	5.93536	7.03625	13.7017	6.73418	1.02478	1.02478	2.03465	0.0135426	1	UP
ENSG00000188486	H2AX	H2A.X variant histone [Source:HGNC Symbol;Acc:HGNC:4739]	protein_coding	GO:0032502|GO:0005576|GO:0032991|GO:0050896|GO:0005623|GO:0022414|GO:0000003|GO:0009987|GO:0008152|GO:0019953|GO:0005622|GO:0000075|GO:0005515|GO:0006807|GO:0016043|GO:0009058|GO:0009892|GO:0019222|GO:0032993|GO:0097159|GO:0048609|GO:0005615|GO:0044815|GO:0044237|GO:0048856|GO:0048523|GO:0050794|GO:0009893|GO:0071704|GO:0043229|GO:0043227|GO:0048513|GO:0006139|GO:0022607|GO:0060322|GO:0046983|GO:…	developmental process|extracellular region|macromolecular complex|response to stimulus|cell|reproductive process|reproduction|cellular process|metabolic process|sexual reproduction|intracellular|cell cycle checkpoint|protein binding|nitrogen compound metabolic process|cellular component organization|biosynthetic process|negative regulation of metabolic process|regulation of metabolic process|prot…	K11251	histone H2A[-]	hsa05034|hsa04217|hsa05322	Alcoholism - Homo sapiens (human)|Necroptosis - Homo sapiens (human)|Systemic lupus erythematosus - Homo sapiens (human)	11:119093854-119095467	286	186	271	486	453	893	11.2387	8.23076	13.356	19.6998	19.7297	39.3515	10.9418	26.2603	-1.26303	1.26303	2.4	0.00851411	1	DOWN
ENSG00000188783	PRELP	proline and arginine rich end leucine rich repeat protein [Source:HGNC Symbol;Acc:HGNC:9357]	protein_coding	GO:0032502|GO:0005576|GO:0005198|GO:0005623|GO:0009987|GO:0008152|GO:0005622|GO:0005515|GO:0006807|GO:0009058|GO:0031012|GO:0005615|GO:0044237|GO:0048856|GO:0005201|GO:0071704|GO:0009056|GO:0043229|GO:0043227|GO:0043167|GO:0097367|GO:0012505|GO:1901135|GO:0008201|GO:0006082|GO:0070062|GO:1903561|GO:0006790|GO:0005794|GO:0030021|GO:0044249|GO:0031982|GO:0007275|GO:0043231|GO:0044281|GO:0005737|GO:…	developmental process|extracellular region|structural molecule activity|cell|cellular process|metabolic process|intracellular|protein binding|nitrogen compound metabolic process|biosynthetic process|extracellular matrix|extracellular space|cellular metabolic process|anatomical structure development|extracellular matrix structural constituent|organic substance metabolic process|catabolic process|i…	-	-	-	-	1:203475806-203491352	319	654	245	4104	185	476	6.49046	14.9844	6.25184	86.1325	4.17184	10.8605	9.24222	33.7216	-1.86736	1.86736	3.64865	0.0220806	1	DOWN
ENSG00000188856	RPSAP47	ribosomal protein SA pseudogene 47 [Source:HGNC Symbol;Acc:HGNC:36162]	processed_pseudogene	-	-	-	-	-	-	8:80558870-80559757	182	4	1	1	1	0	24.0571	0.595431	0.165745	0.136297	0.146545	0	8.27275	0.0942805	6.45526	6.45526	87.7461	0.000305859	0.231169	UP
ENSG00000189410	SH2D5	SH2 domain containing 5 [Source:HGNC Symbol;Acc:HGNC:28819]	protein_coding	GO:0030054|GO:0005623|GO:0045202|GO:0005515|GO:0098984|GO:0099572|GO:0098794|GO:0014069|GO:0032279	cell junction|cell|synapse|protein binding|neuron to neuron synapse|postsynaptic specialization|postsynapse|postsynaptic density|asymmetric synapse	-	-	-	-	1:20719731-20732837	13	39	30	160	74	28	0.194404	0.656776	0.562657	2.46812	1.22652	0.469553	0.471279	1.38806	-1.55842	1.55842	2.94531	0.0423682	1	DOWN
ENSG00000196126	HLA-DRB1	major histocompatibility complex, class II, DR beta 1 [Source:HGNC Symbol;Acc:HGNC:4948]	protein_coding	GO:0032502|GO:0005576|GO:0002376|GO:0016020|GO:0032991|GO:0005198|GO:0050896|GO:0005623|GO:0023052|GO:0009987|GO:0008152|GO:0031224|GO:0051707|GO:0019882|GO:0005622|GO:1904951|GO:0030155|GO:0050793|GO:0031090|GO:0042175|GO:0005515|GO:0002684|GO:0007165|GO:0006807|GO:0044877|GO:0005200|GO:0051050|GO:0016043|GO:0002683|GO:0009058|GO:0005886|GO:0051606|GO:0033036|GO:0030246|GO:0019222|GO:0005615|GO:…	developmental process|extracellular region|immune system process|membrane|macromolecular complex|structural molecule activity|response to stimulus|cell|signaling|cellular process|metabolic process|intrinsic component of membrane|response to other organism|antigen processing and presentation|intracellular|positive regulation of establishment of protein localization|regulation of cell adhesion|regu…	K06752	MHC class II antigen[-]	hsa05168|hsa05166|hsa05169|hsa05152|hsa05164|hsa04145|hsa04514|hsa05322|hsa05145|hsa04659|hsa04640|hsa05150|hsa05323|hsa04658|hsa04612|hsa05140|hsa05321|hsa05416|hsa05320|hsa04672|hsa04940|hsa05332|hsa05330|hsa05310	Herpes simplex virus 1 infection - Homo sapiens (human)|Human T-cell leukemia virus 1 infection - Homo sapiens (human)|Epstein-Barr virus infection - Homo sapiens (human)|Tuberculosis - Homo sapiens (human)|Influenza A - Homo sapiens (human)|Phagosome - Homo sapiens (human)|Cell adhesion molecules (CAMs) - Homo sapiens (human)|Systemic lupus erythematosus - Homo sapiens (human)|Toxoplasmosis - Ho…	6:32578769-32589848	0	13	0	1	4	604	0	1.39816	0	0.0984796	0.423433	64.6889	0.466055	21.7369	-5.54351	5.54351	46.6403	0.00380168	0.759936	DOWN
ENSG00000196155	PLEKHG4	pleckstrin homology and RhoGEF domain containing G4 [Source:HGNC Symbol;Acc:HGNC:24501]	protein_coding	GO:0098772|GO:0005515|GO:0005085|GO:0050790|GO:0044093|GO:0043085|GO:0051345|GO:0043087|GO:0043547|GO:0090630	molecular function regulator|protein binding|guanyl-nucleotide exchange factor activity|regulation of catalytic activity|positive regulation of molecular function|positive regulation of catalytic activity|positive regulation of hydrolase activity|regulation of GTPase activity|positive regulation of GTPase activity|activation of GTPase activity	-	-	-	-	16:67277510-67289499	154	258	115	378	512	284	0.943381	1.77977	0.883536	2.38855	3.47623	1.95095	1.20223	2.60524	-1.11571	1.11571	2.16701	0.0157746	1	DOWN
ENSG00000196549	MME	membrane metalloendopeptidase [Source:HGNC Symbol;Acc:HGNC:7154]	protein_coding	GO:0032502|GO:0005576|GO:0002376|GO:0016020|GO:0030054|GO:0007610|GO:0003824|GO:0050896|GO:0005623|GO:0045202|GO:0022414|GO:0023052|GO:0000003|GO:0009987|GO:0008152|GO:0031224|GO:0030055|GO:0005622|GO:0050793|GO:0031090|GO:0003006|GO:0005515|GO:0006807|GO:0072341|GO:0042995|GO:0044297|GO:0005886|GO:0019222|GO:0098793|GO:0005615|GO:0016787|GO:0044237|GO:0048856|GO:0042445|GO:0045321|GO:0008021|GO:…	developmental process|extracellular region|immune system process|membrane|cell junction|behavior|catalytic activity|response to stimulus|cell|synapse|reproductive process|signaling|reproduction|cellular process|metabolic process|intrinsic component of membrane|cell-substrate junction|intracellular|regulation of developmental process|organelle membrane|developmental process involved in reproductio…	K01389	neprilysin[3.4.24.11]	hsa05010|hsa04640|hsa04974|hsa04614	Alzheimer disease - Homo sapiens (human)|Hematopoietic cell lineage - Homo sapiens (human)|Protein digestion and absorption - Homo sapiens (human)|Renin-angiotensin system - Homo sapiens (human)	3:155024124-155183729	3819	3289	1662	5792	6420	4851	25.5961	24.8236	13.9705	40.0431	47.6905	36.4599	21.4634	41.3979	-0.947676	0.947676	1.92876	0.0265386	1	DOWN
ENSG00000197405	C5AR1	complement C5a receptor 1 [Source:HGNC Symbol;Acc:HGNC:1338]	protein_coding	GO:0032502|GO:0002376|GO:0016020|GO:0050896|GO:0005623|GO:0040011|GO:0023052|GO:0009987|GO:0008152|GO:0031224|GO:0051707|GO:0045177|GO:0005622|GO:0050793|GO:0031090|GO:0048646|GO:0005515|GO:0002684|GO:0007165|GO:0006807|GO:0009058|GO:0005886|GO:0040012|GO:0009653|GO:0019222|GO:0044237|GO:0048856|GO:0048870|GO:0048523|GO:0045321|GO:0038023|GO:0007154|GO:0008283|GO:0050794|GO:0002253|GO:0009893|GO:…	developmental process|immune system process|membrane|response to stimulus|cell|locomotion|signaling|cellular process|metabolic process|intrinsic component of membrane|response to other organism|apical part of cell|intracellular|regulation of developmental process|organelle membrane|anatomical structure formation involved in morphogenesis|protein binding|positive regulation of immune system proces…	K04010	C5a anaphylatoxin chemotactic receptor 1[-]	hsa04080|hsa05150|hsa04610	Neuroactive ligand-receptor interaction - Homo sapiens (human)|Staphylococcus aureus infection - Homo sapiens (human)|Complement and coagulation cascades - Homo sapiens (human)	19:47290023-47322066	298	4	17	2	9	20	10.3794	0.156897	0.742627	0.0718666	0.347419	0.781156	3.75964	0.400147	3.23199	3.23199	9.39564	0.00874884	1	UP
ENSG00000197632	SERPINB2	serpin family B member 2 [Source:HGNC Symbol;Acc:HGNC:8584]	protein_coding	GO:0005576|GO:0016020|GO:0050896|GO:0005623|GO:0023052|GO:0009987|GO:0008152|GO:0098772|GO:0005622|GO:0030234|GO:0007165|GO:0006807|GO:0005886|GO:0009892|GO:0019222|GO:1900047|GO:0005615|GO:0044237|GO:0048523|GO:0007154|GO:0050794|GO:0071704|GO:0071944|GO:0050817|GO:0030195|GO:0044092|GO:0019538|GO:0010033|GO:0030193|GO:0009611|GO:0050790|GO:0060548|GO:0051171|GO:0031323|GO:0050878|GO:0008219|GO:…	extracellular region|membrane|response to stimulus|cell|signaling|cellular process|metabolic process|molecular function regulator|intracellular|enzyme regulator activity|signal transduction|nitrogen compound metabolic process|plasma membrane|negative regulation of metabolic process|regulation of metabolic process|negative regulation of hemostasis|extracellular space|cellular metabolic process|neg…	K19821	plasminogen activator inhibitor 2[-]	hsa04610	Complement and coagulation cascades - Homo sapiens (human)	18:63871692-63903888	20	19	15	16	161	760	0.571039	0.610912	0.537132	0.47124	5.09492	24.3339	0.573028	9.96668	-4.12044	4.12044	17.393	3.3745e-05	0.0426844	DOWN
ENSG00000197646	PDCD1LG2	programmed cell death 1 ligand 2 [Source:HGNC Symbol;Acc:HGNC:18731]	protein_coding	GO:0005576|GO:0002376|GO:0016020|GO:0050896|GO:0005623|GO:0023052|GO:0009987|GO:0031224|GO:0051707|GO:0030155|GO:0005515|GO:0002684|GO:0007165|GO:0002683|GO:0005886|GO:0045785|GO:0048523|GO:0045321|GO:0007154|GO:0008283|GO:0050794|GO:0009986|GO:0006955|GO:0007155|GO:0071944|GO:0002682|GO:0012505|GO:0031295|GO:0050866|GO:0002250|GO:0009897|GO:0098609|GO:0050867|GO:0010033|GO:0001816|GO:0070661|GO:…	extracellular region|immune system process|membrane|response to stimulus|cell|signaling|cellular process|intrinsic component of membrane|response to other organism|regulation of cell adhesion|protein binding|positive regulation of immune system process|signal transduction|negative regulation of immune system process|plasma membrane|positive regulation of cell adhesion|negative regulation of cellu…	K06708	programmed cell death 1 ligand 2[-]	hsa04514	Cell adhesion molecules (CAMs) - Homo sapiens (human)	9:5510531-5571282	112	166	78	194	217	436	5.40552	9.02208	4.72145	9.65826	11.6079	23.5976	6.38302	14.9546	-1.22828	1.22828	2.34287	0.0168005	1	DOWN
ENSG00000197774	EME2	essential meiotic structure-specific endonuclease subunit 2 [Source:HGNC Symbol;Acc:HGNC:27289]	protein_coding	GO:0032991|GO:0003824|GO:0050896|GO:0005623|GO:0022414|GO:0000003|GO:0009987|GO:0008152|GO:0005622|GO:0000075|GO:0005515|GO:0006807|GO:0016043|GO:0009058|GO:0097159|GO:0016787|GO:0044237|GO:0048523|GO:0050794|GO:0071704|GO:0043229|GO:0043227|GO:0006139|GO:0051304|GO:0007059|GO:0051726|GO:0016788|GO:0045132|GO:0051321|GO:1901360|GO:0007093|GO:0007049|GO:0003676|GO:0034641|GO:0006996|GO:0046483|GO:…	macromolecular complex|catalytic activity|response to stimulus|cell|reproductive process|reproduction|cellular process|metabolic process|intracellular|cell cycle checkpoint|protein binding|nitrogen compound metabolic process|cellular component organization|biosynthetic process|organic cyclic compound binding|hydrolase activity|cellular metabolic process|negative regulation of cellular process|reg…	K10883	crossover junction endonuclease EME2[-]	hsa03460	Fanconi anemia pathway - Homo sapiens (human)	16:1772810-1781708	183	35	140	291	278	275	1.33557	0.287651	1.28146	2.19072	2.24872	2.25066	0.968227	2.23003	-1.20365	1.20365	2.30321	0.0479083	1	DOWN
ENSG00000198113	TOR4A	torsin family 4 member A [Source:HGNC Symbol;Acc:HGNC:25981]	protein_coding	GO:0005576|GO:0016020|GO:0003824|GO:0005623|GO:0009987|GO:0031224|GO:0005622|GO:0097159|GO:0036094|GO:0016787|GO:0043229|GO:0043227|GO:0043167|GO:0097367|GO:0012505|GO:0030141|GO:0032940|GO:0031982|GO:0016021|GO:0043231|GO:0031983|GO:0097708|GO:0005635|GO:0005783|GO:0005737|GO:0016817|GO:0000166|GO:0005634|GO:0032555|GO:0031410|GO:0016192|GO:0017076|GO:0035639|GO:0046903|GO:0031091|GO:0005788|GO:…	extracellular region|membrane|catalytic activity|cell|cellular process|intrinsic component of membrane|intracellular|organic cyclic compound binding|small molecule binding|hydrolase activity|intracellular organelle|membrane-bounded organelle|ion binding|carbohydrate derivative binding|endomembrane system|secretory granule|secretion by cell|vesicle|integral component of membrane|intracellular memb…	-	-	-	-	9:137277726-137282641	26	88	8	592	41	39	0.731686	2.78873	0.282363	17.1847	1.2788	1.23074	1.26759	6.56475	-2.37265	2.37265	5.17891	0.0168484	1	DOWN
ENSG00000198502	HLA-DRB5	major histocompatibility complex, class II, DR beta 5 [Source:HGNC Symbol;Acc:HGNC:4953]	protein_coding	GO:0005576|GO:0002376|GO:0016020|GO:0032991|GO:0050896|GO:0005623|GO:0023052|GO:0009987|GO:0031224|GO:0019882|GO:0005622|GO:0031090|GO:0042175|GO:0002684|GO:0007165|GO:0005886|GO:0005615|GO:0098796|GO:0003823|GO:0007154|GO:0050794|GO:0002253|GO:0006955|GO:0043229|GO:0071944|GO:0043227|GO:0005789|GO:0033218|GO:0002682|GO:0012505|GO:0030658|GO:0045087|GO:0002250|GO:0006952|GO:0002504|GO:0030666|GO:…	extracellular region|immune system process|membrane|macromolecular complex|response to stimulus|cell|signaling|cellular process|intrinsic component of membrane|antigen processing and presentation|intracellular|organelle membrane|nuclear outer membrane-endoplasmic reticulum membrane network|positive regulation of immune system process|signal transduction|plasma membrane|extracellular space|membran…	K06752	MHC class II antigen[-]	hsa05168|hsa05166|hsa05169|hsa05152|hsa05164|hsa04145|hsa04514|hsa05322|hsa05145|hsa04659|hsa04640|hsa05150|hsa05323|hsa04658|hsa04612|hsa05140|hsa05321|hsa05416|hsa05320|hsa04672|hsa04940|hsa05332|hsa05330|hsa05310	Herpes simplex virus 1 infection - Homo sapiens (human)|Human T-cell leukemia virus 1 infection - Homo sapiens (human)|Epstein-Barr virus infection - Homo sapiens (human)|Tuberculosis - Homo sapiens (human)|Influenza A - Homo sapiens (human)|Phagosome - Homo sapiens (human)|Cell adhesion molecules (CAMs) - Homo sapiens (human)|Systemic lupus erythematosus - Homo sapiens (human)|Toxoplasmosis - Ho…	6:32517353-32530287	0	0	0	0	0	304	0	0	0	0	0	32.0117	0	10.6706	#NAME?	#NAME?	#NAME?	0.000428647	0.258461	DOWN
ENSG00000198523	PLN	phospholamban [Source:HGNC Symbol;Acc:HGNC:9080]	protein_coding	GO:0032502|GO:0016020|GO:0032991|GO:0050896|GO:0005623|GO:0023052|GO:0009987|GO:0098772|GO:0031224|GO:0016247|GO:0005622|GO:0031090|GO:0030234|GO:0042175|GO:0005515|GO:0007165|GO:0051051|GO:1902495|GO:0048856|GO:0048523|GO:0007154|GO:0050794|GO:0023051|GO:0043229|GO:0043227|GO:0051641|GO:0005789|GO:1902494|GO:0012505|GO:0035556|GO:0051270|GO:0003012|GO:0051282|GO:0002026|GO:0048513|GO:0042802|GO:…	developmental process|membrane|macromolecular complex|response to stimulus|cell|signaling|cellular process|molecular function regulator|intrinsic component of membrane|channel regulator activity|intracellular|organelle membrane|enzyme regulator activity|nuclear outer membrane-endoplasmic reticulum membrane network|protein binding|signal transduction|negative regulation of transport|transmembrane …	K05852	phospholamban[-]	hsa04024|hsa04020|hsa04022|hsa04261|hsa04919|hsa05414	cAMP signaling pathway - Homo sapiens (human)|Calcium signaling pathway - Homo sapiens (human)|cGMP-PKG signaling pathway - Homo sapiens (human)|Adrenergic signaling in cardiomyocytes - Homo sapiens (human)|Thyroid hormone signaling pathway - Homo sapiens (human)|Dilated cardiomyopathy (DCM) - Homo sapiens (human)	6:118548296-118561716	183	56	31	3	13	23	7.18636	2.47641	1.52681	0.121519	0.565808	1.01283	3.72986	0.566721	2.71841	2.71841	6.58148	0.00189705	0.548555	UP
ENSG00000198618	PPIAP22	peptidylprolyl isomerase A pseudogene 22 [Source:HGNC Symbol;Acc:HGNC:17236]	processed_pseudogene	-	-	-	-	-	-	21:18857779-18858276	7151	5393	1703	1912	1901	2034	1685.47	1431.41	503.417	464.856	496.604	537.609	1206.77	499.69	1.27204	1.27204	2.41503	0.00682825	0.966478	UP
ENSG00000198692	EIF1AY	eukaryotic translation initiation factor 1A Y-linked [Source:HGNC Symbol;Acc:HGNC:3252]	protein_coding	GO:0009987|GO:0008152|GO:0005515|GO:0006807|GO:0009058|GO:0097159|GO:0044237|GO:0071704|GO:0019538|GO:0006413|GO:0003676|GO:0034641|GO:0044249|GO:0043170|GO:0044260|GO:0044267|GO:0003723|GO:0006518|GO:0043603|GO:0034645|GO:0010467|GO:0043043|GO:0008135|GO:0043604|GO:0006412|GO:0003743	cellular process|metabolic process|protein binding|nitrogen compound metabolic process|biosynthetic process|organic cyclic compound binding|cellular metabolic process|organic substance metabolic process|protein metabolic process|translational initiation|nucleic acid binding|cellular nitrogen compound metabolic process|cellular biosynthetic process|macromolecule metabolic process|cellular macromol…	K03236	translation initiation factor 1A[-]	hsa03013	RNA transport - Homo sapiens (human)	Y:20575776-20593154	0	0	0	126	0	153	0	0	0	2.79613	0	3.69115	0	2.16243	#NAME?	#NAME?	#NAME?	3.14746e-06	0.00729895	DOWN
ENSG00000198794	SCAMP5	secretory carrier membrane protein 5 [Source:HGNC Symbol;Acc:HGNC:30386]	protein_coding	GO:0016020|GO:0030054|GO:0050896|GO:0005623|GO:0045202|GO:0009987|GO:0031224|GO:0005622|GO:1904951|GO:0031090|GO:0030672|GO:0005515|GO:0044877|GO:0051050|GO:0051051|GO:0016043|GO:0005886|GO:0033036|GO:0098793|GO:0048523|GO:0008021|GO:0050794|GO:0043229|GO:0071944|GO:0043227|GO:0012505|GO:0030658|GO:0051047|GO:0010008|GO:0001816|GO:0005794|GO:0032940|GO:0031982|GO:0016021|GO:0043231|GO:0005768|GO:…	membrane|cell junction|response to stimulus|cell|synapse|cellular process|intrinsic component of membrane|intracellular|positive regulation of establishment of protein localization|organelle membrane|synaptic vesicle membrane|protein binding|macromolecular complex binding|positive regulation of transport|negative regulation of transport|cellular component organization|plasma membrane|macromolecul…	-	-	-	-	15:74957219-75021495	39	26	34	134	271	420	0.376242	0.28246	0.411372	1.33346	2.89763	4.54372	0.356691	2.92494	-3.03566	3.03566	8.20019	7.52881e-07	0.00232234	DOWN
ENSG00000198848	CES1	carboxylesterase 1 [Source:HGNC Symbol;Acc:HGNC:1863]	protein_coding	GO:0032502|GO:0005576|GO:0003824|GO:0050896|GO:0005623|GO:0009987|GO:0008152|GO:0005622|GO:0006807|GO:0051050|GO:0009058|GO:0033036|GO:0019222|GO:0005615|GO:0016787|GO:0044237|GO:0048856|GO:0042445|GO:0071704|GO:0009056|GO:0043229|GO:0043227|GO:0051641|GO:0012505|GO:0009410|GO:0016486|GO:0019915|GO:0010883|GO:0008217|GO:1905952|GO:0032370|GO:0019538|GO:0006082|GO:0010033|GO:0016788|GO:1901360|GO:…	developmental process|extracellular region|catalytic activity|response to stimulus|cell|cellular process|metabolic process|intracellular|nitrogen compound metabolic process|positive regulation of transport|biosynthetic process|macromolecule localization|regulation of metabolic process|extracellular space|hydrolase activity|cellular metabolic process|anatomical structure development|hormone metabo…	K01044	carboxylesterase 1[3.1.1.1]	hsa00983	Drug metabolism - other enzymes - Homo sapiens (human)	16:55802851-55833337	210	60	72	10	66	41	4.77421	1.53607	2.05292	0.23452	1.66304	1.04526	2.78773	0.98094	1.50685	1.50685	2.8419	0.0449608	1	UP
ENSG00000198865	CCDC152	coiled-coil domain containing 152 [Source:HGNC Symbol;Acc:HGNC:34438]	protein_coding	-	-	-	-	-	-	5:42756818-42802439	116	82	64	870	307	106	3.25269	2.58927	2.25074	25.164	9.54107	3.33313	2.69756	12.6794	-2.23276	2.23276	4.70032	0.000512458	0.279621	DOWN
ENSG00000198918	RPL39	ribosomal protein L39 [Source:HGNC Symbol;Acc:HGNC:10350]	protein_coding	GO:0005576|GO:0002376|GO:0032991|GO:0005198|GO:0050896|GO:0005623|GO:0009987|GO:0008152|GO:0051707|GO:0005622|GO:0003735|GO:0006807|GO:1990904|GO:0009058|GO:0009892|GO:0033036|GO:0019222|GO:0097159|GO:0005615|GO:0044237|GO:0071704|GO:0006955|GO:0009056|GO:0043229|GO:0051641|GO:0045087|GO:0006139|GO:0006959|GO:0006952|GO:0019538|GO:1901360|GO:0006413|GO:0003676|GO:0034641|GO:0098542|GO:0046483|GO:…	extracellular region|immune system process|macromolecular complex|structural molecule activity|response to stimulus|cell|cellular process|metabolic process|response to other organism|intracellular|structural constituent of ribosome|nitrogen compound metabolic process|ribonucleoprotein complex|biosynthetic process|negative regulation of metabolic process|macromolecule localization|regulation of me…	K02924	large subunit ribosomal protein L39e[-]	hsa03010	Ribosome - Homo sapiens (human)	X:119786504-119791630	779	1165	172	197	347	375	36.8549	62.067	10.2058	9.61391	18.1954	19.8953	36.3759	15.9015	1.19382	1.19382	2.28757	0.0369618	1	UP
ENSG00000203485	INF2	inverted formin, FH2 and WH2 domain containing [Source:HGNC Symbol;Acc:HGNC:23791]	protein_coding	GO:0032502|GO:0005623|GO:0009987|GO:0005622|GO:0050793|GO:0005515|GO:0016043|GO:0009653|GO:0048856|GO:0050794|GO:0030029|GO:0006996|GO:0019899|GO:0051128|GO:0005737|GO:0008092|GO:0030036|GO:0090140|GO:0048471|GO:0051020|GO:0033043|GO:0003779|GO:0007010|GO:0048285|GO:0007005|GO:0010821|GO:0000266|GO:0031267|GO:0017016|GO:0017048	developmental process|cell|cellular process|intracellular|regulation of developmental process|protein binding|cellular component organization|anatomical structure morphogenesis|anatomical structure development|regulation of cellular process|actin filament-based process|organelle organization|enzyme binding|regulation of cellular component organization|cytoplasm|cytoskeletal protein binding|actin …	-	-	-	-	14:104689606-104722535	903	905	1098	3415	1482	1245	8.60114	9.70719	13.1168	33.5532	15.6455	13.2984	10.4751	20.8324	-0.991868	0.991868	1.98876	0.0412224	1	DOWN
ENSG00000203907	OOEP	oocyte expressed protein [Source:HGNC Symbol;Acc:HGNC:21382]	protein_coding	GO:0032991|GO:0005623|GO:0005622|GO:0005515|GO:0097159|GO:0003676|GO:0005737|GO:0003723	macromolecular complex|cell|intracellular|protein binding|organic cyclic compound binding|nucleic acid binding|cytoplasm|RNA binding	-	-	-	-	6:73368555-73395133	6	5	2	15	9	34	0.310409	0.291255	0.129733	0.800401	0.515999	1.9724	0.243799	1.09627	-2.16884	2.16884	4.4966	0.0252855	1	DOWN
ENSG00000204291	COL15A1	collagen type XV alpha 1 chain [Source:HGNC Symbol;Acc:HGNC:2192]	protein_coding	GO:0032502|GO:0005576|GO:0016020|GO:0032991|GO:0005198|GO:0050896|GO:0005623|GO:0023052|GO:0009987|GO:0008152|GO:0031224|GO:0005622|GO:0048646|GO:0007165|GO:0016043|GO:0031012|GO:0009653|GO:0005615|GO:0048856|GO:0005201|GO:0007154|GO:0050794|GO:0071704|GO:0009056|GO:0007155|GO:0043229|GO:0043227|GO:0012505|GO:0005604|GO:0001568|GO:0070062|GO:0030020|GO:1903561|GO:0005581|GO:0031982|GO:0016021|GO:…	developmental process|extracellular region|membrane|macromolecular complex|structural molecule activity|response to stimulus|cell|signaling|cellular process|metabolic process|intrinsic component of membrane|intracellular|anatomical structure formation involved in morphogenesis|signal transduction|cellular component organization|extracellular matrix|anatomical structure morphogenesis|extracellular…	K08135	collagen, type XV, alpha[-]	hsa04974	Protein digestion and absorption - Homo sapiens (human)	9:98943179-99070792	112	32	3071	18	232	77	1.41388	0.4549	48.622	0.234387	3.24606	1.09005	16.8303	1.5235	3.4656	3.4656	11.0471	0.0056689	0.860851	UP
ENSG00000204379	XAGE1A	X antigen family member 1A [Source:HGNC Symbol;Acc:HGNC:4111]	protein_coding	GO:0005515	protein binding	-	-	-	-	X:52495808-52500812	0	0	0	0	0	32	0	0	0	0	0	3.1934	0	1.06447	#NAME?	#NAME?	#NAME?	0.0164128	1	DOWN
ENSG00000204767	INSYN2B	inhibitory synaptic factor family member 2B [Source:HGNC Symbol;Acc:HGNC:37271]	protein_coding	-	-	-	-	-	-	5:169861303-169980495	5	25	16	125	61	29	0.0930044	0.523682	0.37327	2.3985	1.25764	0.604949	0.329985	1.42036	-2.10579	2.10579	4.30433	0.00972068	1	DOWN
ENSG00000205352	PRR13	proline rich 13 [Source:HGNC Symbol;Acc:HGNC:24528]	protein_coding	GO:0005623|GO:0005622|GO:0005515|GO:0043229|GO:0043227|GO:0043231|GO:0005737|GO:0005634|GO:0005829|GO:0031981|GO:0005654	cell|intracellular|protein binding|intracellular organelle|membrane-bounded organelle|intracellular membrane-bounded organelle|cytoplasm|nucleus|cytosol|nuclear lumen|nucleoplasm	-	-	-	-	12:53441678-53446645	194	411	92	430	456	540	2.86611	6.83769	1.70466	6.55291	7.4667	8.94634	3.80282	7.65532	-1.00939	1.00939	2.01306	0.0393967	1	DOWN
ENSG00000206053	JPT2	Jupiter microtubule associated homolog 2 [Source:HGNC Symbol;Acc:HGNC:14137]	protein_coding	GO:0016020|GO:0005623|GO:0005622|GO:0005886|GO:0043229|GO:0071944|GO:0043227|GO:0043231|GO:0005737|GO:0005634|GO:0005829	membrane|cell|intracellular|plasma membrane|intracellular organelle|cell periphery|membrane-bounded organelle|intracellular membrane-bounded organelle|cytoplasm|nucleus|cytosol	-	-	-	-	16:1678256-1702280	259	27	46	273	286	547	2.5759	0.30239	0.573782	2.80071	3.1526	6.10066	1.15069	4.01799	-1.80397	1.80397	3.4918	0.0138317	1	DOWN
ENSG00000211455	STK38L	serine/threonine kinase 38 like [Source:HGNC Symbol;Acc:HGNC:17848]	protein_coding	GO:0016020|GO:0003824|GO:0050896|GO:0005623|GO:0023052|GO:0009987|GO:0008152|GO:0005622|GO:0005515|GO:0007165|GO:0006807|GO:0016043|GO:0097159|GO:0036094|GO:0044237|GO:0007154|GO:0050794|GO:0071704|GO:0016740|GO:0043229|GO:0043167|GO:0097367|GO:0035556|GO:0019538|GO:0043169|GO:0051128|GO:0016772|GO:0005737|GO:0043170|GO:0044260|GO:0000166|GO:0008092|GO:0006796|GO:0044267|GO:0046872|GO:0032555|GO:…	membrane|catalytic activity|response to stimulus|cell|signaling|cellular process|metabolic process|intracellular|protein binding|signal transduction|nitrogen compound metabolic process|cellular component organization|organic cyclic compound binding|small molecule binding|cellular metabolic process|cell communication|regulation of cellular process|organic substance metabolic process|transferase ac…	-	-	-	-	12:27243968-27325959	531	310	446	326	117	152	6.89769	4.53469	7.2661	4.36818	1.68449	2.21418	6.23283	2.75562	1.17751	1.17751	2.26186	0.00986725	1	UP
ENSG00000211592	IGKC	immunoglobulin kappa constant [Source:HGNC Symbol;Acc:HGNC:5716]	IG_C_gene	-	-	-	-	-	-	2:88857161-88857683	501	0	0	0	0	8	112.44	0	0	0	0	2.01343	37.48	0.671143	5.80336	5.80336	55.845	0.0108741	1	UP
ENSG00000211598	IGKV4-1	immunoglobulin kappa variable 4-1 [Source:HGNC Symbol;Acc:HGNC:5834]	IG_V_gene	GO:0005576|GO:0002376|GO:0016020|GO:0032991|GO:0050896|GO:0005623|GO:0040011|GO:0023052|GO:0009987|GO:0008152|GO:0072562|GO:0002684|GO:0007165|GO:0006807|GO:0005886|GO:0019222|GO:0005615|GO:0048870|GO:0003823|GO:0007154|GO:0050794|GO:0002253|GO:0071704|GO:0050900|GO:0006955|GO:0071944|GO:0002682|GO:0002377|GO:0002250|GO:0016477|GO:0006959|GO:0006952|GO:0019538|GO:0006956|GO:0002443|GO:0002764|GO:…	extracellular region|immune system process|membrane|macromolecular complex|response to stimulus|cell|locomotion|signaling|cellular process|metabolic process|blood microparticle|positive regulation of immune system process|signal transduction|nitrogen compound metabolic process|plasma membrane|regulation of metabolic process|extracellular space|cell motility|antigen binding|cell communication|regu…	-	-	-	-	2:88885397-88886153	20	0	0	0	0	0	4.36346	0	0	0	0	0	1.45449	0	Inf	#VALUE!	#VALUE!	0.03586	1	UP
ENSG00000211677	IGLC2	immunoglobulin lambda constant 2 [Source:HGNC Symbol;Acc:HGNC:5856]	IG_C_gene	GO:0005576|GO:0002376|GO:0016020|GO:0032991|GO:0050896|GO:0005623|GO:0040011|GO:0023052|GO:0009987|GO:0008152|GO:0051707|GO:0072562|GO:0005515|GO:0002684|GO:0007165|GO:0006807|GO:0016043|GO:0005886|GO:0019222|GO:0005615|GO:0042571|GO:0048870|GO:0045321|GO:0003823|GO:0007154|GO:0050794|GO:0002253|GO:0009986|GO:0071704|GO:0050900|GO:0006955|GO:0071944|GO:0043227|GO:0002682|GO:0045087|GO:0002250|GO:…	extracellular region|immune system process|membrane|macromolecular complex|response to stimulus|cell|locomotion|signaling|cellular process|metabolic process|response to other organism|blood microparticle|protein binding|positive regulation of immune system process|signal transduction|nitrogen compound metabolic process|cellular component organization|plasma membrane|regulation of metabolic proces…	-	-	-	-	22:22900976-22901437	106	0	0	0	0	2	26.9308	0	0	0	0	0.569887	8.97693	0.189962	5.56244	5.56244	47.2563	0.011169	1	UP
ENSG00000211679	IGLC3	immunoglobulin lambda constant 3 (Kern-Oz+ marker) [Source:HGNC Symbol;Acc:HGNC:5857]	IG_C_gene	GO:0005576|GO:0002376|GO:0016020|GO:0032991|GO:0050896|GO:0005623|GO:0040011|GO:0023052|GO:0009987|GO:0008152|GO:0051707|GO:0072562|GO:0005515|GO:0002684|GO:0007165|GO:0006807|GO:0016043|GO:0005886|GO:0019222|GO:0005615|GO:0042571|GO:0048870|GO:0045321|GO:0003823|GO:0007154|GO:0050794|GO:0002253|GO:0009986|GO:0071704|GO:0050900|GO:0006955|GO:0071944|GO:0043227|GO:0002682|GO:0045087|GO:0002250|GO:…	extracellular region|immune system process|membrane|macromolecular complex|response to stimulus|cell|locomotion|signaling|cellular process|metabolic process|response to other organism|blood microparticle|protein binding|positive regulation of immune system process|signal transduction|nitrogen compound metabolic process|cellular component organization|plasma membrane|regulation of metabolic proces…	-	-	-	-	22:22906342-22906803	54	0	0	0	0	1	13.7195	0	0	0	0	0.284805	4.57317	0.0949349	5.59011	5.59011	48.1717	0.0164144	1	UP
ENSG00000211893	IGHG2	immunoglobulin heavy constant gamma 2 (G2m marker) [Source:HGNC Symbol;Acc:HGNC:5526]	IG_C_gene	GO:0005576|GO:0002376|GO:0016020|GO:0032991|GO:0050896|GO:0005623|GO:0023052|GO:0009987|GO:0008152|GO:0031224|GO:0051707|GO:0072562|GO:0005515|GO:0002684|GO:0007165|GO:0006807|GO:0016043|GO:0005886|GO:0019222|GO:0005615|GO:0042571|GO:0045321|GO:0003823|GO:0007154|GO:0050794|GO:0002253|GO:0009986|GO:0071704|GO:0006955|GO:0071944|GO:0043227|GO:0002682|GO:0045087|GO:0002250|GO:0009897|GO:0006959|GO:…	extracellular region|immune system process|membrane|macromolecular complex|response to stimulus|cell|signaling|cellular process|metabolic process|intrinsic component of membrane|response to other organism|blood microparticle|protein binding|positive regulation of immune system process|signal transduction|nitrogen compound metabolic process|cellular component organization|plasma membrane|regulatio…	-	-	-	-	14:105639559-105644790	109	0	0	0	0	0	4.19207	0	0	0	0	0	1.39736	0	Inf	#VALUE!	#VALUE!	0.00176568	0.528338	UP
ENSG00000211895	IGHA1	immunoglobulin heavy constant alpha 1 [Source:HGNC Symbol;Acc:HGNC:5478]	IG_C_gene	GO:0005576|GO:0002376|GO:0016020|GO:0032991|GO:0050896|GO:0005623|GO:0040011|GO:0023052|GO:0009987|GO:0008152|GO:0051707|GO:0072562|GO:0005515|GO:0002684|GO:0007165|GO:0006807|GO:0016043|GO:0005886|GO:0019222|GO:0005615|GO:0042571|GO:0044237|GO:0048870|GO:0045321|GO:0003823|GO:0007154|GO:0050794|GO:0002253|GO:0009893|GO:0009986|GO:0071704|GO:0050900|GO:0006955|GO:0071944|GO:0043227|GO:0002682|GO:…	extracellular region|immune system process|membrane|macromolecular complex|response to stimulus|cell|locomotion|signaling|cellular process|metabolic process|response to other organism|blood microparticle|protein binding|positive regulation of immune system process|signal transduction|nitrogen compound metabolic process|cellular component organization|plasma membrane|regulation of metabolic proces…	-	-	-	-	14:105703995-105708665	108	5	0	0	0	3	7.22321	0.376558	0	0	0	0.224996	2.53325	0.0749986	5.07798	5.07798	33.7773	0.00525808	0.849673	UP
ENSG00000211896	IGHG1	immunoglobulin heavy constant gamma 1 (G1m marker) [Source:HGNC Symbol;Acc:HGNC:5525]	IG_C_gene	GO:0005576|GO:0002376|GO:0016020|GO:0032991|GO:0050896|GO:0005623|GO:0023052|GO:0009987|GO:0008152|GO:0031224|GO:0051707|GO:0072562|GO:0005515|GO:0002684|GO:0007165|GO:0006807|GO:0016043|GO:0005886|GO:0019222|GO:0005615|GO:0042571|GO:0045321|GO:0003823|GO:0007154|GO:0050794|GO:0002253|GO:0009986|GO:0071704|GO:0006955|GO:0071944|GO:0043227|GO:0002682|GO:0045087|GO:0002250|GO:0009897|GO:0006959|GO:…	extracellular region|immune system process|membrane|macromolecular complex|response to stimulus|cell|signaling|cellular process|metabolic process|intrinsic component of membrane|response to other organism|blood microparticle|protein binding|positive regulation of immune system process|signal transduction|nitrogen compound metabolic process|cellular component organization|plasma membrane|regulatio…	-	-	-	-	14:105736343-105743071	232	0	0	0	0	0	7.24437	0	0	0	0	0	2.41479	0	Inf	#VALUE!	#VALUE!	0.000535079	0.28635	UP
ENSG00000213186	TRIM59	tripartite motif containing 59 [Source:HGNC Symbol;Acc:HGNC:30834]	protein_coding	GO:0002376|GO:0016020|GO:0050896|GO:0005623|GO:0023052|GO:0009987|GO:0031224|GO:0005622|GO:0042175|GO:0005515|GO:0007165|GO:0023057|GO:0048523|GO:0007154|GO:0050794|GO:0023051|GO:0006955|GO:0043229|GO:0043227|GO:0043167|GO:0005789|GO:0012505|GO:0035556|GO:0045087|GO:0009966|GO:0006952|GO:0043169|GO:0009968|GO:0016021|GO:0043231|GO:0005783|GO:0005737|GO:0010646|GO:0046872|GO:0007249|GO:1902532|GO:…	immune system process|membrane|response to stimulus|cell|signaling|cellular process|intrinsic component of membrane|intracellular|nuclear outer membrane-endoplasmic reticulum membrane network|protein binding|signal transduction|negative regulation of signaling|negative regulation of cellular process|cell communication|regulation of cellular process|regulation of signaling|immune response|intracel…	-	-	-	-	3:160432445-160485773	136	182	6	4	13	8	1.33875	2.01749	0.0740717	0.0406116	0.141832	0.0883113	1.14344	0.0902515	3.66328	3.66328	12.6695	0.000327847	0.240087	UP
ENSG00000214967	NPIPA7	nuclear pore complex interacting protein family member A7 [Source:HGNC Symbol;Acc:HGNC:41982]	protein_coding	GO:0005623|GO:0005622|GO:0005515|GO:0043229|GO:0043227|GO:0043231|GO:0005634|GO:0031981|GO:0005654	cell|intracellular|protein binding|intracellular organelle|membrane-bounded organelle|intracellular membrane-bounded organelle|nucleus|nuclear lumen|nucleoplasm	-	-	-	-	16:16379055-16393954	32	51	47	103	82	168	2.09252	3.7555	3.85457	6.94754	5.94303	12.3194	3.2342	8.40333	-1.37755	1.37755	2.59827	0.0238836	1	DOWN
ENSG00000217716	RPS10P3	ribosomal protein S10 pseudogene 3 [Source:HGNC Symbol;Acc:HGNC:23684]	processed_pseudogene	-	-	-	-	-	-	9:88016300-88016793	320	16	6	5	4	13	76.034	4.28104	1.78792	1.22553	1.05344	3.46393	27.3676	1.9143	3.83758	3.83758	14.2964	0.00145516	0.476402	UP
ENSG00000218426	AL590867.2	60S ribosomal protein L27a (RPL27A) pseudogene	processed_pseudogene	-	-	-	-	-	-	6:153282287-153282733	6224	328	985	768	853	853	1634.36	96.9903	324.393	208.024	248.256	251.181	685.247	235.82	1.53894	1.53894	2.9058	0.0293009	1	UP
ENSG00000219747	AL133260.1	60S ribosomal protein L32 (RPL32) pseudogene	processed_pseudogene	-	-	-	-	-	-	6:151099529-151099933	50	9	10	8	6	4	14.4911	2.93729	3.63481	2.39169	1.92725	1.29987	7.02108	1.87293	1.90639	1.90639	3.7487	0.0346279	1	UP
ENSG00000221852	KRTAP1-5	keratin associated protein 1-5 [Source:HGNC Symbol;Acc:HGNC:16777]	protein_coding	GO:0032502|GO:0005623|GO:0009987|GO:0005622|GO:0005515|GO:0048856|GO:0043229|GO:0048513|GO:0099512|GO:0007275|GO:0031424|GO:0005737|GO:0009888|GO:0008544|GO:0005856|GO:0005829|GO:0030154|GO:0043588|GO:0060429|GO:0045111|GO:0009913|GO:0005882|GO:0030855|GO:0030216|GO:0045095	developmental process|cell|cellular process|intracellular|protein binding|anatomical structure development|intracellular organelle|animal organ development|supramolecular fiber|multicellular organism development|keratinization|cytoplasm|tissue development|epidermis development|cytoskeleton|cytosol|cell differentiation|skin development|epithelium development|intermediate filament cytoskeleton|epid…	-	-	-	-	17:41026026-41027208	126	85	55	82	131	1406	12.5018	9.49717	6.8442	8.39246	14.406	156.439	9.61437	59.7459	-2.63557	2.63557	6.21423	0.00213856	0.583449	DOWN
ENSG00000223551	TMSB4XP4	TMSB4X pseudogene 4 [Source:HGNC Symbol;Acc:HGNC:11886]	processed_pseudogene	-	-	-	-	-	-	9:128342153-128342770	49	1550	126	159	129	232	9.30655	331.516	30.0141	31.1507	27.1556	49.4133	123.612	35.9065	1.7835	1.7835	3.44261	0.0471097	1	UP
ENSG00000224281	SLC25A5-AS1	SLC25A5 antisense RNA 1 [Source:HGNC Symbol;Acc:HGNC:43438]	lncRNA	-	-	-	-	-	-	X:119465986-119469128	359	36	13	21	20	34	3.39991	0.383928	0.154412	0.205144	0.20993	0.361093	1.31275	0.258722	2.34312	2.34312	5.07398	0.0121879	1	UP
ENSG00000224597	SVIL-AS1	SVIL antisense RNA 1 [Source:HGNC Symbol;Acc:HGNC:51219]	transcribed_unprocessed_pseudogene	-	-	-	-	-	-	10:29409402-29487745	123	64	68	366	103	336	1.82383	1.06865	1.26459	5.59804	1.69274	5.587	1.38569	4.29259	-1.63125	1.63125	3.0978	0.00529071	0.849673	DOWN
ENSG00000225616	AL138785.2	ribosomal protein L27 (RPL27) pseudogene	processed_pseudogene	-	-	-	-	-	-	1:28982278-28982608	19	4	3	1	1	2	6.73774	1.59741	1.3344	0.365654	0.393148	0.795432	3.22318	0.518078	2.63725	2.63725	6.22143	0.0358187	1	UP
ENSG00000226396	AL031727.1	ribosomal protein S14 (RPS14) pseudogene	processed_pseudogene	-	-	-	-	-	-	1:19608114-19608568	101	9	7	3	3	2	26.0553	2.61451	2.26464	0.79829	0.85773	0.578655	10.3115	0.744892	3.79108	3.79108	13.8429	0.00117971	0.395528	UP
ENSG00000226608	FTLP3	ferritin light chain pseudogene 3 [Source:HGNC Symbol;Acc:HGNC:4000]	processed_pseudogene	-	-	-	-	-	-	20:4023917-4024444	287	1579	178	188	254	213	63.8018	395.285	49.6282	43.1107	62.5831	53.0995	169.572	52.9311	1.67971	1.67971	3.20363	0.0115075	1	UP
ENSG00000227063	RPL41P1	ribosomal protein L41 pseudogene 1 [Source:HGNC Symbol;Acc:HGNC:10356]	processed_pseudogene	-	-	-	-	-	-	20:21755270-21755350	1501	26	202	153	147	167	2175.11	42.4283	367.121	228.7	236.097	271.378	861.552	245.392	1.81185	1.81185	3.51092	0.0307219	1	UP
ENSG00000227081	AC005912.1	ribosomal protein S27 (RPS27) pseudogene	processed_pseudogene	-	-	-	-	-	-	12:3211663-3211917	2848	302	169	167	156	228	1310.95	156.541	97.5639	79.2932	79.5869	117.69	521.684	92.1901	2.50049	2.50049	5.65878	0.00111722	0.395528	UP
ENSG00000227827	AC138969.3	polycystic kidney disease 1 (autosomal dominant) (PKD1) pseudogene	unprocessed_pseudogene	-	-	-	-	-	-	16:16356224-16377507	19	20	63	52	221	773	0.224546	0.266167	0.933778	0.633903	2.89476	10.2444	0.474831	4.59104	-3.27333	3.27333	9.66879	0.000210443	0.172242	DOWN
ENSG00000228144	AC078927.1	novel protein	protein_coding	GO:0016020|GO:0031224|GO:0016021	membrane|intrinsic component of membrane|integral component of membrane	-	-	-	-	12:66123917-66169985	0	0	0	53	9	0	0	0	0	6.52143	1.18984	0	0	2.57042	#NAME?	#NAME?	#NAME?	0.000850524	0.356075	DOWN
ENSG00000228695	CES1P1	carboxylesterase 1 pseudogene 1 [Source:HGNC Symbol;Acc:HGNC:18546]	transcribed_unprocessed_pseudogene	-	-	-	-	-	-	16:55760566-55793960	66	43	28	2	20	15	1.90764	1.39957	1.01501	0.0596381	0.640696	0.486202	1.44074	0.395512	1.86501	1.86501	3.64272	0.0257814	1	UP
ENSG00000229124	VIM-AS1	VIM antisense RNA 1 [Source:HGNC Symbol;Acc:HGNC:44879]	lncRNA	-	-	-	-	-	-	10:17214239-17229985	13898	6790	12828	32898	23150	15400	362.272	199.31	419.372	884.561	668.816	450.157	326.985	667.844	-1.03029	1.03029	2.04243	0.0343	1	DOWN
ENSG00000229766	AL021396.1	novel transcript, antisense to TMX4	lncRNA	-	-	-	-	-	-	20:8019180-8043512	34	23	27	121	60	59	0.555059	0.422818	0.552817	2.03759	1.08562	1.08012	0.510231	1.40111	-1.45735	1.45735	2.74603	0.0285388	1	DOWN
ENSG00000230291	AC078817.1	ribosomal protein L26 (RPL26) pseudogene	processed_pseudogene	-	-	-	-	-	-	12:80102899-80103333	157	0	1	0	0	1	42.3639	0	0.338348	0	0	0.302482	14.2341	0.100827	7.14132	7.14132	141.173	0.00127379	0.421989	UP
ENSG00000230897	RPS18P12	ribosomal protein S18 pseudogene 12 [Source:HGNC Symbol;Acc:HGNC:35967]	processed_pseudogene	-	-	-	-	-	-	17:14705076-14705534	913	139	20	42	28	29	233.476	40.0281	6.41438	11.0789	7.93609	8.3164	93.3063	9.11048	3.35638	3.35638	10.2416	0.000218494	0.173721	UP
ENSG00000232346	Z74021.1	ribosomal protein S17 (RPS17) pseudogene	processed_pseudogene	-	-	-	-	-	-	22:32039490-32039896	1100	66	226	185	201	151	317.237	21.4345	81.7441	55.035	64.248	48.8347	140.138	56.0392	1.32234	1.32234	2.50072	0.0498094	1	UP
ENSG00000232748	AC135050.1	novel transcript, antisense to ZNF668	lncRNA	-	-	-	-	-	-	16:31056460-31062803	121	47	39	153	199	179	2.1303	0.93181	0.861139	2.77857	3.88311	3.53401	1.30775	3.39856	-1.37784	1.37784	2.59878	0.0201564	1	DOWN
ENSG00000234648	AL162151.2	pseudogene similar to part of ribosomal protein L3 (RPL3)	processed_pseudogene	-	-	-	-	-	-	14:98973314-98973471	158	20	9	11	6	9	117.377	16.7315	8.38556	8.42947	4.94009	7.49749	47.4982	6.95568	2.77161	2.77161	6.82869	0.00474624	0.831147	UP
ENSG00000234745	HLA-B	major histocompatibility complex, class I, B [Source:HGNC Symbol;Acc:HGNC:4932]	protein_coding	GO:0032502|GO:0005576|GO:0002376|GO:0016020|GO:0032991|GO:0050896|GO:0005623|GO:0001906|GO:0023052|GO:0009987|GO:0031224|GO:0051707|GO:0019882|GO:0005622|GO:0050793|GO:0031090|GO:0042175|GO:0005515|GO:0002684|GO:0007165|GO:0001909|GO:0002683|GO:0005886|GO:0051606|GO:0002507|GO:0005615|GO:0048856|GO:0098796|GO:0045321|GO:0003823|GO:0007154|GO:0042267|GO:0050794|GO:0001913|GO:0009986|GO:0006955|GO:…	developmental process|extracellular region|immune system process|membrane|macromolecular complex|response to stimulus|cell|cell killing|signaling|cellular process|intrinsic component of membrane|response to other organism|antigen processing and presentation|intracellular|regulation of developmental process|organelle membrane|nuclear outer membrane-endoplasmic reticulum membrane network|protein bi…	K06751	MHC class I antigen[-]	hsa05168|hsa05165|hsa04144|hsa05163|hsa05166|hsa05170|hsa05203|hsa05169|hsa05167|hsa04218|hsa04145|hsa04514|hsa04650|hsa04612|hsa05416|hsa05320|hsa04940|hsa05332|hsa05330	Herpes simplex virus 1 infection - Homo sapiens (human)|Human papillomavirus infection - Homo sapiens (human)|Endocytosis - Homo sapiens (human)|Human cytomegalovirus infection - Homo sapiens (human)|Human T-cell leukemia virus 1 infection - Homo sapiens (human)|Human immunodeficiency virus 1 infection - Homo sapiens (human)|Viral carcinogenesis - Homo sapiens (human)|Epstein-Barr virus infection…	6:31269491-31357188	3316	1415	32	9987	949	13294	60.2887	28.9704	0.729678	187.297	19.1232	271.042	29.9963	159.154	-2.40757	2.40757	5.30581	0.0216901	1	DOWN
ENSG00000234797	RPS3AP6	RPS3A pseudogene 6 [Source:HGNC Symbol;Acc:HGNC:18630]	processed_pseudogene	-	-	-	-	-	-	15:59768352-59769146	5551	2658	2015	1736	1943	1842	819.575	441.926	373.122	264.389	317.953	304.977	544.874	295.773	0.881433	0.881433	1.8422	0.0374828	1	UP
ENSG00000235078	AC231981.1	novel transcript, antisense to ADI1	lncRNA	-	-	-	-	-	-	2:3519275-3523197	83	11	0	4	2	4	10.0024	1.49279	0	0.49718	0.267079	0.540501	3.83173	0.43492	3.13917	3.13917	8.81019	0.0199182	1	UP
ENSG00000235605	AL355472.1	ribosomal protein S15 (RPS15) pseudogene	processed_pseudogene	-	-	-	-	-	-	1:234356704-234357141	65	13	6	3	7	4	17.4189	3.92316	2.01651	0.829273	2.07915	1.20193	7.78619	1.37012	2.50662	2.50662	5.68286	0.0142097	1	UP
ENSG00000236439	AC099336.2	ribosomal protein S27 (metallopanstimulin 1) (RPS27) pseudogene	processed_pseudogene	-	-	-	-	-	-	1:202471864-202472117	1894	1051	322	353	331	524	875.248	546.929	186.623	168.268	169.532	271.546	536.266	203.115	1.40065	1.40065	2.64021	0.00766584	1	UP
ENSG00000236552	RPL13AP5	ribosomal protein L13a pseudogene 5 [Source:HGNC Symbol;Acc:HGNC:23736]	processed_pseudogene	-	-	-	-	-	-	10:96750288-96750899	13163	5710	3311	3650	3595	3532	2524.58	1233.24	796.435	722.107	764.196	759.652	1518.08	748.652	1.01988	1.01988	2.02776	0.0260785	1	UP
ENSG00000236762	RPL19P16	ribosomal protein L19 pseudogene 16 [Source:HGNC Symbol;Acc:HGNC:36596]	processed_pseudogene	-	-	-	-	-	-	10:121133090-121133723	0	0	35	0	0	0	0	0	8.7625	0	0	0	2.92083	0	Inf	#VALUE!	#VALUE!	0.0116296	1	UP
ENSG00000236824	BCYRN1	brain cytoplasmic RNA 1 [Source:HGNC Symbol;Acc:HGNC:1022]	scRNA	-	-	-	-	-	-	2:47335315-47335514	18	0	0	0	0	0	10.5642	0	0	0	0	0	3.52141	0	Inf	#VALUE!	#VALUE!	0.0441121	1	UP
ENSG00000237991	RPL35P1	ribosomal protein L35 pseudogene 1 [Source:HGNC Symbol;Acc:HGNC:36695]	processed_pseudogene	-	-	-	-	-	-	1:236981339-236981708	781	222	114	95	130	152	247.762	79.3073	45.357	31.0874	45.7088	54.0738	124.142	43.6233	1.50882	1.50882	2.84577	0.0108017	1	UP
ENSG00000238184	CD81-AS1	CD81 antisense RNA 1 [Source:HGNC Symbol;Acc:HGNC:49384]	lncRNA	-	-	-	-	-	-	11:2328749-2377992	8	5	16	46	32	24	0.356905	0.251181	0.895223	2.11687	1.58231	1.20071	0.501103	1.6333	-1.70461	1.70461	3.25941	0.0383004	1	DOWN
ENSG00000240087	RPSAP12	ribosomal protein SA pseudogene 12 [Source:HGNC Symbol;Acc:HGNC:6504]	processed_pseudogene	-	-	-	-	-	-	12:68552995-68553882	600	471	306	129	170	206	79.3091	70.1083	50.7284	17.5889	24.9054	30.5351	66.7153	24.3431	1.4545	1.4545	2.74062	0.000941657	0.36395	UP
ENSG00000240211	PPP1R35-AS1	PPP1R35 antisense RNA 1 [Source:HGNC Symbol;Acc:HGNC:41194]	lncRNA	-	-	-	-	-	-	7:100436204-100438504	0	0	0	0	22	0	0	0	0	0	9.44598	0	0	3.14866	#NAME?	#NAME?	#NAME?	0.032624	1	DOWN
ENSG00000243509	TNFRSF6B	TNF receptor superfamily member 6b [Source:HGNC Symbol;Acc:HGNC:11921]	protein_coding	GO:0005576|GO:0050896|GO:0023052|GO:0009987|GO:0005515|GO:0007165|GO:0005615|GO:0048523|GO:0038023|GO:0007154|GO:0050794|GO:0010033|GO:0060548|GO:0008219|GO:0007166|GO:0010941|GO:0034097|GO:0012501|GO:0019221|GO:0043067|GO:0043069|GO:0071310|GO:0006915|GO:0042981|GO:0071345|GO:0034612|GO:0043066|GO:0033209|GO:0071356	extracellular region|response to stimulus|signaling|cellular process|protein binding|signal transduction|extracellular space|negative regulation of cellular process|signaling receptor activity|cell communication|regulation of cellular process|response to organic substance|negative regulation of cell death|cell death|cell surface receptor signaling pathway|regulation of cell death|response to cyto…	K05143	tumor necrosis factor receptor superfamily member 6B[-]	hsa04060	Cytokine-cytokine receptor interaction - Homo sapiens (human)	20:63696652-63698684	1	0	0	2	19	38	0.102938	0	0	0.212448	2.16819	4.38757	0.0343126	2.25607	-6.03893	6.03893	65.7505	0.000394959	0.258461	DOWN
ENSG00000243517	AC024940.3	ribosomal protein L13a (RPL13A) pseudogene	processed_pseudogene	-	-	-	-	-	-	12:31251992-31252597	218	19	6	6	6	8	42.2249	4.14432	1.45748	1.19875	1.28801	1.73766	15.9422	1.40814	3.50099	3.50099	11.3215	0.0016105	0.509282	UP
ENSG00000244274	DBNDD2	dysbindin domain containing 2 [Source:HGNC Symbol;Acc:HGNC:15881]	protein_coding	GO:0005623|GO:0009987|GO:0008152|GO:0005622|GO:0005515|GO:0006807|GO:0009892|GO:0019222|GO:0044237|GO:0048523|GO:0050794|GO:0071704|GO:0044092|GO:0019538|GO:0050790|GO:0051171|GO:0031323|GO:0005737|GO:0043170|GO:0044260|GO:0031324|GO:0006796|GO:0051248|GO:0044267|GO:0051246|GO:0036211|GO:0043086|GO:0032268|GO:0032269|GO:0051174|GO:0043549|GO:0006464|GO:0016310|GO:0006468|GO:0001932|GO:0001933|GO:…	cell|cellular process|metabolic process|intracellular|protein binding|nitrogen compound metabolic process|negative regulation of metabolic process|regulation of metabolic process|cellular metabolic process|negative regulation of cellular process|regulation of cellular process|organic substance metabolic process|negative regulation of molecular function|protein metabolic process|regulation of cata…	-	-	-	-	20:45406057-45410610	550	102	108	38	72	126	16.2205	3.3875	3.99469	1.15599	2.35347	4.16708	7.86756	2.55885	1.62042	1.62042	3.07465	0.0173075	1	UP
ENSG00000244563	RPS26P19	ribosomal protein S26 pseudogene 19 [Source:HGNC Symbol;Acc:HGNC:36377]	processed_pseudogene	-	-	-	-	-	-	2:127846736-127847084	49	2	1	2	2	1	16.4798	0.757511	0.421724	0.693955	0.745373	0.377019	5.88634	0.605449	3.28129	3.28129	9.72228	0.0242656	1	UP
ENSG00000245067	IGFBP7-AS1	IGFBP7 antisense RNA 1 [Source:HGNC Symbol;Acc:HGNC:40296]	lncRNA	-	-	-	-	-	-	4:57109762-57207459	3	3	4	233	2	4	0.0755545	0.0850648	0.126339	6.05252	0.055811	0.112947	0.0956529	2.07376	-4.4383	4.4383	21.68	0.00277089	0.621376	DOWN
ENSG00000245910	SNHG6	small nucleolar RNA host gene 6 [Source:HGNC Symbol;Acc:HGNC:32965]	lncRNA	-	-	-	-	-	-	8:66921684-66926398	915	642	346	259	210	285	52.263	41.2938	24.786	15.2598	13.2943	18.2549	39.4476	15.603	1.33812	1.33812	2.52821	0.00206347	0.568537	UP
ENSG00000246859	STARD4-AS1	STARD4 antisense RNA 1 [Source:HGNC Symbol;Acc:HGNC:44117]	lncRNA	-	-	-	-	-	-	5:111510396-111739726	1263	343	1457	203	584	99	11.9564	3.65652	17.2988	1.9823	6.1275	1.05097	10.9706	3.05359	1.84506	1.84506	3.59268	0.00468396	0.831147	UP
ENSG00000249835	VCAN-AS1	VCAN antisense RNA 1 [Source:HGNC Symbol;Acc:HGNC:40163]	lncRNA	-	-	-	-	-	-	5:83531352-83581320	262	159	170	33	64	102	35.066	23.9641	28.5359	4.55595	9.49373	15.309	29.1886	9.78624	1.57658	1.57658	2.98262	0.00595838	0.870788	UP
ENSG00000249992	TMEM158	transmembrane protein 158 (gene/pseudogene) [Source:HGNC Symbol;Acc:HGNC:30293]	protein_coding	GO:0016020|GO:0031224|GO:0033218|GO:0042277|GO:0016021	membrane|intrinsic component of membrane|amide binding|peptide binding|integral component of membrane	-	-	-	-	3:45224466-45226287	224	521	363	847	1328	900	14.4306	37.7964	29.3293	56.2853	94.8216	65.0188	27.1854	72.0419	-1.406	1.406	2.65002	0.00220139	0.58904	DOWN
ENSG00000249996	PPIC-AS1	PPIC antisense RNA 1 [Source:HGNC Symbol;Acc:HGNC:40464]	lncRNA	-	-	-	-	-	-	5:123036271-123054667	106	0	14	7	0	8	22.1783	0	3.67374	1.51065	0	1.87705	8.61735	1.12923	2.9319	2.9319	7.63115	0.0385801	1	UP
ENSG00000251493	FOXD1	forkhead box D1 [Source:HGNC Symbol;Acc:HGNC:3802]	protein_coding	GO:0032502|GO:0050896|GO:0005623|GO:0040011|GO:0023052|GO:0009987|GO:0008152|GO:0005622|GO:0050793|GO:0048646|GO:0007165|GO:0006807|GO:0016043|GO:0009058|GO:0009892|GO:0009653|GO:0019222|GO:0097159|GO:0044237|GO:0048856|GO:0048523|GO:0003700|GO:0007154|GO:0050794|GO:0009893|GO:0023051|GO:0071704|GO:0043229|GO:0043227|GO:0000981|GO:0009887|GO:0048513|GO:0006139|GO:0048729|GO:0030030|GO:0009966|GO:…	developmental process|response to stimulus|cell|locomotion|signaling|cellular process|metabolic process|intracellular|regulation of developmental process|anatomical structure formation involved in morphogenesis|signal transduction|nitrogen compound metabolic process|cellular component organization|biosynthetic process|negative regulation of metabolic process|anatomical structure morphogenesis|reg…	-	-	-	-	5:73444827-73448777	321	177	303	735	384	519	12.9123	8.01771	15.2862	30.4973	17.12	23.4114	12.0721	23.6762	-0.971765	0.971765	1.96124	0.0419915	1	DOWN
ENSG00000253304	TMEM200B	transmembrane protein 200B [Source:HGNC Symbol;Acc:HGNC:33785]	protein_coding	GO:0016020|GO:0031224|GO:0016021	membrane|intrinsic component of membrane|integral component of membrane	-	-	-	-	1:29119429-29123903	127	5	118	517	223	162	2.96891	0.131619	3.45966	12.467	5.77792	4.24689	2.18673	7.49725	-1.77759	1.77759	3.42852	0.0384268	1	DOWN
ENSG00000253374	AC023644.1	novel transcript	lncRNA	-	-	-	-	-	-	8:81521618-81533275	0	0	0	3	0	41	0	0	0	0.280697	0	4.17055	0	1.48375	#NAME?	#NAME?	#NAME?	0.00304744	0.657396	DOWN
ENSG00000253537	PCDHGA7	protocadherin gamma subfamily A, 7 [Source:HGNC Symbol;Acc:HGNC:8705]	protein_coding	GO:0016020|GO:0005623|GO:0031224|GO:0005886|GO:0007155|GO:0071944|GO:0043167|GO:0098609|GO:0043169|GO:0016021|GO:0031226|GO:0046872|GO:0005887|GO:0098742|GO:0005509|GO:0007156	membrane|cell|intrinsic component of membrane|plasma membrane|cell adhesion|cell periphery|ion binding|cell-cell adhesion|cation binding|integral component of membrane|intrinsic component of plasma membrane|metal ion binding|integral component of plasma membrane|cell-cell adhesion via plasma-membrane adhesion molecules|calcium ion binding|homophilic cell adhesion via plasma membrane adhesion mole…	-	-	-	-	5:141382739-141512975	39	36	33	2065	46	22	0.570719	0.593243	0.605658	31.1711	0.746075	0.361025	0.589873	10.7594	-4.18905	4.18905	18.2402	0.000436527	0.258461	DOWN
ENSG00000253837	AC090197.1	novel transcript	lncRNA	-	-	-	-	-	-	8:23336171-23366125	88	54	155	16	5	42	1.67356	1.15645	3.69699	0.31388	0.1054	0.895703	2.17567	0.438328	2.31137	2.31137	4.96356	0.00470087	0.831147	UP
ENSG00000254245	PCDHGA3	protocadherin gamma subfamily A, 3 [Source:HGNC Symbol;Acc:HGNC:8701]	protein_coding	GO:0016020|GO:0005623|GO:0009987|GO:0031224|GO:0016043|GO:0005886|GO:0007155|GO:0071944|GO:0051641|GO:0043167|GO:0022607|GO:0098609|GO:0043169|GO:0043933|GO:0006996|GO:0016021|GO:0031226|GO:0046907|GO:0051649|GO:0065003|GO:0046872|GO:0005887|GO:0098742|GO:0007034|GO:0016197|GO:0048284|GO:0008333|GO:0005509|GO:0060989|GO:0007156|GO:0007041|GO:0034622|GO:0065005|GO:0060988	membrane|cell|cellular process|intrinsic component of membrane|cellular component organization|plasma membrane|cell adhesion|cell periphery|cellular localization|ion binding|cellular component assembly|cell-cell adhesion|cation binding|macromolecular complex subunit organization|organelle organization|integral component of membrane|intrinsic component of plasma membrane|intracellular transport|es…	-	-	-	-	5:141343829-141512975	43	123	37	554	656	12	0.501465	1.61529	0.541168	6.66432	8.47906	0.156927	0.885975	5.1001	-2.52519	2.52519	5.75648	0.00550269	0.858264	DOWN
ENSG00000254251	AC103770.1	novel transcript	lncRNA	-	-	-	-	-	-	8:90806474-90859240	33	21	8	3	5	0	4.64996	3.33216	1.41385	0.436041	0.78095	0	3.13199	0.405663	2.94872	2.94872	7.72066	0.00581852	0.861265	UP
ENSG00000254681	PKD1P5	polycystin 1, transient receptor potential channel interacting pseudogene 5 [Source:HGNC Symbol;Acc:HGNC:30069]	transcribed_unprocessed_pseudogene	-	-	-	-	-	-	16:18374521-18401940	110	95	145	300	402	292	1.10026	1.07005	1.81898	3.09527	4.45657	3.27525	1.32976	3.60903	-1.44044	1.44044	2.71404	0.00290882	0.637375	DOWN
ENSG00000254692	AL136295.1	novel protein	protein_coding	GO:0016020|GO:0031224|GO:0033036|GO:0051641|GO:0016021|GO:0008104|GO:0046907|GO:0051649|GO:0034613|GO:0007034|GO:0072657	membrane|intrinsic component of membrane|macromolecule localization|cellular localization|integral component of membrane|protein localization|intracellular transport|establishment of localization in cell|cellular protein localization|vacuolar transport|protein localization to membrane	-	-	-	-	14:24189157-24213473	141	0	0	0	0	0	6.04024	0	0	0	0	0	2.01341	0	Inf	#VALUE!	#VALUE!	0.00114692	0.395528	UP
ENSG00000254756	AP001107.6	novel transcript	lncRNA	-	-	-	-	-	-	11:66334494-66339875	5	4	5	17	16	23	1.13732	1.0247	1.42645	3.98895	4.03385	5.86698	1.19616	4.62993	-1.95258	1.95258	3.87067	0.027258	1	DOWN
ENSG00000254806	SYS1-DBNDD2	SYS1-DBNDD2 readthrough (NMD candidate) [Source:HGNC Symbol;Acc:HGNC:33535]	protein_coding	GO:0016020|GO:0005623|GO:0009987|GO:0031224|GO:0005622|GO:0031090|GO:0016043|GO:0033036|GO:0031300|GO:0043229|GO:0043227|GO:0051641|GO:0012505|GO:0031228|GO:0005794|GO:0016021|GO:0043231|GO:0010256|GO:0061024|GO:0005737|GO:0008104|GO:0045184|GO:0046907|GO:0051649|GO:0031301|GO:0072659|GO:0016482|GO:0016192|GO:0005829|GO:0034613|GO:0090150|GO:0030173|GO:0007009|GO:0043001|GO:0000139|GO:0016197|GO:…	membrane|cell|cellular process|intrinsic component of membrane|intracellular|organelle membrane|cellular component organization|macromolecule localization|intrinsic component of organelle membrane|intracellular organelle|membrane-bounded organelle|cellular localization|endomembrane system|intrinsic component of Golgi membrane|Golgi apparatus|integral component of membrane|intracellular membrane-b…	-	-	-	-	20:45363200-45410610	9	0	9	66	66	47	0.495946	0	0.622027	3.75165	4.03111	2.90443	0.372658	3.56239	-3.25692	3.25692	9.55942	0.000402685	0.258461	DOWN
ENSG00000255282	WTAPP1	Wilms tumor 1 associated protein pseudogene 1 [Source:HGNC Symbol;Acc:HGNC:44115]	transcribed_processed_pseudogene	-	-	-	-	-	-	11:102746968-102836766	189	5	0	5	1	3	5.10807	0.152166	0	0.1394	0.0299636	0.0909205	1.75341	0.0867612	4.33697	4.33697	20.2096	0.00558236	0.858264	UP
ENSG00000255526	NEDD8-MDP1	NEDD8-MDP1 readthrough [Source:HGNC Symbol;Acc:HGNC:39551]	protein_coding	GO:0003824|GO:0009987|GO:0008152|GO:0005515|GO:0016787|GO:0044237|GO:0016788|GO:0006796|GO:0042578|GO:0016311|GO:0016791|GO:0003993	catalytic activity|cellular process|metabolic process|protein binding|hydrolase activity|cellular metabolic process|hydrolase activity, acting on ester bonds|phosphate-containing compound metabolic process|phosphoric ester hydrolase activity|dephosphorylation|phosphatase activity|acid phosphatase activity	-	-	-	-	14:24213955-24232352	38	0	2	0	1	0	3.50659	0	0.231418	0	0.102305	0	1.246	0.0341017	5.19132	5.19132	36.5379	0.0121947	1	UP
ENSG00000256393	RPL41P5	ribosomal protein L41 pseudogene 5 [Source:HGNC Symbol;Acc:HGNC:10355]	processed_pseudogene	-	-	-	-	-	-	12:93083598-93083675	234	13	15	12	15	20	352.132	22.0301	28.3096	18.6268	25.0188	33.7499	134.157	25.7985	2.37857	2.37857	5.2002	0.0146702	1	UP
[truncated: 47 more rows]
