# Supplementary material for: A gene expression profile for the lower osteogenic potent of bone-derived MSCs from osteoporosis with T2DM and the potential mechanism
Source: J Orthop Surg Res. 2022 Sep 1;17:402. doi: 10.1186/s13018-022-03291-2 (PMC9438120; doi:10.1186/s13018-022-03291-2)
Supplement: Supplementary file 2 — Additional file 2: Table S2. GO and KEGG analyses of all DEGs. [file 13018_2022_3291_MOESM2_ESM.xlsx]

## Sheet: GO
GO_ID	GO_term	TYPE	diff_gene_in_this_GO	UP_GENE	DOWN_GENE	all_diff_gene_in_all_GO	all_gene_in_this_GO	all_gene_in_all_GO	gene_UP_list	gene_DOWN_list	rich_factor	Pvalue	Qvalue
GO:0098883	synapse disassembly	biological_process	4	3	1	356	8	22554	ENSG00000159189(C1QC),ENSG00000173372(C1QA),ENSG00000173369(C1QB),	ENSG00000107984(DKK1),	31.677	2.1014e-06	0.00015087
GO:1902947	regulation of tau-protein kinase activity	biological_process	4	1	3	356	13	22554	ENSG00000197405(C5AR1),	ENSG00000120738(EGR1),ENSG00000120885(CLU),ENSG00000107984(DKK1),	19.4935	1.31104e-05	0.000638419
GO:0002281	macrophage activation involved in immune response	biological_process	4	4	0	356	15	22554	ENSG00000165025(SYK),ENSG00000011600(TYROBP),ENSG00000095970(TREM2),ENSG00000129988(LBP),	-	16.8944	2.31163e-05	0.00092465
GO:0097242	beta-amyloid clearance	biological_process	9	6	3	356	35	22554	ENSG00000130203(APOE),ENSG00000197405(C5AR1),ENSG00000113161(HMGCR),ENSG00000019169(MARCO),ENSG00000095970(TREM2),ENSG00000038945(MSR1),	ENSG00000196549(MME),ENSG00000125730(C3),ENSG00000120885(CLU),	16.291	3.18633e-09	1.37257e-06
GO:0045236	CXCR chemokine receptor binding	molecular_function	4	1	3	356	18	22554	ENSG00000107562(CXCL12),	ENSG00000169248(CXCL11),ENSG00000124875(CXCL6),ENSG00000169245(CXCL10),	14.0787	4.8258e-05	0.00157119
GO:1902895	positive regulation of pri-miRNA transcription from RNA polymerase II promoter	biological_process	7	2	5	356	34	22554	ENSG00000187079(TEAD1),ENSG00000066336(SPI1),	ENSG00000168874(ATOH8),ENSG00000137834(SMAD6),ENSG00000120738(EGR1),ENSG00000125845(BMP2),ENSG00000177606(JUN),	13.0435	5.00791e-07	5.84257e-05
GO:0046885	regulation of hormone biosynthetic process	biological_process	4	0	4	356	20	22554	-	ENSG00000120738(EGR1),ENSG00000125845(BMP2),ENSG00000148926(ADM),ENSG00000113739(STC2),	12.6708	7.425e-05	0.00225978
GO:2000696	regulation of epithelial cell differentiation involved in kidney development	biological_process	4	1	3	356	20	22554	ENSG00000100985(MMP9),	ENSG00000143867(OSR1),ENSG00000128342(LIF),ENSG00000168621(GDNF),	12.6708	7.425e-05	0.00225978
GO:0033630	positive regulation of cell adhesion mediated by integrin	biological_process	4	2	2	356	22	22554	ENSG00000165025(SYK),ENSG00000145423(SFRP2),	ENSG00000128342(LIF),ENSG00000101311(FERMT1),	11.5189	0.000109941	0.00283719
GO:1900221	regulation of beta-amyloid clearance	biological_process	4	3	1	356	23	22554	ENSG00000095970(TREM2),ENSG00000113161(HMGCR),ENSG00000130203(APOE),	ENSG00000120885(CLU),	11.0181	0.000132123	0.00337849
GO:0032928	regulation of superoxide anion generation	biological_process	4	4	0	356	24	22554	ENSG00000165025(SYK),ENSG00000135744(AGT),ENSG00000102575(ACP5),ENSG00000011600(TYROBP),	-	10.559	0.0001576	0.0038206
GO:0042554	superoxide anion generation	biological_process	6	6	0	356	38	22554	ENSG00000135744(AGT),ENSG00000102575(ACP5),ENSG00000116701(NCF2),ENSG00000165168(CYBB),ENSG00000011600(TYROBP),ENSG00000165025(SYK),	-	10.0033	1.18273e-05	0.000596691
GO:0061614	pri-miRNA transcription from RNA polymerase II promoter	biological_process	9	2	7	356	58	22554	ENSG00000066336(SPI1),ENSG00000187079(TEAD1),	ENSG00000177606(JUN),ENSG00000137834(SMAD6),ENSG00000120738(EGR1),ENSG00000125845(BMP2),ENSG00000136826(KLF4),ENSG00000175592(FOSL1),ENSG00000168874(ATOH8),	9.83078	2.09753e-07	3.17464e-05
GO:0001968	fibronectin binding	molecular_function	4	1	3	356	27	22554	ENSG00000145423(SFRP2),	ENSG00000034971(MYOC),ENSG00000124145(SDC4),ENSG00000167779(IGFBP6),	9.38577	0.000257096	0.00537215
GO:0042535	positive regulation of tumor necrosis factor biosynthetic process	biological_process	4	4	0	356	28	22554	ENSG00000165168(CYBB),ENSG00000165025(SYK),ENSG00000129988(LBP),ENSG00000011600(TYROBP),	-	9.05056	0.000299123	0.0060255
GO:0009595	detection of biotic stimulus	biological_process	4	2	2	356	29	22554	ENSG00000095970(TREM2),ENSG00000129988(LBP),	ENSG00000234745(HLA-B),ENSG00000196126(HLA-DRB1),	8.73847	0.000346204	0.0067552
GO:0043304	regulation of mast cell degranulation	biological_process	4	4	0	356	29	22554	ENSG00000167851(CD300A),ENSG00000158869(FCER1G),ENSG00000000938(FGR),ENSG00000165025(SYK),	-	8.73847	0.000346204	0.0067552
GO:1903978	regulation of microglial cell activation	biological_process	4	3	1	356	29	22554	ENSG00000095970(TREM2),ENSG00000118113(MMP8),ENSG00000109861(CTSC),	ENSG00000126368(NR1D1),	8.73847	0.000346204	0.0067552
GO:0005520	insulin-like growth factor binding	molecular_function	4	2	2	356	30	22554	ENSG00000170801(HTRA3),ENSG00000115457(IGFBP2),	ENSG00000167779(IGFBP6),ENSG00000164283(ESM1),	8.44719	0.000398733	0.00749298
GO:0045730	respiratory burst	biological_process	5	5	0	356	38	22554	ENSG00000165168(CYBB),ENSG00000116701(NCF2),ENSG00000211895(IGHA1),ENSG00000129988(LBP),ENSG00000169442(CD52),	-	8.33604	0.000119739	0.00307585
GO:0003081	regulation of systemic arterial blood pressure by renin-angiotensin	biological_process	4	3	1	356	31	22554	ENSG00000135744(AGT),ENSG00000138792(ENPEP),ENSG00000198848(CES1),	ENSG00000196549(MME),	8.1747	0.000457119	0.0082047
GO:0048679	regulation of axon regeneration	biological_process	4	2	2	356	31	22554	ENSG00000185924(RTN4RL1),ENSG00000119782(FKBP1B),	ENSG00000142949(PTPRF),ENSG00000136826(KLF4),	8.1747	0.000457119	0.0082047
GO:0060143	positive regulation of syncytium formation by plasma membrane fusion	biological_process	4	3	1	356	31	22554	ENSG00000143119(CD53),ENSG00000095970(TREM2),ENSG00000011600(TYROBP),	ENSG00000130513(GDF15),	8.1747	0.000457119	0.0082047
GO:0043032	positive regulation of macrophage activation	biological_process	4	4	0	356	31	22554	ENSG00000095970(TREM2),ENSG00000109861(CTSC),ENSG00000129988(LBP),ENSG00000118113(MMP8),	-	8.1747	0.000457119	0.0082047
GO:0032693	negative regulation of interleukin-10 production	biological_process	4	2	2	356	31	22554	ENSG00000118113(MMP8),ENSG00000011600(TYROBP),	ENSG00000146072(TNFRSF21),ENSG00000197646(PDCD1LG2),	8.1747	0.000457119	0.0082047
GO:0030225	macrophage differentiation	biological_process	6	3	3	356	47	22554	ENSG00000066336(SPI1),ENSG00000159189(C1QC),ENSG00000100985(MMP9),	ENSG00000173334(TRIB1),ENSG00000128342(LIF),ENSG00000196126(HLA-DRB1),	8.08774	4.08558e-05	0.0014123
GO:0072210	metanephric nephron development	biological_process	5	0	5	356	40	22554	-	ENSG00000251493(FOXD1),ENSG00000143867(OSR1),ENSG00000128342(LIF),ENSG00000120738(EGR1),ENSG00000168621(GDNF),	7.91924	0.000154727	0.00378372
GO:0090184	positive regulation of kidney development	biological_process	5	1	4	356	42	22554	ENSG00000135744(AGT),	ENSG00000168621(GDNF),ENSG00000128342(LIF),ENSG00000120738(EGR1),ENSG00000251493(FOXD1),	7.54213	0.000197408	0.00445761
GO:0010543	regulation of platelet activation	biological_process	4	4	0	356	34	22554	ENSG00000158869(FCER1G),ENSG00000130203(APOE),ENSG00000165025(SYK),ENSG00000115956(PLEK),	-	7.4534	0.00067169	0.0108713
GO:0032350	regulation of hormone metabolic process	biological_process	4	0	4	356	34	22554	-	ENSG00000113739(STC2),ENSG00000125845(BMP2),ENSG00000120738(EGR1),ENSG00000148926(ADM),	7.4534	0.00067169	0.0108713
GO:0060395	SMAD protein signal transduction	biological_process	7	0	7	356	60	22554	-	ENSG00000168874(ATOH8),ENSG00000125965(GDF5),ENSG00000130513(GDF15),ENSG00000043143(JADE2),ENSG00000108175(ZMIZ1),ENSG00000177606(JUN),ENSG00000125845(BMP2),	7.39129	2.19144e-05	0.000882883
GO:0034358	plasma lipoprotein particle	cellular_component	5	4	1	356	43	22554	ENSG00000130203(APOE),ENSG00000146070(PLA2G7),ENSG00000038945(MSR1),ENSG00000130208(APOC1),	ENSG00000120885(CLU),	7.36674	0.000221995	0.00481849
GO:1990777	lipoprotein particle	cellular_component	5	4	1	356	43	22554	ENSG00000146070(PLA2G7),ENSG00000130203(APOE),ENSG00000130208(APOC1),ENSG00000038945(MSR1),	ENSG00000120885(CLU),	7.36674	0.000221995	0.00481849
GO:0034369	plasma lipoprotein particle remodeling	biological_process	4	4	0	356	35	22554	ENSG00000130208(APOC1),ENSG00000135744(AGT),ENSG00000146070(PLA2G7),ENSG00000130203(APOE),	-	7.24045	0.000757837	0.0118214
GO:0070570	regulation of neuron projection regeneration	biological_process	4	2	2	356	35	22554	ENSG00000119782(FKBP1B),ENSG00000185924(RTN4RL1),	ENSG00000142949(PTPRF),ENSG00000136826(KLF4),	7.24045	0.000757837	0.0118214
GO:0001774	microglial cell activation	biological_process	9	6	3	356	79	22554	ENSG00000197405(C5AR1),ENSG00000109861(CTSC),ENSG00000011600(TYROBP),ENSG00000118113(MMP8),ENSG00000095970(TREM2),ENSG00000173372(C1QA),	ENSG00000126368(NR1D1),ENSG00000120885(CLU),ENSG00000177606(JUN),	7.21754	2.7281e-06	0.000188609
GO:0010922	positive regulation of phosphatase activity	biological_process	4	2	2	356	36	22554	ENSG00000115956(PLEK),ENSG00000167851(CD300A),	ENSG00000129465(RIPK3),ENSG00000125845(BMP2),	7.03933	0.000852069	0.0128268
GO:0035137	hindlimb morphogenesis	biological_process	4	0	4	356	36	22554	-	ENSG00000172819(RARG),ENSG00000125965(GDF5),ENSG00000069011(PITX1),ENSG00000143867(OSR1),	7.03933	0.000852069	0.0128268
GO:0032653	regulation of interleukin-10 production	biological_process	8	5	3	356	73	22554	ENSG00000158869(FCER1G),ENSG00000095970(TREM2),ENSG00000165025(SYK),ENSG00000118113(MMP8),ENSG00000011600(TYROBP),	ENSG00000196126(HLA-DRB1),ENSG00000146072(TNFRSF21),ENSG00000197646(PDCD1LG2),	6.9429	1.1136e-05	0.000572126
GO:0002763	positive regulation of myeloid leukocyte differentiation	biological_process	7	2	5	356	64	22554	ENSG00000095970(TREM2),ENSG00000011600(TYROBP),	ENSG00000177606(JUN),ENSG00000119714(GPR68),ENSG00000196126(HLA-DRB1),ENSG00000128342(LIF),ENSG00000173334(TRIB1),	6.92934	3.35849e-05	0.00122127
GO:0030514	negative regulation of BMP signaling pathway	biological_process	6	3	3	356	55	22554	ENSG00000145423(SFRP2),ENSG00000101938(CHRDL1),ENSG00000170801(HTRA3),	ENSG00000107984(DKK1),ENSG00000166831(RBPMS2),ENSG00000137834(SMAD6),	6.91134	0.000101816	0.00270223
GO:0032994	protein-lipid complex	cellular_component	5	4	1	356	46	22554	ENSG00000038945(MSR1),ENSG00000130208(APOC1),ENSG00000146070(PLA2G7),ENSG00000130203(APOE),	ENSG00000120885(CLU),	6.8863	0.000310616	0.00621231
GO:0032613	interleukin-10 production	biological_process	8	5	3	356	76	22554	ENSG00000158869(FCER1G),ENSG00000095970(TREM2),ENSG00000118113(MMP8),ENSG00000165025(SYK),ENSG00000011600(TYROBP),	ENSG00000196126(HLA-DRB1),ENSG00000146072(TNFRSF21),ENSG00000197646(PDCD1LG2),	6.66884	1.50059e-05	0.000694488
GO:0032689	negative regulation of interferon-gamma production	biological_process	4	1	3	356	39	22554	ENSG00000171867(PRNP),	ENSG00000196126(HLA-DRB1),ENSG00000197646(PDCD1LG2),ENSG00000167601(AXL),	6.49784	0.00118813	0.0167173
GO:0072028	nephron morphogenesis	biological_process	8	1	7	356	79	22554	ENSG00000135744(AGT),	ENSG00000251493(FOXD1),ENSG00000184292(TACSTD2),ENSG00000166341(DCHS1),ENSG00000128342(LIF),ENSG00000125845(BMP2),ENSG00000168621(GDNF),ENSG00000143867(OSR1),	6.41559	1.9972e-05	0.000840926
GO:1901890	positive regulation of cell junction assembly	biological_process	4	1	3	356	40	22554	ENSG00000135744(AGT),	ENSG00000124145(SDC4),ENSG00000163347(CLDN1),ENSG00000034971(MYOC),	6.33539	0.0013196	0.0181121
GO:0043277	apoptotic cell clearance	biological_process	6	3	3	356	60	22554	ENSG00000011600(TYROBP),ENSG00000019169(MARCO),ENSG00000095970(TREM2),	ENSG00000167601(AXL),ENSG00000125730(C3),ENSG00000092445(TYRO3),	6.33539	0.000168286	0.00404463
GO:0061178	regulation of insulin secretion involved in cellular response to glucose stimulus	biological_process	6	2	4	356	60	22554	ENSG00000119782(FKBP1B),ENSG00000113161(HMGCR),	ENSG00000155897(ADCY8),ENSG00000126368(NR1D1),ENSG00000119714(GPR68),ENSG00000196126(HLA-DRB1),	6.33539	0.000168286	0.00404463
GO:0033003	regulation of mast cell activation	biological_process	4	4	0	356	40	22554	ENSG00000167851(CD300A),ENSG00000000938(FGR),ENSG00000158869(FCER1G),ENSG00000165025(SYK),	-	6.33539	0.0013196	0.0181121
GO:0001658	branching involved in ureteric bud morphogenesis	biological_process	6	1	5	356	61	22554	ENSG00000135744(AGT),	ENSG00000251493(FOXD1),ENSG00000184292(TACSTD2),ENSG00000166341(DCHS1),ENSG00000125845(BMP2),ENSG00000168621(GDNF),	6.23153	0.000185082	0.00421326
GO:1903307	positive regulation of regulated secretory pathway	biological_process	6	4	2	356	61	22554	ENSG00000000938(FGR),ENSG00000165025(SYK),ENSG00000143761(ARF1),ENSG00000158869(FCER1G),	ENSG00000198794(SCAMP5),ENSG00000011347(SYT7),	6.23153	0.000185082	0.00421326
GO:0065005	protein-lipid complex assembly	biological_process	4	3	1	356	41	22554	ENSG00000130208(APOC1),ENSG00000143761(ARF1),ENSG00000130203(APOE),	ENSG00000254245(PCDHGA3),	6.18087	0.00146166	0.0194425
GO:0031102	neuron projection regeneration	biological_process	6	2	4	356	62	22554	ENSG00000119782(FKBP1B),ENSG00000185924(RTN4RL1),	ENSG00000177606(JUN),ENSG00000148926(ADM),ENSG00000136826(KLF4),ENSG00000142949(PTPRF),	6.13103	0.000203218	0.00451596
GO:0071276	cellular response to cadmium ion	biological_process	4	2	2	356	42	22554	ENSG00000100985(MMP9),ENSG00000165168(CYBB),	ENSG00000125148(MT2A),ENSG00000177606(JUN),	6.03371	0.00161483	0.0210793
GO:0031103	axon regeneration	biological_process	5	2	3	356	53	22554	ENSG00000119782(FKBP1B),ENSG00000185924(RTN4RL1),	ENSG00000177606(JUN),ENSG00000142949(PTPRF),ENSG00000136826(KLF4),	5.97679	0.000626731	0.0102623
GO:0072078	nephron tubule morphogenesis	biological_process	7	1	6	356	75	22554	ENSG00000135744(AGT),	ENSG00000184292(TACSTD2),ENSG00000251493(FOXD1),ENSG00000168621(GDNF),ENSG00000125845(BMP2),ENSG00000166341(DCHS1),ENSG00000143867(OSR1),	5.91303	9.51669e-05	0.00262529
GO:0031100	animal organ regeneration	biological_process	7	3	4	356	75	22554	ENSG00000136167(LCP1),ENSG00000197405(C5AR1),ENSG00000107562(CXCL12),	ENSG00000110092(CCND1),ENSG00000167601(AXL),ENSG00000148926(ADM),ENSG00000163347(CLDN1),	5.91303	9.51669e-05	0.00262529
GO:0042534	regulation of tumor necrosis factor biosynthetic process	biological_process	4	4	0	356	43	22554	ENSG00000165168(CYBB),ENSG00000129988(LBP),ENSG00000165025(SYK),ENSG00000011600(TYROBP),	-	5.89339	0.00177964	0.0228055
GO:0010470	regulation of gastrulation	biological_process	4	1	3	356	43	22554	ENSG00000145423(SFRP2),	ENSG00000143867(OSR1),ENSG00000136826(KLF4),ENSG00000107984(DKK1),	5.89339	0.00177964	0.0228055
GO:0005504	fatty acid binding	molecular_function	4	3	1	356	43	22554	ENSG00000143546(S100A8),ENSG00000121769(FABP3),ENSG00000130208(APOC1),	ENSG00000131188(PRR7),	5.89339	0.00177964	0.0228055
GO:0051154	negative regulation of striated muscle cell differentiation	biological_process	4	1	3	356	43	22554	ENSG00000164530(PI16),	ENSG00000125845(BMP2),ENSG00000107984(DKK1),ENSG00000169245(CXCL10),	5.89339	0.00177964	0.0228055
GO:0001540	beta-amyloid binding	molecular_function	8	6	2	356	87	22554	ENSG00000171867(PRNP),ENSG00000130203(APOE),ENSG00000038945(MSR1),ENSG00000095970(TREM2),ENSG00000173372(C1QA),ENSG00000019169(MARCO),	ENSG00000158301(GPRASP2),ENSG00000120885(CLU),	5.82565	4.05517e-05	0.00141049
GO:0097028	dendritic cell differentiation	biological_process	6	4	2	356	66	22554	ENSG00000095970(TREM2),ENSG00000066336(SPI1),ENSG00000106565(TMEM176B),ENSG00000002933(TMEM176A),	ENSG00000234745(HLA-B),ENSG00000167601(AXL),	5.75945	0.000290786	0.0059
GO:0002690	positive regulation of leukocyte chemotaxis	biological_process	9	5	4	356	99	22554	ENSG00000107562(CXCL12),ENSG00000197405(C5AR1),ENSG00000106538(RARRES2),ENSG00000146070(PLA2G7),ENSG00000129988(LBP),	ENSG00000168811(IL12A),ENSG00000113296(THBS4),ENSG00000150630(VEGFC),ENSG00000169245(CXCL10),	5.75945	1.72658e-05	0.00077351
GO:0005044	scavenger receptor activity	molecular_function	5	3	2	356	55	22554	ENSG00000038945(MSR1),ENSG00000019169(MARCO),ENSG00000177575(CD163),	ENSG00000168077(SCARA3),ENSG00000138131(LOXL4),	5.75945	0.000752225	0.0117996
GO:0090322	regulation of superoxide metabolic process	biological_process	4	4	0	356	44	22554	ENSG00000011600(TYROBP),ENSG00000165025(SYK),ENSG00000102575(ACP5),ENSG00000135744(AGT),	-	5.75945	0.00195665	0.0244581
GO:0001657	ureteric bud development	biological_process	9	1	8	356	100	22554	ENSG00000135744(AGT),	ENSG00000143867(OSR1),ENSG00000124145(SDC4),ENSG00000166341(DCHS1),ENSG00000125845(BMP2),ENSG00000137834(SMAD6),ENSG00000168621(GDNF),ENSG00000251493(FOXD1),ENSG00000184292(TACSTD2),	5.70185	1.87276e-05	0.000806729
GO:0060675	ureteric bud morphogenesis	biological_process	6	1	5	356	67	22554	ENSG00000135744(AGT),	ENSG00000166341(DCHS1),ENSG00000125845(BMP2),ENSG00000168621(GDNF),ENSG00000251493(FOXD1),ENSG00000184292(TACSTD2),	5.67349	0.000316868	0.0063148
GO:1900024	regulation of substrate adhesion-dependent cell spreading	biological_process	5	2	3	356	56	22554	ENSG00000102837(OLFM4),ENSG00000133110(POSTN),	ENSG00000184292(TACSTD2),ENSG00000034971(MYOC),ENSG00000163975(MELTF),	5.6566	0.000821911	0.0125073
GO:0072164	mesonephric tubule development	biological_process	9	1	8	356	101	22554	ENSG00000135744(AGT),	ENSG00000143867(OSR1),ENSG00000124145(SDC4),ENSG00000168621(GDNF),ENSG00000166341(DCHS1),ENSG00000137834(SMAD6),ENSG00000125845(BMP2),ENSG00000184292(TACSTD2),ENSG00000251493(FOXD1),	5.6454	2.02949e-05	0.000841865
GO:0072163	mesonephric epithelium development	biological_process	9	1	8	356	101	22554	ENSG00000135744(AGT),	ENSG00000168621(GDNF),ENSG00000125845(BMP2),ENSG00000137834(SMAD6),ENSG00000166341(DCHS1),ENSG00000184292(TACSTD2),ENSG00000251493(FOXD1),ENSG00000124145(SDC4),ENSG00000143867(OSR1),	5.6454	2.02949e-05	0.000841865
GO:0061333	renal tubule morphogenesis	biological_process	7	1	6	356	79	22554	ENSG00000135744(AGT),	ENSG00000168621(GDNF),ENSG00000166341(DCHS1),ENSG00000125845(BMP2),ENSG00000184292(TACSTD2),ENSG00000251493(FOXD1),ENSG00000143867(OSR1),	5.61364	0.000133465	0.00338193
GO:0050921	positive regulation of chemotaxis	biological_process	13	9	4	356	147	22554	ENSG00000121966(CXCR4),ENSG00000107562(CXCL12),ENSG00000137285(TUBB2B),ENSG00000197405(C5AR1),ENSG00000095970(TREM2),ENSG00000106538(RARRES2),ENSG00000146070(PLA2G7),ENSG00000129988(LBP),ENSG00000171951(SCG2),	ENSG00000150630(VEGFC),ENSG00000168811(IL12A),ENSG00000113296(THBS4),ENSG00000169245(CXCL10),	5.60273	5.69775e-07	6.02026e-05
GO:1900271	regulation of long-term synaptic potentiation	biological_process	5	3	2	356	57	22554	ENSG00000130203(APOE),ENSG00000171867(PRNP),ENSG00000011600(TYROBP),	ENSG00000155897(ADCY8),ENSG00000196549(MME),	5.55736	0.000896533	0.0133172
GO:0006801	superoxide metabolic process	biological_process	7	6	1	356	80	22554	ENSG00000102575(ACP5),ENSG00000135744(AGT),ENSG00000116701(NCF2),ENSG00000165168(CYBB),ENSG00000165025(SYK),ENSG00000011600(TYROBP),	ENSG00000109610(SOD3),	5.54347	0.000144815	0.00357252
GO:0010463	mesenchymal cell proliferation	biological_process	4	0	4	356	46	22554	-	ENSG00000185950(IRS2),ENSG00000143867(OSR1),ENSG00000166341(DCHS1),ENSG00000125845(BMP2),	5.50904	0.00234943	0.0278157
GO:0035773	insulin secretion involved in cellular response to glucose stimulus	biological_process	6	2	4	356	69	22554	ENSG00000119782(FKBP1B),ENSG00000113161(HMGCR),	ENSG00000126368(NR1D1),ENSG00000196126(HLA-DRB1),ENSG00000155897(ADCY8),ENSG00000119714(GPR68),	5.50904	0.00037471	0.00716169
GO:0043303	mast cell degranulation	biological_process	4	4	0	356	46	22554	ENSG00000000938(FGR),ENSG00000167851(CD300A),ENSG00000158869(FCER1G),ENSG00000165025(SYK),	-	5.50904	0.00234943	0.0278157
GO:0001823	mesonephros development	biological_process	9	1	8	356	105	22554	ENSG00000135744(AGT),	ENSG00000143867(OSR1),ENSG00000124145(SDC4),ENSG00000184292(TACSTD2),ENSG00000251493(FOXD1),ENSG00000168621(GDNF),ENSG00000166341(DCHS1),ENSG00000137834(SMAD6),ENSG00000125845(BMP2),	5.43034	2.77492e-05	0.00106435
GO:0032814	regulation of natural killer cell activation	biological_process	4	2	2	356	47	22554	ENSG00000000938(FGR),ENSG00000011600(TYROBP),	ENSG00000167601(AXL),ENSG00000168811(IL12A),	5.39182	0.00256632	0.029693
GO:0002448	mast cell mediated immunity	biological_process	4	4	0	356	48	22554	ENSG00000000938(FGR),ENSG00000167851(CD300A),ENSG00000165025(SYK),ENSG00000158869(FCER1G),	-	5.27949	0.00279764	0.0316501
GO:0022625	cytosolic large ribosomal subunit	cellular_component	5	5	0	356	60	22554	ENSG00000147604(RPL7),ENSG00000177600(RPLP2),ENSG00000163682(RPL9),ENSG00000198918(RPL39),ENSG00000161970(RPL26),	-	5.27949	0.00115242	0.0162558
GO:0042116	macrophage activation	biological_process	11	8	3	356	132	22554	ENSG00000173372(C1QA),ENSG00000095970(TREM2),ENSG00000118113(MMP8),ENSG00000165025(SYK),ENSG00000129988(LBP),ENSG00000011600(TYROBP),ENSG00000109861(CTSC),ENSG00000197405(C5AR1),	ENSG00000126368(NR1D1),ENSG00000177606(JUN),ENSG00000120885(CLU),	5.27949	6.17245e-06	0.000356348
GO:0071622	regulation of granulocyte chemotaxis	biological_process	4	3	1	356	48	22554	ENSG00000129988(LBP),ENSG00000197405(C5AR1),ENSG00000106538(RARRES2),	ENSG00000113296(THBS4),	5.27949	0.00279764	0.0316501
GO:1904707	positive regulation of vascular smooth muscle cell proliferation	biological_process	4	2	2	356	48	22554	ENSG00000135744(AGT),ENSG00000100985(MMP9),	ENSG00000177606(JUN),ENSG00000154734(ADAMTS1),	5.27949	0.00279764	0.0316501
GO:0043407	negative regulation of MAP kinase activity	biological_process	7	5	2	356	84	22554	ENSG00000145423(SFRP2),ENSG00000130203(APOE),ENSG00000113161(HMGCR),ENSG00000135744(AGT),ENSG00000167851(CD300A),	ENSG00000139318(DUSP6),ENSG00000120875(DUSP4),	5.27949	0.000198535	0.00446504
GO:0072080	nephron tubule development	biological_process	8	1	7	356	96	22554	ENSG00000135744(AGT),	ENSG00000251493(FOXD1),ENSG00000184292(TACSTD2),ENSG00000125845(BMP2),ENSG00000166341(DCHS1),ENSG00000128342(LIF),ENSG00000168621(GDNF),ENSG00000143867(OSR1),	5.27949	8.29509e-05	0.00239446
GO:0060993	kidney morphogenesis	biological_process	8	1	7	356	97	22554	ENSG00000135744(AGT),	ENSG00000184292(TACSTD2),ENSG00000251493(FOXD1),ENSG00000168621(GDNF),ENSG00000128342(LIF),ENSG00000166341(DCHS1),ENSG00000125845(BMP2),ENSG00000143867(OSR1),	5.22507	8.93989e-05	0.00252845
GO:0035722	interleukin-12-mediated signaling pathway	biological_process	4	2	2	356	49	22554	ENSG00000143761(ARF1),ENSG00000136167(LCP1),	ENSG00000168811(IL12A),ENSG00000197632(SERPINB2),	5.17175	0.00304396	0.0333584
GO:0033628	regulation of cell adhesion mediated by integrin	biological_process	4	2	2	356	49	22554	ENSG00000165025(SYK),ENSG00000145423(SFRP2),	ENSG00000128342(LIF),ENSG00000101311(FERMT1),	5.17175	0.00304396	0.0333584
GO:0042551	neuron maturation	biological_process	4	1	3	356	49	22554	ENSG00000173372(C1QA),	ENSG00000034971(MYOC),ENSG00000125730(C3),ENSG00000131094(C1QL1),	5.17175	0.00304396	0.0333584
GO:0097530	granulocyte migration	biological_process	13	9	4	356	160	22554	ENSG00000158869(FCER1G),ENSG00000171951(SCG2),ENSG00000143546(S100A8),ENSG00000167851(CD300A),ENSG00000261371(PECAM1),ENSG00000197405(C5AR1),ENSG00000106538(RARRES2),ENSG00000129988(LBP),ENSG00000165025(SYK),	ENSG00000113296(THBS4),ENSG00000124875(CXCL6),ENSG00000169245(CXCL10),ENSG00000169248(CXCL11),	5.14751	1.4645e-06	0.000112345
GO:0008201	heparin binding	molecular_function	15	4	11	356	185	22554	ENSG00000130203(APOE),ENSG00000185924(RTN4RL1),ENSG00000106823(ECM2),ENSG00000133110(POSTN),	ENSG00000169245(CXCL10),ENSG00000124875(CXCL6),ENSG00000154734(ADAMTS1),ENSG00000109610(SOD3),ENSG00000113296(THBS4),ENSG00000127418(FGFRL1),ENSG00000058085(LAMC2),ENSG00000188783(PRELP),ENSG00000173376(NDNF),ENSG00000169248(CXCL11),ENSG00000142949(PTPRF),	5.13681	2.82242e-07	3.85502e-05
GO:0061326	renal tubule development	biological_process	8	1	7	356	99	22554	ENSG00000135744(AGT),	ENSG00000143867(OSR1),ENSG00000184292(TACSTD2),ENSG00000251493(FOXD1),ENSG00000168621(GDNF),ENSG00000125845(BMP2),ENSG00000128342(LIF),ENSG00000166341(DCHS1),	5.11951	0.000103571	0.00271026
GO:0030510	regulation of BMP signaling pathway	biological_process	8	3	5	356	99	22554	ENSG00000145423(SFRP2),ENSG00000170801(HTRA3),ENSG00000101938(CHRDL1),	ENSG00000107984(DKK1),ENSG00000125965(GDF5),ENSG00000166831(RBPMS2),ENSG00000251493(FOXD1),ENSG00000137834(SMAD6),	5.11951	0.000103571	0.00271026
GO:0003170	heart valve development	biological_process	5	0	5	356	62	22554	-	ENSG00000127418(FGFRL1),ENSG00000166341(DCHS1),ENSG00000137834(SMAD6),ENSG00000125845(BMP2),ENSG00000015479(MATR3),	5.10919	0.0013522	0.0183794
GO:2000107	negative regulation of leukocyte apoptotic process	biological_process	4	2	2	356	50	22554	ENSG00000107562(CXCL12),ENSG00000158869(FCER1G),	ENSG00000185950(IRS2),ENSG00000167601(AXL),	5.06831	0.00330584	0.035465
GO:0071621	granulocyte chemotaxis	biological_process	11	7	4	356	138	22554	ENSG00000171951(SCG2),ENSG00000143546(S100A8),ENSG00000158869(FCER1G),ENSG00000106538(RARRES2),ENSG00000165025(SYK),ENSG00000129988(LBP),ENSG00000197405(C5AR1),	ENSG00000113296(THBS4),ENSG00000124875(CXCL6),ENSG00000169245(CXCL10),ENSG00000169248(CXCL11),	5.04995	9.42886e-06	0.000502872
GO:0030574	collagen catabolic process	biological_process	4	3	1	356	51	22554	ENSG00000204291(COL15A1),ENSG00000100985(MMP9),ENSG00000118113(MMP8),	ENSG00000149968(MMP3),	4.96894	0.00358388	0.0374435
GO:0071349	cellular response to interleukin-12	biological_process	4	2	2	356	51	22554	ENSG00000136167(LCP1),ENSG00000143761(ARF1),	ENSG00000168811(IL12A),ENSG00000197632(SERPINB2),	4.96894	0.00358388	0.0374435
GO:0046006	regulation of activated T cell proliferation	biological_process	4	2	2	356	51	22554	ENSG00000115457(IGFBP2),ENSG00000171867(PRNP),	ENSG00000197646(PDCD1LG2),ENSG00000129465(RIPK3),	4.96894	0.00358388	0.0374435
GO:0000768	syncytium formation by plasma membrane fusion	biological_process	5	3	2	356	64	22554	ENSG00000143119(CD53),ENSG00000011600(TYROBP),ENSG00000095970(TREM2),	ENSG00000169245(CXCL10),ENSG00000130513(GDF15),	4.94953	0.00157777	0.0207894
GO:0070671	response to interleukin-12	biological_process	4	2	2	356	52	22554	ENSG00000143761(ARF1),ENSG00000136167(LCP1),	ENSG00000197632(SERPINB2),ENSG00000168811(IL12A),	4.87338	0.00387865	0.0396358
GO:0045429	positive regulation of nitric oxide biosynthetic process	biological_process	4	2	2	356	52	22554	ENSG00000118113(MMP8),ENSG00000135744(AGT),	ENSG00000136826(KLF4),ENSG00000120885(CLU),	4.87338	0.00387865	0.0396358
GO:0006949	syncytium formation	biological_process	5	3	2	356	65	22554	ENSG00000143119(CD53),ENSG00000011600(TYROBP),ENSG00000095970(TREM2),	ENSG00000130513(GDF15),ENSG00000169245(CXCL10),	4.87338	0.0017009	0.0219471
GO:0014002	astrocyte development	biological_process	4	4	0	356	52	22554	ENSG00000143546(S100A8),ENSG00000197405(C5AR1),ENSG00000095970(TREM2),ENSG00000173372(C1QA),	-	4.87338	0.00387865	0.0396358
GO:0072073	kidney epithelium development	biological_process	11	2	9	356	145	22554	ENSG00000135744(AGT),ENSG00000261371(PECAM1),	ENSG00000124145(SDC4),ENSG00000166341(DCHS1),ENSG00000137834(SMAD6),ENSG00000251493(FOXD1),ENSG00000143867(OSR1),ENSG00000128342(LIF),ENSG00000125845(BMP2),ENSG00000168621(GDNF),ENSG00000184292(TACSTD2),	4.80616	1.506e-05	0.000691277
GO:1904724	tertiary granule lumen	cellular_component	5	5	0	356	66	22554	ENSG00000090382(LYZ),ENSG00000133063(CHIT1),ENSG00000100985(MMP9),ENSG00000102837(OLFM4),ENSG00000118113(MMP8),	-	4.79954	0.00183131	0.0232021
GO:0032233	positive regulation of actin filament bundle assembly	biological_process	5	1	4	356	66	22554	ENSG00000115956(PLEK),	ENSG00000186575(NF2),ENSG00000124145(SDC4),ENSG00000106683(LIMK1),ENSG00000034971(MYOC),	4.79954	0.00183131	0.0232021
GO:0030593	neutrophil chemotaxis	biological_process	9	5	4	356	119	22554	ENSG00000165025(SYK),ENSG00000129988(LBP),ENSG00000143546(S100A8),ENSG00000197405(C5AR1),ENSG00000158869(FCER1G),	ENSG00000124875(CXCL6),ENSG00000169245(CXCL10),ENSG00000113296(THBS4),ENSG00000169248(CXCL11),	4.79147	7.52364e-05	0.00226518
GO:1904407	positive regulation of nitric oxide metabolic process	biological_process	4	2	2	356	53	22554	ENSG00000118113(MMP8),ENSG00000135744(AGT),	ENSG00000136826(KLF4),ENSG00000120885(CLU),	4.78143	0.00419074	0.0416841
GO:0050435	beta-amyloid metabolic process	biological_process	4	2	2	356	53	22554	ENSG00000130203(APOE),ENSG00000171867(PRNP),	ENSG00000196549(MME),ENSG00000120885(CLU),	4.78143	0.00419074	0.0416841
GO:0003179	heart valve morphogenesis	biological_process	4	0	4	356	53	22554	-	ENSG00000166341(DCHS1),ENSG00000137834(SMAD6),ENSG00000125845(BMP2),ENSG00000127418(FGFRL1),	4.78143	0.00419074	0.0416841
GO:0072562	blood microparticle	cellular_component	14	12	2	356	187	22554	ENSG00000159189(C1QC),ENSG00000211893(IGHG2),ENSG00000130203(APOE),ENSG00000173369(C1QB),ENSG00000163017(ACTG2),ENSG00000124491(F13A1),ENSG00000211895(IGHA1),ENSG00000211598(IGKV4-1),ENSG00000135744(AGT),ENSG00000211677(IGLC2),ENSG00000211679(IGLC3),ENSG00000211896(IGHG1),	ENSG00000120885(CLU),ENSG00000125730(C3),	4.74308	1.66022e-06	0.000123963
GO:0005581	collagen trimer	cellular_component	8	6	2	356	107	22554	ENSG00000173372(C1QA),ENSG00000038945(MSR1),ENSG00000159189(C1QC),ENSG00000173369(C1QB),ENSG00000019169(MARCO),ENSG00000204291(COL15A1),	ENSG00000168077(SCARA3),ENSG00000131094(C1QL1),	4.73674	0.000180692	0.0041641
GO:0072006	nephron development	biological_process	11	3	8	356	148	22554	ENSG00000261371(PECAM1),ENSG00000135744(AGT),ENSG00000138792(ENPEP),	ENSG00000184292(TACSTD2),ENSG00000168621(GDNF),ENSG00000125845(BMP2),ENSG00000128342(LIF),ENSG00000120738(EGR1),ENSG00000143867(OSR1),ENSG00000251493(FOXD1),ENSG00000166341(DCHS1),	4.70874	1.82607e-05	0.000798905
GO:0003044	regulation of systemic arterial blood pressure mediated by a chemical signal	biological_process	4	3	1	356	54	22554	ENSG00000198848(CES1),ENSG00000138792(ENPEP),ENSG00000135744(AGT),	ENSG00000196549(MME),	4.69288	0.00452074	0.0438755
GO:0048678	response to axon injury	biological_process	6	3	3	356	81	22554	ENSG00000011600(TYROBP),ENSG00000185924(RTN4RL1),ENSG00000119782(FKBP1B),	ENSG00000142949(PTPRF),ENSG00000177606(JUN),ENSG00000136826(KLF4),	4.69288	0.000925978	0.013646
GO:0015844	monoamine transport	biological_process	7	5	2	356	95	22554	ENSG00000107562(CXCL12),ENSG00000135744(AGT),ENSG00000046653(GPM6B),ENSG00000158869(FCER1G),ENSG00000165025(SYK),	ENSG00000168621(GDNF),ENSG00000011347(SYT7),	4.66818	0.00043634	0.00801149
GO:0033273	response to vitamin	biological_process	7	3	4	356	95	22554	ENSG00000133110(POSTN),ENSG00000119782(FKBP1B),ENSG00000149485(FADS1),	ENSG00000113739(STC2),ENSG00000169245(CXCL10),ENSG00000019186(CYP24A1),ENSG00000110092(CCND1),	4.66818	0.00043634	0.00801149
GO:0043030	regulation of macrophage activation	biological_process	5	4	1	356	68	22554	ENSG00000109861(CTSC),ENSG00000129988(LBP),ENSG00000118113(MMP8),ENSG00000095970(TREM2),	ENSG00000126368(NR1D1),	4.65838	0.00211506	0.0259176
GO:0050660	flavin adenine dinucleotide binding	molecular_function	6	5	1	356	82	22554	ENSG00000165168(CYBB),ENSG00000133816(MICAL2),ENSG00000132763(MMACHC),ENSG00000007933(FMO3),ENSG00000094963(FMO2),	ENSG00000016391(CHDH),	4.63565	0.000991626	0.0144612
GO:1990266	neutrophil migration	biological_process	10	6	4	356	137	22554	ENSG00000143546(S100A8),ENSG00000158869(FCER1G),ENSG00000165025(SYK),ENSG00000129988(LBP),ENSG00000197405(C5AR1),ENSG00000261371(PECAM1),	ENSG00000113296(THBS4),ENSG00000169245(CXCL10),ENSG00000124875(CXCL6),ENSG00000169248(CXCL11),	4.62437	4.63367e-05	0.00153542
GO:0002761	regulation of myeloid leukocyte differentiation	biological_process	10	5	5	356	137	22554	ENSG00000011600(TYROBP),ENSG00000101265(RASSF2),ENSG00000095970(TREM2),ENSG00000122378(PRXL2A),ENSG00000159189(C1QC),	ENSG00000173334(TRIB1),ENSG00000196126(HLA-DRB1),ENSG00000128342(LIF),ENSG00000119714(GPR68),ENSG00000177606(JUN),	4.62437	4.63367e-05	0.00153542
GO:0045921	positive regulation of exocytosis	biological_process	7	4	3	356	96	22554	ENSG00000000938(FGR),ENSG00000165025(SYK),ENSG00000158869(FCER1G),ENSG00000143761(ARF1),	ENSG00000124145(SDC4),ENSG00000198794(SCAMP5),ENSG00000011347(SYT7),	4.61956	0.000466293	0.00821146
GO:0060393	regulation of pathway-restricted SMAD protein phosphorylation	biological_process	5	0	5	356	69	22554	-	ENSG00000125845(BMP2),ENSG00000137834(SMAD6),ENSG00000107984(DKK1),ENSG00000125965(GDF5),ENSG00000130513(GDF15),	4.59086	0.002269	0.0273256
GO:0046686	response to cadmium ion	biological_process	5	3	2	356	69	22554	ENSG00000165168(CYBB),ENSG00000100985(MMP9),ENSG00000171867(PRNP),	ENSG00000125148(MT2A),ENSG00000177606(JUN),	4.59086	0.002269	0.0273256
GO:0050798	activated T cell proliferation	biological_process	4	2	2	356	56	22554	ENSG00000115457(IGFBP2),ENSG00000171867(PRNP),	ENSG00000129465(RIPK3),ENSG00000197646(PDCD1LG2),	4.52528	0.00523683	0.0492878
GO:0042056	chemoattractant activity	molecular_function	4	1	3	356	56	22554	ENSG00000171951(SCG2),	ENSG00000168621(GDNF),ENSG00000150630(VEGFC),ENSG00000169245(CXCL10),	4.52528	0.00523683	0.0492878
GO:0051496	positive regulation of stress fiber assembly	biological_process	4	0	4	356	56	22554	-	ENSG00000124145(SDC4),ENSG00000034971(MYOC),ENSG00000106683(LIMK1),ENSG00000186575(NF2),	4.52528	0.00523683	0.0492878
GO:0005539	glycosaminoglycan binding	molecular_function	18	7	11	356	254	22554	ENSG00000171867(PRNP),ENSG00000130203(APOE),ENSG00000038427(VCAN),ENSG00000095970(TREM2),ENSG00000185924(RTN4RL1),ENSG00000106823(ECM2),ENSG00000133110(POSTN),	ENSG00000169245(CXCL10),ENSG00000124875(CXCL6),ENSG00000109610(SOD3),ENSG00000154734(ADAMTS1),ENSG00000113296(THBS4),ENSG00000142949(PTPRF),ENSG00000127418(FGFRL1),ENSG00000188783(PRELP),ENSG00000058085(LAMC2),ENSG00000173376(NDNF),ENSG00000169248(CXCL11),	4.48965	1.69805e-07	2.71689e-05
GO:0043524	negative regulation of neuron apoptotic process	biological_process	11	3	8	356	156	22554	ENSG00000197405(C5AR1),ENSG00000130203(APOE),ENSG00000148053(NTRK2),	ENSG00000092445(TYRO3),ENSG00000125965(GDF5),ENSG00000173376(NDNF),ENSG00000177606(JUN),ENSG00000164379(FOXQ1),ENSG00000168621(GDNF),ENSG00000167601(AXL),ENSG00000185189(NRBP2),	4.46726	2.9875e-05	0.00112282
GO:0001954	positive regulation of cell-matrix adhesion	biological_process	4	0	4	356	57	22554	-	ENSG00000101311(FERMT1),ENSG00000086548(CEACAM6),ENSG00000034971(MYOC),ENSG00000124145(SDC4),	4.44589	0.00562411	0.0513785
GO:0050810	regulation of steroid biosynthetic process	biological_process	7	3	4	356	100	22554	ENSG00000186480(INSIG1),ENSG00000113161(HMGCR),ENSG00000130203(APOE),	ENSG00000126368(NR1D1),ENSG00000148926(ADM),ENSG00000125845(BMP2),ENSG00000120738(EGR1),	4.43478	0.000603435	0.00996825
GO:0002688	regulation of leukocyte chemotaxis	biological_process	9	5	4	356	129	22554	ENSG00000106538(RARRES2),ENSG00000129988(LBP),ENSG00000146070(PLA2G7),ENSG00000107562(CXCL12),ENSG00000197405(C5AR1),	ENSG00000113296(THBS4),ENSG00000169245(CXCL10),ENSG00000168811(IL12A),ENSG00000150630(VEGFC),	4.42004	0.000141702	0.00354255
GO:0010812	negative regulation of cell-substrate adhesion	biological_process	5	1	4	356	72	22554	ENSG00000133110(POSTN),	ENSG00000186575(NF2),ENSG00000184292(TACSTD2),ENSG00000163975(MELTF),ENSG00000034971(MYOC),	4.39958	0.00278261	0.0316719
GO:0043954	cellular component maintenance	biological_process	5	2	3	356	72	22554	ENSG00000171867(PRNP),ENSG00000130203(APOE),	ENSG00000095397(WHRN),ENSG00000131094(C1QL1),ENSG00000163347(CLDN1),	4.39958	0.00278261	0.0316719
GO:0030449	regulation of complement activation	biological_process	11	9	2	356	159	22554	ENSG00000159189(C1QC),ENSG00000173369(C1QB),ENSG00000211893(IGHG2),ENSG00000211677(IGLC2),ENSG00000211679(IGLC3),ENSG00000197405(C5AR1),ENSG00000211896(IGHG1),ENSG00000173372(C1QA),ENSG00000211598(IGKV4-1),	ENSG00000120885(CLU),ENSG00000125730(C3),	4.38298	3.56582e-05	0.00128004
GO:0061005	cell differentiation involved in kidney development	biological_process	4	1	3	356	58	22554	ENSG00000100985(MMP9),	ENSG00000128342(LIF),ENSG00000143867(OSR1),ENSG00000168621(GDNF),	4.36924	0.00603166	0.0541302
GO:0010332	response to gamma radiation	biological_process	4	1	3	356	58	22554	ENSG00000161970(RPL26),	ENSG00000120738(EGR1),ENSG00000188486(H2AX),ENSG00000169245(CXCL10),	4.36924	0.00603166	0.0541302
GO:0001786	phosphatidylserine binding	molecular_function	4	1	3	356	58	22554	ENSG00000167851(CD300A),	ENSG00000196549(MME),ENSG00000011347(SYT7),ENSG00000167601(AXL),	4.36924	0.00603166	0.0541302
GO:0051055	negative regulation of lipid biosynthetic process	biological_process	4	3	1	356	58	22554	ENSG00000130208(APOC1),ENSG00000130203(APOE),ENSG00000186480(INSIG1),	ENSG00000125845(BMP2),	4.36924	0.00603166	0.0541302
GO:0071773	cellular response to BMP stimulus	biological_process	12	4	8	356	175	22554	ENSG00000000005(TNMD),ENSG00000145423(SFRP2),ENSG00000170801(HTRA3),ENSG00000101938(CHRDL1),	ENSG00000137834(SMAD6),ENSG00000251493(FOXD1),ENSG00000130513(GDF15),ENSG00000125965(GDF5),ENSG00000125845(BMP2),ENSG00000166831(RBPMS2),ENSG00000120738(EGR1),ENSG00000107984(DKK1),	4.34427	1.89858e-05	0.000811605
GO:0019003	GDP binding	molecular_function	5	3	2	356	73	22554	ENSG00000143761(ARF1),ENSG00000100335(MIEF1),ENSG00000108774(RAB5C),	ENSG00000167461(RAB8A),ENSG00000165105(RASEF),	4.33931	0.00297209	0.0330232
GO:0060389	pathway-restricted SMAD protein phosphorylation	biological_process	5	0	5	356	73	22554	-	ENSG00000137834(SMAD6),ENSG00000125845(BMP2),ENSG00000130513(GDF15),ENSG00000125965(GDF5),ENSG00000107984(DKK1),	4.33931	0.00297209	0.0330232
GO:0019218	regulation of steroid metabolic process	biological_process	9	5	4	356	132	22554	ENSG00000135744(AGT),ENSG00000113161(HMGCR),ENSG00000186480(INSIG1),ENSG00000130208(APOC1),ENSG00000130203(APOE),	ENSG00000148926(ADM),ENSG00000126368(NR1D1),ENSG00000125845(BMP2),ENSG00000120738(EGR1),	4.31959	0.00016944	0.00402062
GO:0002027	regulation of heart rate	biological_process	7	6	1	356	103	22554	ENSG00000135744(AGT),ENSG00000198523(PLN),ENSG00000119782(FKBP1B),ENSG00000152049(KCNE4),ENSG00000046604(DSG2),ENSG00000121577(POPDC2),	ENSG00000148926(ADM),	4.30561	0.000726531	0.0114931
GO:0034446	substrate adhesion-dependent cell spreading	biological_process	7	2	5	356	103	22554	ENSG00000102837(OLFM4),ENSG00000133110(POSTN),	ENSG00000092445(TYRO3),ENSG00000163975(MELTF),ENSG00000034971(MYOC),ENSG00000184292(TACSTD2),ENSG00000167601(AXL),	4.30561	0.000726531	0.0114931
GO:0030509	BMP signaling pathway	biological_process	11	3	8	356	162	22554	ENSG00000170801(HTRA3),ENSG00000145423(SFRP2),ENSG00000101938(CHRDL1),	ENSG00000125965(GDF5),ENSG00000130513(GDF15),ENSG00000137834(SMAD6),ENSG00000251493(FOXD1),ENSG00000120738(EGR1),ENSG00000166831(RBPMS2),ENSG00000107984(DKK1),ENSG00000125845(BMP2),	4.30181	4.23939e-05	0.00143882
GO:0010883	regulation of lipid storage	biological_process	4	2	2	356	59	22554	ENSG00000038945(MSR1),ENSG00000198848(CES1),	ENSG00000125730(C3),ENSG00000177666(PNPLA2),	4.29518	0.00646007	0.0567028
GO:0045576	mast cell activation	biological_process	4	4	0	356	59	22554	ENSG00000165025(SYK),ENSG00000158869(FCER1G),ENSG00000000938(FGR),ENSG00000167851(CD300A),	-	4.29518	0.00646007	0.0567028
GO:0035690	cellular response to drug	biological_process	5	4	1	356	74	22554	ENSG00000171867(PRNP),ENSG00000167641(PPP1R14A),ENSG00000121966(CXCR4),ENSG00000165140(FBP1),	ENSG00000125148(MT2A),	4.28067	0.00317124	0.0344165
GO:0050672	negative regulation of lymphocyte proliferation	biological_process	7	3	4	356	104	22554	ENSG00000167851(CD300A),ENSG00000011600(TYROBP),ENSG00000171867(PRNP),	ENSG00000146072(TNFRSF21),ENSG00000196126(HLA-DRB1),ENSG00000124145(SDC4),ENSG00000197646(PDCD1LG2),	4.26421	0.000771829	0.0119399
GO:0008083	growth factor activity	molecular_function	11	2	9	356	164	22554	ENSG00000107562(CXCL12),ENSG00000135744(AGT),	ENSG00000107984(DKK1),ENSG00000113296(THBS4),ENSG00000168811(IL12A),ENSG00000128342(LIF),ENSG00000125845(BMP2),ENSG00000168621(GDNF),ENSG00000125965(GDF5),ENSG00000130513(GDF15),ENSG00000150630(VEGFC),	4.24935	4.74767e-05	0.00155479
GO:0002576	platelet degranulation	biological_process	9	6	3	356	135	22554	ENSG00000106538(RARRES2),ENSG00000165025(SYK),ENSG00000115956(PLEK),ENSG00000261371(PECAM1),ENSG00000124491(F13A1),ENSG00000158869(FCER1G),	ENSG00000150630(VEGFC),ENSG00000198113(TOR4A),ENSG00000120885(CLU),	4.2236	0.000201649	0.00449895
GO:0006911	phagocytosis, engulfment	biological_process	12	11	1	356	180	22554	ENSG00000211895(IGHA1),ENSG00000095970(TREM2),ENSG00000211896(IGHG1),ENSG00000211677(IGLC2),ENSG00000167851(CD300A),ENSG00000211679(IGLC3),ENSG00000150337(FCGR1A),ENSG00000211893(IGHG2),ENSG00000038945(MSR1),ENSG00000158869(FCER1G),ENSG00000019169(MARCO),	ENSG00000125730(C3),	4.2236	2.51442e-05	0.000991601
GO:0032945	negative regulation of mononuclear cell proliferation	biological_process	7	3	4	356	105	22554	ENSG00000011600(TYROBP),ENSG00000171867(PRNP),ENSG00000167851(CD300A),	ENSG00000197646(PDCD1LG2),ENSG00000124145(SDC4),ENSG00000146072(TNFRSF21),ENSG00000196126(HLA-DRB1),	4.2236	0.000819397	0.0125031
GO:0045428	regulation of nitric oxide biosynthetic process	biological_process	5	3	2	356	75	22554	ENSG00000118113(MMP8),ENSG00000135744(AGT),ENSG00000102575(ACP5),	ENSG00000120885(CLU),ENSG00000136826(KLF4),	4.2236	0.00338036	0.0359204
GO:0048708	astrocyte differentiation	biological_process	6	4	2	356	91	22554	ENSG00000095970(TREM2),ENSG00000173372(C1QA),ENSG00000143546(S100A8),ENSG00000197405(C5AR1),	ENSG00000128342(LIF),ENSG00000125845(BMP2),	4.17718	0.00176476	0.0227188
GO:2001258	negative regulation of cation channel activity	biological_process	4	3	1	356	61	22554	ENSG00000152049(KCNE4),ENSG00000119782(FKBP1B),ENSG00000100985(MMP9),	ENSG00000099625(CBARP),	4.15436	0.00738188	0.0621632
GO:0008235	metalloexopeptidase activity	molecular_function	4	2	2	356	61	22554	ENSG00000164308(ERAP2),ENSG00000138792(ENPEP),	ENSG00000128510(CPA4),ENSG00000121898(CPXM2),	4.15436	0.00738188	0.0621632
GO:0001706	endoderm formation	biological_process	4	2	2	356	61	22554	ENSG00000100985(MMP9),ENSG00000118113(MMP8),	ENSG00000107984(DKK1),ENSG00000120875(DUSP4),	4.15436	0.00738188	0.0621632
GO:0001836	release of cytochrome c from mitochondria	biological_process	4	1	3	356	61	22554	ENSG00000100985(MMP9),	ENSG00000120885(CLU),ENSG00000177606(JUN),ENSG00000175793(SFN),	4.15436	0.00738188	0.0621632
GO:0010324	membrane invagination	biological_process	13	12	1	356	199	22554	ENSG00000211677(IGLC2),ENSG00000211679(IGLC3),ENSG00000167851(CD300A),ENSG00000211896(IGHG1),ENSG00000095970(TREM2),ENSG00000211895(IGHA1),ENSG00000019169(MARCO),ENSG00000158869(FCER1G),ENSG00000143761(ARF1),ENSG00000038945(MSR1),ENSG00000150337(FCGR1A),ENSG00000211893(IGHG2),	ENSG00000125730(C3),	4.1387	1.56649e-05	0.000713199
GO:0035306	positive regulation of dephosphorylation	biological_process	4	2	2	356	62	22554	ENSG00000115956(PLEK),ENSG00000167851(CD300A),	ENSG00000129465(RIPK3),ENSG00000125845(BMP2),	4.08735	0.00787645	0.0653454
GO:0061098	positive regulation of protein tyrosine kinase activity	biological_process	4	4	0	356	62	22554	ENSG00000171867(PRNP),ENSG00000150337(FCGR1A),ENSG00000148053(NTRK2),ENSG00000135744(AGT),	-	4.08735	0.00787645	0.0653454
GO:0019730	antimicrobial humoral response	biological_process	10	5	5	356	155	22554	ENSG00000143546(S100A8),ENSG00000090382(LYZ),ENSG00000106538(RARRES2),ENSG00000211895(IGHA1),ENSG00000198918(RPL39),	ENSG00000120885(CLU),ENSG00000124102(PI3),ENSG00000169245(CXCL10),ENSG00000124875(CXCL6),ENSG00000169248(CXCL11),	4.08735	0.000132532	0.00337355
GO:0043627	response to estrogen	biological_process	5	1	4	356	78	22554	ENSG00000115457(IGFBP2),	ENSG00000179862(CITED4),ENSG00000171345(KRT19),ENSG00000110092(CCND1),ENSG00000137834(SMAD6),	4.06115	0.00407079	0.0407079
GO:0070373	negative regulation of ERK1 and ERK2 cascade	biological_process	5	0	5	356	78	22554	-	ENSG00000128342(LIF),ENSG00000120875(DUSP4),ENSG00000136826(KLF4),ENSG00000139318(DUSP6),ENSG00000162772(ATF3),	4.06115	0.00407079	0.0407079
GO:0038094	Fc-gamma receptor signaling pathway	biological_process	11	10	1	356	172	22554	ENSG00000211679(IGLC3),ENSG00000211677(IGLC2),ENSG00000211896(IGHG1),ENSG00000000938(FGR),ENSG00000211598(IGKV4-1),ENSG00000165025(SYK),ENSG00000158869(FCER1G),ENSG00000138071(ACTR2),ENSG00000150337(FCGR1A),ENSG00000211893(IGHG2),	ENSG00000106683(LIMK1),	4.0517	7.34854e-05	0.00224873
GO:0034766	negative regulation of ion transmembrane transport	biological_process	7	4	3	356	110	22554	ENSG00000152049(KCNE4),ENSG00000100985(MMP9),ENSG00000198523(PLN),ENSG00000119782(FKBP1B),	ENSG00000143867(OSR1),ENSG00000099625(CBARP),ENSG00000185950(IRS2),	4.03161	0.00109429	0.0156327
GO:0002431	Fc receptor mediated stimulatory signaling pathway	biological_process	11	10	1	356	173	22554	ENSG00000165025(SYK),ENSG00000211598(IGKV4-1),ENSG00000000938(FGR),ENSG00000211896(IGHG1),ENSG00000211679(IGLC3),ENSG00000211677(IGLC2),ENSG00000211893(IGHG2),ENSG00000150337(FCGR1A),ENSG00000138071(ACTR2),ENSG00000158869(FCER1G),	ENSG00000106683(LIMK1),	4.02828	7.74752e-05	0.00230777
GO:0051353	positive regulation of oxidoreductase activity	biological_process	4	2	2	356	63	22554	ENSG00000130203(APOE),ENSG00000135744(AGT),	ENSG00000129465(RIPK3),ENSG00000168621(GDNF),	4.02247	0.00839425	0.0679303
GO:1904645	response to beta-amyloid	biological_process	4	3	1	356	63	22554	ENSG00000171867(PRNP),ENSG00000100985(MMP9),ENSG00000095970(TREM2),	ENSG00000149968(MMP3),	4.02247	0.00839425	0.0679303
GO:0046332	SMAD binding	molecular_function	5	1	4	356	79	22554	ENSG00000164188(RANBP3L),	ENSG00000177606(JUN),ENSG00000125845(BMP2),ENSG00000137834(SMAD6),ENSG00000108175(ZMIZ1),	4.00974	0.00432304	0.0425466
GO:0038024	cargo receptor activity	molecular_function	5	3	2	356	79	22554	ENSG00000019169(MARCO),ENSG00000177575(CD163),ENSG00000038945(MSR1),	ENSG00000138131(LOXL4),ENSG00000168077(SCARA3),	4.00974	0.00432304	0.0425466
GO:0045047	protein targeting to ER	biological_process	8	7	1	356	127	22554	ENSG00000163682(RPL9),ENSG00000118363(SPCS2),ENSG00000132432(SEC61G),ENSG00000198918(RPL39),ENSG00000161970(RPL26),ENSG00000177600(RPLP2),ENSG00000147604(RPL7),	ENSG00000129824(RPS4Y1),	3.9908	0.000601774	0.00997022
GO:0030595	leukocyte chemotaxis	biological_process	16	10	6	356	255	22554	ENSG00000158869(FCER1G),ENSG00000171951(SCG2),ENSG00000143546(S100A8),ENSG00000197405(C5AR1),ENSG00000121966(CXCR4),ENSG00000107562(CXCL12),ENSG00000129988(LBP),ENSG00000165025(SYK),ENSG00000146070(PLA2G7),ENSG00000106538(RARRES2),	ENSG00000168811(IL12A),ENSG00000124875(CXCL6),ENSG00000169245(CXCL10),ENSG00000113296(THBS4),ENSG00000169248(CXCL11),ENSG00000150630(VEGFC),	3.97515	3.49795e-06	0.000233197
GO:0045670	regulation of osteoclast differentiation	biological_process	5	4	1	356	80	22554	ENSG00000101265(RASSF2),ENSG00000011600(TYROBP),ENSG00000095970(TREM2),ENSG00000122378(PRXL2A),	ENSG00000119714(GPR68),	3.95962	0.00458688	0.0444404
GO:0016528	sarcoplasm	cellular_component	5	4	1	356	80	22554	ENSG00000198523(PLN),ENSG00000119782(FKBP1B),ENSG00000121769(FABP3),ENSG00000167476(JSRP1),	ENSG00000113296(THBS4),	3.95962	0.00458688	0.0444404
GO:0032835	glomerulus development	biological_process	4	2	2	356	64	22554	ENSG00000261371(PECAM1),ENSG00000138792(ENPEP),	ENSG00000143867(OSR1),ENSG00000120738(EGR1),	3.95962	0.00893586	0.0711818
GO:0002687	positive regulation of leukocyte migration	biological_process	10	6	4	356	160	22554	ENSG00000107562(CXCL12),ENSG00000197405(C5AR1),ENSG00000095970(TREM2),ENSG00000106538(RARRES2),ENSG00000129988(LBP),ENSG00000146070(PLA2G7),	ENSG00000150630(VEGFC),ENSG00000168811(IL12A),ENSG00000113296(THBS4),ENSG00000169245(CXCL10),	3.95962	0.000172945	0.00406929
GO:0070664	negative regulation of leukocyte proliferation	biological_process	7	3	4	356	112	22554	ENSG00000011600(TYROBP),ENSG00000171867(PRNP),ENSG00000167851(CD300A),	ENSG00000197646(PDCD1LG2),ENSG00000124145(SDC4),ENSG00000146072(TNFRSF21),ENSG00000196126(HLA-DRB1),	3.95962	0.00122322	0.017125
GO:0030888	regulation of B cell proliferation	biological_process	4	2	2	356	64	22554	ENSG00000167851(CD300A),ENSG00000011600(TYROBP),	ENSG00000185950(IRS2),ENSG00000146072(TNFRSF21),	3.95962	0.00893586	0.0711818
GO:0031099	regeneration	biological_process	13	6	7	356	209	22554	ENSG00000107562(CXCL12),ENSG00000133110(POSTN),ENSG00000185924(RTN4RL1),ENSG00000197405(C5AR1),ENSG00000119782(FKBP1B),ENSG00000136167(LCP1),	ENSG00000148926(ADM),ENSG00000136826(KLF4),ENSG00000142949(PTPRF),ENSG00000163347(CLDN1),ENSG00000167601(AXL),ENSG00000110092(CCND1),ENSG00000177606(JUN),	3.94068	2.63106e-05	0.00103034
GO:0007584	response to nutrient	biological_process	11	7	4	356	177	22554	ENSG00000115457(IGFBP2),ENSG00000149485(FADS1),ENSG00000113161(HMGCR),ENSG00000133110(POSTN),ENSG00000145423(SFRP2),ENSG00000119782(FKBP1B),ENSG00000165168(CYBB),	ENSG00000110092(CCND1),ENSG00000019186(CYP24A1),ENSG00000169245(CXCL10),ENSG00000113739(STC2),	3.93725	9.53706e-05	0.00260525
GO:0045639	positive regulation of myeloid cell differentiation	biological_process	7	2	5	356	113	22554	ENSG00000095970(TREM2),ENSG00000011600(TYROBP),	ENSG00000196126(HLA-DRB1),ENSG00000128342(LIF),ENSG00000173334(TRIB1),ENSG00000177606(JUN),ENSG00000119714(GPR68),	3.92458	0.00129213	0.0179551
GO:0032602	chemokine production	biological_process	7	5	2	356	113	22554	ENSG00000133110(POSTN),ENSG00000129988(LBP),ENSG00000165025(SYK),ENSG00000143546(S100A8),ENSG00000095970(TREM2),	ENSG00000136826(KLF4),ENSG00000120738(EGR1),	3.92458	0.00129213	0.0179551
GO:1901216	positive regulation of neuron death	biological_process	7	3	4	356	113	22554	ENSG00000171867(PRNP),ENSG00000011600(TYROBP),ENSG00000173372(C1QA),	ENSG00000107984(DKK1),ENSG00000177606(JUN),ENSG00000120885(CLU),ENSG00000120738(EGR1),	3.92458	0.00129213	0.0179551
GO:0032410	negative regulation of transporter activity	biological_process	6	4	2	356	97	22554	ENSG00000152049(KCNE4),ENSG00000100985(MMP9),ENSG00000198523(PLN),ENSG00000119782(FKBP1B),	ENSG00000143867(OSR1),ENSG00000099625(CBARP),	3.9188	0.0025009	0.0291165
GO:0002920	regulation of humoral immune response	biological_process	11	9	2	356	178	22554	ENSG00000211598(IGKV4-1),ENSG00000173372(C1QA),ENSG00000211896(IGHG1),ENSG00000197405(C5AR1),ENSG00000211679(IGLC3),ENSG00000211677(IGLC2),ENSG00000211893(IGHG2),ENSG00000173369(C1QB),ENSG00000159189(C1QC),	ENSG00000125730(C3),ENSG00000120885(CLU),	3.91513	0.000100366	0.00267643
GO:0030193	regulation of blood coagulation	biological_process	5	4	1	356	81	22554	ENSG00000115956(PLEK),ENSG00000158869(FCER1G),ENSG00000130203(APOE),ENSG00000165025(SYK),	ENSG00000197632(SERPINB2),	3.91074	0.00486266	0.0465486
GO:0050432	catecholamine secretion	biological_process	4	2	2	356	65	22554	ENSG00000107562(CXCL12),ENSG00000135744(AGT),	ENSG00000168621(GDNF),ENSG00000011347(SYT7),	3.8987	0.00950187	0.0743163
GO:2000379	positive regulation of reactive oxygen species metabolic process	biological_process	7	4	3	356	114	22554	ENSG00000011600(TYROBP),ENSG00000165025(SYK),ENSG00000118113(MMP8),ENSG00000135744(AGT),	ENSG00000120885(CLU),ENSG00000129465(RIPK3),ENSG00000136826(KLF4),	3.89015	0.00136413	0.0184076
GO:0072599	establishment of protein localization to endoplasmic reticulum	biological_process	8	7	1	356	131	22554	ENSG00000118363(SPCS2),ENSG00000177600(RPLP2),ENSG00000147604(RPL7),ENSG00000132432(SEC61G),ENSG00000198918(RPL39),ENSG00000163682(RPL9),ENSG00000161970(RPL26),	ENSG00000129824(RPS4Y1),	3.86894	0.000745103	0.0117207
GO:0050848	regulation of calcium-mediated signaling	biological_process	7	7	0	356	115	22554	ENSG00000167476(JSRP1),ENSG00000095970(TREM2),ENSG00000165025(SYK),ENSG00000171867(PRNP),ENSG00000115956(PLEK),ENSG00000119782(FKBP1B),ENSG00000198523(PLN),	-	3.85633	0.00143933	0.0191911
GO:1903034	regulation of response to wounding	biological_process	12	8	4	356	198	22554	ENSG00000165025(SYK),ENSG00000185924(RTN4RL1),ENSG00000121966(CXCR4),ENSG00000115956(PLEK),ENSG00000113161(HMGCR),ENSG00000130203(APOE),ENSG00000158869(FCER1G),ENSG00000119782(FKBP1B),	ENSG00000142949(PTPRF),ENSG00000136826(KLF4),ENSG00000197632(SERPINB2),ENSG00000163347(CLDN1),	3.83963	6.42365e-05	0.00199847
GO:0008009	chemokine activity	molecular_function	4	1	3	356	66	22554	ENSG00000107562(CXCL12),	ENSG00000169248(CXCL11),ENSG00000124875(CXCL6),ENSG00000169245(CXCL10),	3.83963	0.0100928	0.0781742
GO:0034763	negative regulation of transmembrane transport	biological_process	7	4	3	356	116	22554	ENSG00000100985(MMP9),ENSG00000152049(KCNE4),ENSG00000198523(PLN),ENSG00000119782(FKBP1B),	ENSG00000099625(CBARP),ENSG00000143867(OSR1),ENSG00000185950(IRS2),	3.82308	0.00151783	0.0200943
GO:0032760	positive regulation of tumor necrosis factor production	biological_process	7	6	1	356	116	22554	ENSG00000165025(SYK),ENSG00000118113(MMP8),ENSG00000129988(LBP),ENSG00000011600(TYROBP),ENSG00000165168(CYBB),ENSG00000158869(FCER1G),	ENSG00000120885(CLU),	3.82308	0.00151783	0.0200943
GO:0019915	lipid storage	biological_process	5	3	2	356	83	22554	ENSG00000198848(CES1),ENSG00000038945(MSR1),ENSG00000130203(APOE),	ENSG00000125730(C3),ENSG00000177666(PNPLA2),	3.8165	0.00545137	0.0502927
GO:0042130	negative regulation of T cell proliferation	biological_process	5	1	4	356	83	22554	ENSG00000171867(PRNP),	ENSG00000124145(SDC4),ENSG00000197646(PDCD1LG2),ENSG00000146072(TNFRSF21),ENSG00000196126(HLA-DRB1),	3.8165	0.00545137	0.0502927
GO:0001937	negative regulation of endothelial cell proliferation	biological_process	5	3	2	356	83	22554	ENSG00000000005(TNMD),ENSG00000130203(APOE),ENSG00000171951(SCG2),	ENSG00000168874(ATOH8),ENSG00000168811(IL12A),	3.8165	0.00545137	0.0502927
GO:0044070	regulation of anion transport	biological_process	6	4	2	356	100	22554	ENSG00000165025(SYK),ENSG00000130203(APOE),ENSG00000171867(PRNP),ENSG00000135744(AGT),	ENSG00000143867(OSR1),ENSG00000185950(IRS2),	3.80124	0.00294924	0.0330315
GO:0046427	positive regulation of JAK-STAT cascade	biological_process	6	4	2	356	100	22554	ENSG00000261371(PECAM1),ENSG00000167851(CD300A),ENSG00000135744(AGT),ENSG00000111536(IL26),	ENSG00000168811(IL12A),ENSG00000128342(LIF),	3.80124	0.00294924	0.0330315
GO:0060291	long-term synaptic potentiation	biological_process	6	4	2	356	100	22554	ENSG00000148053(NTRK2),ENSG00000011600(TYROBP),ENSG00000171867(PRNP),ENSG00000130203(APOE),	ENSG00000196549(MME),ENSG00000155897(ADCY8),	3.80124	0.00294924	0.0330315
GO:0030858	positive regulation of epithelial cell differentiation	biological_process	4	0	4	356	67	22554	-	ENSG00000168874(ATOH8),ENSG00000175793(SFN),ENSG00000168621(GDNF),ENSG00000128342(LIF),	3.78232	0.0107094	0.0822668
GO:1903428	positive regulation of reactive oxygen species biosynthetic process	biological_process	4	2	2	356	67	22554	ENSG00000135744(AGT),ENSG00000118113(MMP8),	ENSG00000136826(KLF4),ENSG00000120885(CLU),	3.78232	0.0107094	0.0822668
GO:0030104	water homeostasis	biological_process	5	1	4	356	84	22554	ENSG00000103569(AQP9),	ENSG00000175793(SFN),ENSG00000163347(CLDN1),ENSG00000129467(ADCY4),ENSG00000155897(ADCY8),	3.77107	0.00576497	0.0521549
GO:0038096	Fc-gamma receptor signaling pathway involved in phagocytosis	biological_process	10	9	1	356	168	22554	ENSG00000150337(FCGR1A),ENSG00000211893(IGHG2),ENSG00000138071(ACTR2),ENSG00000211598(IGKV4-1),ENSG00000165025(SYK),ENSG00000000938(FGR),ENSG00000211896(IGHG1),ENSG00000211679(IGLC3),ENSG00000211677(IGLC2),	ENSG00000106683(LIMK1),	3.77107	0.000259398	0.0054001
GO:0031012	extracellular matrix	cellular_component	20	11	9	356	337	22554	ENSG00000130203(APOE),ENSG00000106538(RARRES2),ENSG00000143341(HMCN1),ENSG00000038427(VCAN),ENSG00000185924(RTN4RL1),ENSG00000019169(MARCO),ENSG00000204291(COL15A1),ENSG00000100985(MMP9),ENSG00000118113(MMP8),ENSG00000133110(POSTN),ENSG00000106823(ECM2),	ENSG00000168140(VASN),ENSG00000168077(SCARA3),ENSG00000188783(PRELP),ENSG00000154734(ADAMTS1),ENSG00000113296(THBS4),ENSG00000124102(PI3),ENSG00000149968(MMP3),ENSG00000173376(NDNF),ENSG00000058085(LAMC2),	3.75988	6.46499e-07	6.13626e-05
GO:0007612	learning	biological_process	9	4	5	356	152	22554	ENSG00000148053(NTRK2),ENSG00000138071(ACTR2),ENSG00000113161(HMGCR),ENSG00000135744(AGT),	ENSG00000177606(JUN),ENSG00000107984(DKK1),ENSG00000175592(FOSL1),ENSG00000174791(RIN1),ENSG00000131094(C1QL1),	3.75122	0.000498743	0.00864693
GO:0030856	regulation of epithelial cell differentiation	biological_process	10	1	9	356	170	22554	ENSG00000100985(MMP9),	ENSG00000067955(CBFB),ENSG00000185022(MAFF),ENSG00000143867(OSR1),ENSG00000128016(ZFP36),ENSG00000168874(ATOH8),ENSG00000110092(CCND1),ENSG00000128342(LIF),ENSG00000175793(SFN),ENSG00000168621(GDNF),	3.7267	0.000286004	0.00584534
GO:0045685	regulation of glial cell differentiation	biological_process	4	1	3	356	68	22554	ENSG00000121966(CXCR4),	ENSG00000125845(BMP2),ENSG00000128342(LIF),ENSG00000146072(TNFRSF21),	3.7267	0.011352	0.0857914
GO:0003073	regulation of systemic arterial blood pressure	biological_process	6	4	2	356	102	22554	ENSG00000133110(POSTN),ENSG00000135744(AGT),ENSG00000138792(ENPEP),ENSG00000198848(CES1),	ENSG00000196549(MME),ENSG00000148926(ADM),	3.7267	0.00328129	0.0352692
GO:0051279	regulation of release of sequestered calcium ion into cytosol	biological_process	5	3	2	356	85	22554	ENSG00000167476(JSRP1),ENSG00000198523(PLN),ENSG00000119782(FKBP1B),	ENSG00000169245(CXCL10),ENSG00000169248(CXCL11),	3.7267	0.00609186	0.0541499
GO:0045604	regulation of epidermal cell differentiation	biological_process	4	0	4	356	68	22554	-	ENSG00000175793(SFN),ENSG00000067955(CBFB),ENSG00000128016(ZFP36),ENSG00000185022(MAFF),	3.7267	0.011352	0.0857914
GO:0050764	regulation of phagocytosis	biological_process	7	5	2	356	120	22554	ENSG00000167851(CD300A),ENSG00000158869(FCER1G),ENSG00000000938(FGR),ENSG00000095970(TREM2),ENSG00000165025(SYK),	ENSG00000125730(C3),ENSG00000011347(SYT7),	3.69565	0.00186695	0.0234942
GO:1904894	positive regulation of STAT cascade	biological_process	6	4	2	356	103	22554	ENSG00000135744(AGT),ENSG00000167851(CD300A),ENSG00000261371(PECAM1),ENSG00000111536(IL26),	ENSG00000128342(LIF),ENSG00000168811(IL12A),	3.69052	0.00345784	0.0365357
GO:0006809	nitric oxide biosynthetic process	biological_process	5	3	2	356	86	22554	ENSG00000102575(ACP5),ENSG00000135744(AGT),ENSG00000118113(MMP8),	ENSG00000136826(KLF4),ENSG00000120885(CLU),	3.68337	0.00643239	0.0565484
GO:0031093	platelet alpha granule lumen	cellular_component	4	1	3	356	69	22554	ENSG00000124491(F13A1),	ENSG00000198113(TOR4A),ENSG00000120885(CLU),ENSG00000150630(VEGFC),	3.67269	0.0120214	0.089402
GO:0050994	regulation of lipid catabolic process	biological_process	4	2	2	356	69	22554	ENSG00000130208(APOC1),ENSG00000106538(RARRES2),	ENSG00000185950(IRS2),ENSG00000177666(PNPLA2),	3.67269	0.0120214	0.089402
GO:0030374	ligand-dependent nuclear receptor transcription coactivator activity	molecular_function	4	0	4	356	69	22554	-	ENSG00000137309(HMGA1),ENSG00000172819(RARG),ENSG00000126368(NR1D1),ENSG00000108175(ZMIZ1),	3.67269	0.0120214	0.089402
GO:0050830	defense response to Gram-positive bacterium	biological_process	8	7	1	356	138	22554	ENSG00000106538(RARRES2),ENSG00000000938(FGR),ENSG00000129988(LBP),ENSG00000102575(ACP5),ENSG00000198918(RPL39),ENSG00000197405(C5AR1),ENSG00000090382(LYZ),	ENSG00000168811(IL12A),	3.67269	0.00106316	0.0152268
GO:0007229	integrin-mediated signaling pathway	biological_process	7	5	2	356	121	22554	ENSG00000000938(FGR),ENSG00000165025(SYK),ENSG00000011600(TYROBP),ENSG00000115956(PLEK),ENSG00000158869(FCER1G),	ENSG00000154734(ADAMTS1),ENSG00000101311(FERMT1),	3.6651	0.00196355	0.0244897
GO:0031960	response to corticosteroid	biological_process	10	3	7	356	173	22554	ENSG00000180616(SSTR2),ENSG00000165168(CYBB),ENSG00000115457(IGFBP2),	ENSG00000163347(CLDN1),ENSG00000110092(CCND1),ENSG00000128016(ZFP36),ENSG00000158022(TRIM63),ENSG00000175592(FOSL1),ENSG00000148926(ADM),ENSG00000151247(EIF4E),	3.66208	0.000330243	0.00653485
GO:0070972	protein localization to endoplasmic reticulum	biological_process	9	8	1	356	156	22554	ENSG00000161970(RPL26),ENSG00000163682(RPL9),ENSG00000177600(RPLP2),ENSG00000186480(INSIG1),ENSG00000147604(RPL7),ENSG00000132432(SEC61G),ENSG00000198918(RPL39),ENSG00000118363(SPCS2),	ENSG00000129824(RPS4Y1),	3.65503	0.000606248	0.00998527
GO:0051384	response to glucocorticoid	biological_process	9	2	7	356	156	22554	ENSG00000180616(SSTR2),ENSG00000115457(IGFBP2),	ENSG00000110092(CCND1),ENSG00000163347(CLDN1),ENSG00000175592(FOSL1),ENSG00000158022(TRIM63),ENSG00000128016(ZFP36),ENSG00000148926(ADM),ENSG00000151247(EIF4E),	3.65503	0.000606248	0.00998527
GO:0050918	positive chemotaxis	biological_process	5	2	3	356	87	22554	ENSG00000107562(CXCL12),ENSG00000171951(SCG2),	ENSG00000168621(GDNF),ENSG00000169245(CXCL10),ENSG00000150630(VEGFC),	3.64103	0.00678688	0.0586521
GO:0070098	chemokine-mediated signaling pathway	biological_process	6	3	3	356	105	22554	ENSG00000121966(CXCR4),ENSG00000107562(CXCL12),ENSG00000095970(TREM2),	ENSG00000169248(CXCL11),ENSG00000124875(CXCL6),ENSG00000169245(CXCL10),	3.62022	0.00383301	0.0393129
GO:0043409	negative regulation of MAPK cascade	biological_process	11	5	6	356	193	22554	ENSG00000167851(CD300A),ENSG00000113161(HMGCR),ENSG00000135744(AGT),ENSG00000145423(SFRP2),ENSG00000130203(APOE),	ENSG00000120875(DUSP4),ENSG00000136826(KLF4),ENSG00000139318(DUSP6),ENSG00000162772(ATF3),ENSG00000128342(LIF),ENSG00000186575(NF2),	3.61085	0.000207379	0.00457214
GO:0045834	positive regulation of lipid metabolic process	biological_process	9	5	4	356	158	22554	ENSG00000135744(AGT),ENSG00000121769(FABP3),ENSG00000000938(FGR),ENSG00000130208(APOC1),ENSG00000130203(APOE),	ENSG00000126368(NR1D1),ENSG00000185950(IRS2),ENSG00000148926(ADM),ENSG00000177666(PNPLA2),	3.60877	0.000666861	0.0108559
GO:0001890	placenta development	biological_process	9	0	9	356	158	22554	-	ENSG00000175592(FOSL1),ENSG00000113739(STC2),ENSG00000196549(MME),ENSG00000064195(DLX3),ENSG00000128342(LIF),ENSG00000171345(KRT19),ENSG00000170421(KRT8),ENSG00000148926(ADM),ENSG00000161714(PLCD3),	3.60877	0.000666861	0.0108559
GO:0048259	regulation of receptor-mediated endocytosis	biological_process	7	3	4	356	123	22554	ENSG00000143761(ARF1),ENSG00000130208(APOC1),ENSG00000165025(SYK),	ENSG00000125730(C3),ENSG00000120885(CLU),ENSG00000011347(SYT7),ENSG00000107984(DKK1),	3.60551	0.00216874	0.0264021
GO:0051148	negative regulation of muscle cell differentiation	biological_process	5	1	4	356	88	22554	ENSG00000164530(PI16),	ENSG00000166831(RBPMS2),ENSG00000107984(DKK1),ENSG00000169245(CXCL10),ENSG00000125845(BMP2),	3.59966	0.0071557	0.0608996
GO:0010522	regulation of calcium ion transport into cytosol	biological_process	6	4	2	356	106	22554	ENSG00000198523(PLN),ENSG00000119782(FKBP1B),ENSG00000171867(PRNP),ENSG00000167476(JSRP1),	ENSG00000169248(CXCL11),ENSG00000169245(CXCL10),	3.58607	0.00403202	0.0406103
GO:0032642	regulation of chemokine production	biological_process	6	4	2	356	106	22554	ENSG00000133110(POSTN),ENSG00000095970(TREM2),ENSG00000129988(LBP),ENSG00000165025(SYK),	ENSG00000136826(KLF4),ENSG00000120738(EGR1),	3.58607	0.00403202	0.0406103
GO:0016529	sarcoplasmic reticulum	cellular_component	4	3	1	356	71	22554	ENSG00000167476(JSRP1),ENSG00000198523(PLN),ENSG00000119782(FKBP1B),	ENSG00000113296(THBS4),	3.56924	0.0134424	0.0973834
GO:0001704	formation of primary germ layer	biological_process	8	3	5	356	142	22554	ENSG00000100985(MMP9),ENSG00000118113(MMP8),ENSG00000145423(SFRP2),	ENSG00000136826(KLF4),ENSG00000120875(DUSP4),ENSG00000186575(NF2),ENSG00000107984(DKK1),ENSG00000168874(ATOH8),	3.56924	0.00128994	0.0179694
GO:0001892	embryonic placenta development	biological_process	5	0	5	356	89	22554	-	ENSG00000171345(KRT19),ENSG00000148926(ADM),ENSG00000128342(LIF),ENSG00000161714(PLCD3),ENSG00000170421(KRT8),	3.55921	0.00753918	0.0629201
GO:0051250	negative regulation of lymphocyte activation	biological_process	11	4	7	356	196	22554	ENSG00000167851(CD300A),ENSG00000000938(FGR),ENSG00000011600(TYROBP),ENSG00000171867(PRNP),	ENSG00000124145(SDC4),ENSG00000092445(TYRO3),ENSG00000067955(CBFB),ENSG00000196126(HLA-DRB1),ENSG00000146072(TNFRSF21),ENSG00000167601(AXL),ENSG00000197646(PDCD1LG2),	3.55558	0.000237756	0.00504332
GO:0010811	positive regulation of cell-substrate adhesion	biological_process	7	2	5	356	125	22554	ENSG00000102837(OLFM4),ENSG00000106823(ECM2),	ENSG00000124145(SDC4),ENSG00000086548(CEACAM6),ENSG00000034971(MYOC),ENSG00000173376(NDNF),ENSG00000101311(FERMT1),	3.54782	0.00239069	0.0280668
GO:0070613	regulation of protein processing	biological_process	13	10	3	356	233	22554	ENSG00000211598(IGKV4-1),ENSG00000173372(C1QA),ENSG00000197405(C5AR1),ENSG00000211896(IGHG1),ENSG00000211677(IGLC2),ENSG00000211679(IGLC3),ENSG00000173369(C1QB),ENSG00000211893(IGHG2),ENSG00000171867(PRNP),ENSG00000159189(C1QC),	ENSG00000163975(MELTF),ENSG00000125730(C3),ENSG00000120885(CLU),	3.53477	8.12714e-05	0.00237041
GO:0050920	regulation of chemotaxis	biological_process	13	9	4	356	234	22554	ENSG00000129988(LBP),ENSG00000146070(PLA2G7),ENSG00000106538(RARRES2),ENSG00000095970(TREM2),ENSG00000197405(C5AR1),ENSG00000121966(CXCR4),ENSG00000137285(TUBB2B),ENSG00000107562(CXCL12),ENSG00000171951(SCG2),	ENSG00000150630(VEGFC),ENSG00000169245(CXCL10),ENSG00000113296(THBS4),ENSG00000168811(IL12A),	3.51966	8.49079e-05	0.00243838
GO:0072341	modified amino acid binding	molecular_function	5	2	3	356	90	22554	ENSG00000132763(MMACHC),ENSG00000167851(CD300A),	ENSG00000196549(MME),ENSG00000167601(AXL),ENSG00000011347(SYT7),	3.51966	0.00793768	0.0655619
GO:1901888	regulation of cell junction assembly	biological_process	6	2	4	356	108	22554	ENSG00000135744(AGT),ENSG00000046653(GPM6B),	ENSG00000034971(MYOC),ENSG00000163347(CLDN1),ENSG00000067955(CBFB),ENSG00000124145(SDC4),	3.51966	0.00445393	0.043453
GO:0004714	transmembrane receptor protein tyrosine kinase activity	molecular_function	4	1	3	356	72	22554	ENSG00000148053(NTRK2),	ENSG00000167601(AXL),ENSG00000127418(FGFRL1),ENSG00000092445(TYRO3),	3.51966	0.0141952	0.101784
GO:0015837	amine transport	biological_process	6	3	3	356	108	22554	ENSG00000103569(AQP9),ENSG00000107562(CXCL12),ENSG00000135744(AGT),	ENSG00000143867(OSR1),ENSG00000011347(SYT7),ENSG00000168621(GDNF),	3.51966	0.00445393	0.043453
GO:0002673	regulation of acute inflammatory response	biological_process	12	10	2	356	217	22554	ENSG00000211677(IGLC2),ENSG00000211679(IGLC3),ENSG00000197405(C5AR1),ENSG00000211896(IGHG1),ENSG00000173372(C1QA),ENSG00000211598(IGKV4-1),ENSG00000158869(FCER1G),ENSG00000159189(C1QC),ENSG00000173369(C1QB),ENSG00000211893(IGHG2),	ENSG00000125730(C3),ENSG00000120885(CLU),	3.50344	0.000155126	0.00377699
GO:0046209	nitric oxide metabolic process	biological_process	5	3	2	356	91	22554	ENSG00000102575(ACP5),ENSG00000135744(AGT),ENSG00000118113(MMP8),	ENSG00000136826(KLF4),ENSG00000120885(CLU),	3.48099	0.00835154	0.0677806
GO:0090288	negative regulation of cellular response to growth factor stimulus	biological_process	10	5	5	356	182	22554	ENSG00000170801(HTRA3),ENSG00000145423(SFRP2),ENSG00000000005(TNMD),ENSG00000135744(AGT),ENSG00000101938(CHRDL1),	ENSG00000137834(SMAD6),ENSG00000107984(DKK1),ENSG00000168140(VASN),ENSG00000166831(RBPMS2),ENSG00000168811(IL12A),	3.48099	0.000499324	0.00863029
GO:0001656	metanephros development	biological_process	5	0	5	356	91	22554	-	ENSG00000128342(LIF),ENSG00000168621(GDNF),ENSG00000251493(FOXD1),ENSG00000120738(EGR1),ENSG00000143867(OSR1),	3.48099	0.00835154	0.0677806
GO:0071479	cellular response to ionizing radiation	biological_process	4	2	2	356	73	22554	ENSG00000161970(RPL26),ENSG00000145423(SFRP2),	ENSG00000120738(EGR1),ENSG00000188486(H2AX),	3.47145	0.0149768	0.105763
GO:0033627	cell adhesion mediated by integrin	biological_process	4	2	2	356	73	22554	ENSG00000145423(SFRP2),ENSG00000165025(SYK),	ENSG00000101311(FERMT1),ENSG00000128342(LIF),	3.47145	0.0149768	0.105763
GO:0021885	forebrain cell migration	biological_process	4	2	2	356	73	22554	ENSG00000107562(CXCL12),ENSG00000121966(CXCR4),	ENSG00000167601(AXL),ENSG00000092445(TYRO3),	3.47145	0.0149768	0.105763
GO:0006641	triglyceride metabolic process	biological_process	6	4	2	356	110	22554	ENSG00000186480(INSIG1),ENSG00000121769(FABP3),ENSG00000130203(APOE),ENSG00000130208(APOC1),	ENSG00000177666(PNPLA2),ENSG00000125730(C3),	3.45567	0.00490909	0.0469128
GO:0050772	positive regulation of axonogenesis	biological_process	5	4	1	356	92	22554	ENSG00000148053(NTRK2),ENSG00000107562(CXCL12),ENSG00000137285(TUBB2B),ENSG00000182149(IST1),	ENSG00000106683(LIMK1),	3.44315	0.00878111	0.0703494
GO:0034109	homotypic cell-cell adhesion	biological_process	5	3	2	356	92	22554	ENSG00000165025(SYK),ENSG00000046604(DSG2),ENSG00000115956(PLEK),	ENSG00000183779(ZNF703),ENSG00000092445(TYRO3),	3.44315	0.00878111	0.0703494
GO:0001952	regulation of cell-matrix adhesion	biological_process	7	2	5	356	129	22554	ENSG00000133110(POSTN),ENSG00000046653(GPM6B),	ENSG00000124145(SDC4),ENSG00000086548(CEACAM6),ENSG00000186575(NF2),ENSG00000034971(MYOC),ENSG00000101311(FERMT1),	3.43781	0.00288874	0.0324187
GO:0001822	kidney development	biological_process	16	4	12	356	295	22554	ENSG00000135744(AGT),ENSG00000261371(PECAM1),ENSG00000100985(MMP9),ENSG00000138792(ENPEP),	ENSG00000168621(GDNF),ENSG00000196549(MME),ENSG00000154734(ADAMTS1),ENSG00000137834(SMAD6),ENSG00000251493(FOXD1),ENSG00000125845(BMP2),ENSG00000128342(LIF),ENSG00000184292(TACSTD2),ENSG00000120738(EGR1),ENSG00000143867(OSR1),ENSG00000166341(DCHS1),ENSG00000124145(SDC4),	3.43615	2.15231e-05	0.000879775
GO:1903038	negative regulation of leukocyte cell-cell adhesion	biological_process	9	3	6	356	166	22554	ENSG00000107562(CXCL12),ENSG00000167851(CD300A),ENSG00000171867(PRNP),	ENSG00000067955(CBFB),ENSG00000124145(SDC4),ENSG00000136826(KLF4),ENSG00000197646(PDCD1LG2),ENSG00000146072(TNFRSF21),ENSG00000196126(HLA-DRB1),	3.43485	0.000962196	0.0141055
GO:0002573	myeloid leukocyte differentiation	biological_process	13	8	5	356	240	22554	ENSG00000095970(TREM2),ENSG00000066336(SPI1),ENSG00000100985(MMP9),ENSG00000011600(TYROBP),ENSG00000101265(RASSF2),ENSG00000158869(FCER1G),ENSG00000122378(PRXL2A),ENSG00000159189(C1QC),	ENSG00000173334(TRIB1),ENSG00000128342(LIF),ENSG00000196126(HLA-DRB1),ENSG00000177606(JUN),ENSG00000119714(GPR68),	3.43167	0.000109866	0.00284837
GO:0032231	regulation of actin filament bundle assembly	biological_process	6	1	5	356	111	22554	ENSG00000115956(PLEK),	ENSG00000106683(LIMK1),ENSG00000184292(TACSTD2),ENSG00000034971(MYOC),ENSG00000186575(NF2),ENSG00000124145(SDC4),	3.42454	0.00514966	0.0486309
GO:0050891	multicellular organismal water homeostasis	biological_process	4	0	4	356	74	22554	-	ENSG00000129467(ADCY4),ENSG00000155897(ADCY8),ENSG00000175793(SFN),ENSG00000163347(CLDN1),	3.42454	0.015788	0.110378
GO:0015909	long-chain fatty acid transport	biological_process	4	3	1	356	74	22554	ENSG00000165025(SYK),ENSG00000130203(APOE),ENSG00000121769(FABP3),	ENSG00000185950(IRS2),	3.42454	0.015788	0.110378
GO:0017022	myosin binding	molecular_function	4	1	3	356	74	22554	ENSG00000121966(CXCR4),	ENSG00000034971(MYOC),ENSG00000167601(AXL),ENSG00000167461(RAB8A),	3.42454	0.015788	0.110378
GO:0045600	positive regulation of fat cell differentiation	biological_process	4	2	2	356	74	22554	ENSG00000145423(SFRP2),ENSG00000106538(RARRES2),	ENSG00000128016(ZFP36),ENSG00000125845(BMP2),	3.42454	0.015788	0.110378
GO:0006695	cholesterol biosynthetic process	biological_process	4	4	0	356	74	22554	ENSG00000130203(APOE),ENSG00000198848(CES1),ENSG00000186480(INSIG1),ENSG00000113161(HMGCR),	-	3.42454	0.015788	0.110378
GO:0021782	glial cell development	biological_process	7	5	2	356	130	22554	ENSG00000143546(S100A8),ENSG00000148053(NTRK2),ENSG00000173372(C1QA),ENSG00000095970(TREM2),ENSG00000197405(C5AR1),	ENSG00000120885(CLU),ENSG00000034971(MYOC),	3.41137	0.00302526	0.0332838
GO:0050678	regulation of epithelial cell proliferation	biological_process	22	7	15	356	409	22554	ENSG00000111536(IL26),ENSG00000130203(APOE),ENSG00000197405(C5AR1),ENSG00000171951(SCG2),ENSG00000000005(TNMD),ENSG00000145423(SFRP2),ENSG00000107562(CXCL12),	ENSG00000143867(OSR1),ENSG00000128016(ZFP36),ENSG00000125845(BMP2),ENSG00000163347(CLDN1),ENSG00000184292(TACSTD2),ENSG00000126368(NR1D1),ENSG00000113296(THBS4),ENSG00000177606(JUN),ENSG00000175793(SFN),ENSG00000168874(ATOH8),ENSG00000168811(IL12A),ENSG00000110092(CCND1),ENSG00000183779(ZNF703),ENSG00000125965(GDF5),ENSG00000150630(VEGFC),	3.40779	1.00112e-06	8.75979e-05
GO:1903725	regulation of phospholipid metabolic process	biological_process	5	4	1	356	93	22554	ENSG00000121769(FABP3),ENSG00000143761(ARF1),ENSG00000130208(APOC1),ENSG00000000938(FGR),	ENSG00000136826(KLF4),	3.40613	0.00922674	0.0727743
GO:0022617	extracellular matrix disassembly	biological_process	5	3	2	356	93	22554	ENSG00000136167(LCP1),ENSG00000118113(MMP8),ENSG00000100985(MMP9),	ENSG00000149968(MMP3),ENSG00000163975(MELTF),	3.40613	0.00922674	0.0727743
GO:1990782	protein tyrosine kinase binding	molecular_function	5	1	4	356	93	22554	ENSG00000095970(TREM2),	ENSG00000131188(PRR7),ENSG00000183283(DAZAP2),ENSG00000168490(PHYHIP),ENSG00000034971(MYOC),	3.40613	0.00922674	0.0727743
GO:0042108	positive regulation of cytokine biosynthetic process	biological_process	5	4	1	356	93	22554	ENSG00000165168(CYBB),ENSG00000011600(TYROBP),ENSG00000165025(SYK),ENSG00000129988(LBP),	ENSG00000120738(EGR1),	3.40613	0.00922674	0.0727743
GO:0010810	regulation of cell-substrate adhesion	biological_process	12	4	8	356	224	22554	ENSG00000133110(POSTN),ENSG00000106823(ECM2),ENSG00000046653(GPM6B),ENSG00000102837(OLFM4),	ENSG00000163975(MELTF),ENSG00000173376(NDNF),ENSG00000124145(SDC4),ENSG00000086548(CEACAM6),ENSG00000034971(MYOC),ENSG00000101311(FERMT1),ENSG00000184292(TACSTD2),ENSG00000186575(NF2),	3.39396	0.000209495	0.00460068
GO:0030301	cholesterol transport	biological_process	6	4	2	356	112	22554	ENSG00000130203(APOE),ENSG00000038945(MSR1),ENSG00000130208(APOC1),ENSG00000198848(CES1),	ENSG00000011347(SYT7),ENSG00000120885(CLU),	3.39396	0.00539918	0.0501417
GO:0071887	leukocyte apoptotic process	biological_process	6	2	4	356	112	22554	ENSG00000158869(FCER1G),ENSG00000107562(CXCL12),	ENSG00000167601(AXL),ENSG00000185950(IRS2),ENSG00000146072(TNFRSF21),ENSG00000129465(RIPK3),	3.39396	0.00539918	0.0501417
GO:0006614	SRP-dependent cotranslational protein targeting to membrane	biological_process	6	5	1	356	112	22554	ENSG00000161970(RPL26),ENSG00000198918(RPL39),ENSG00000147604(RPL7),ENSG00000177600(RPLP2),ENSG00000163682(RPL9),	ENSG00000129824(RPS4Y1),	3.39396	0.00539918	0.0501417
GO:0002526	acute inflammatory response	biological_process	15	13	2	356	281	22554	ENSG00000129988(LBP),ENSG00000173372(C1QA),ENSG00000197405(C5AR1),ENSG00000211896(IGHG1),ENSG00000143546(S100A8),ENSG00000159189(C1QC),ENSG00000177575(CD163),ENSG00000158869(FCER1G),ENSG00000211598(IGKV4-1),ENSG00000211679(IGLC3),ENSG00000211677(IGLC2),ENSG00000173369(C1QB),ENSG00000211893(IGHG2),	ENSG00000125730(C3),ENSG00000120885(CLU),	3.38188	4.42438e-05	0.00148362
GO:0032680	regulation of tumor necrosis factor production	biological_process	11	8	3	356	207	22554	ENSG00000129988(LBP),ENSG00000118113(MMP8),ENSG00000165025(SYK),ENSG00000011600(TYROBP),ENSG00000095970(TREM2),ENSG00000102575(ACP5),ENSG00000165168(CYBB),ENSG00000158869(FCER1G),	ENSG00000128016(ZFP36),ENSG00000120885(CLU),ENSG00000167601(AXL),	3.36663	0.000383993	0.00728937
GO:0097006	regulation of plasma lipoprotein particle levels	biological_process	6	6	0	356	113	22554	ENSG00000135744(AGT),ENSG00000143761(ARF1),ENSG00000038945(MSR1),ENSG00000130208(APOC1),ENSG00000146070(PLA2G7),ENSG00000130203(APOE),	-	3.36393	0.00565787	0.0516027
GO:0042277	peptide binding	molecular_function	20	12	8	356	377	22554	ENSG00000095970(TREM2),ENSG00000168938(PPIC),ENSG00000038945(MSR1),ENSG00000164308(ERAP2),ENSG00000180616(SSTR2),ENSG00000019169(MARCO),ENSG00000129988(LBP),ENSG00000173372(C1QA),ENSG00000138792(ENPEP),ENSG00000130203(APOE),ENSG00000171867(PRNP),ENSG00000132763(MMACHC),	ENSG00000196549(MME),ENSG00000198502(HLA-DRB5),ENSG00000196126(HLA-DRB1),ENSG00000234745(HLA-B),ENSG00000249992(TMEM158),ENSG00000158301(GPRASP2),ENSG00000092068(SLC7A8),ENSG00000120885(CLU),	3.36095	3.52537e-06	0.00023226
GO:0090101	negative regulation of transmembrane receptor protein serine/threonine kinase signaling pathway	biological_process	7	3	4	356	132	22554	ENSG00000101938(CHRDL1),ENSG00000145423(SFRP2),ENSG00000170801(HTRA3),	ENSG00000166831(RBPMS2),ENSG00000168140(VASN),ENSG00000107984(DKK1),ENSG00000137834(SMAD6),	3.35968	0.00331361	0.0354803
GO:0043523	regulation of neuron apoptotic process	biological_process	12	4	8	356	228	22554	ENSG00000148053(NTRK2),ENSG00000130203(APOE),ENSG00000171867(PRNP),ENSG00000197405(C5AR1),	ENSG00000185189(NRBP2),ENSG00000167601(AXL),ENSG00000168621(GDNF),ENSG00000164379(FOXQ1),ENSG00000177606(JUN),ENSG00000173376(NDNF),ENSG00000125965(GDF5),ENSG00000092445(TYRO3),	3.33442	0.000247403	0.00520847
GO:0007156	homophilic cell adhesion via plasma membrane adhesion molecules	biological_process	9	4	5	356	171	22554	ENSG00000261371(PECAM1),ENSG00000046604(DSG2),ENSG00000143341(HMCN1),ENSG00000134757(DSG3),	ENSG00000253537(PCDHGA7),ENSG00000254245(PCDHGA3),ENSG00000166341(DCHS1),ENSG00000086548(CEACAM6),ENSG00000146555(SDK1),	3.33442	0.00119661	0.0167945
GO:0048167	regulation of synaptic plasticity	biological_process	11	6	5	356	209	22554	ENSG00000171867(PRNP),ENSG00000130203(APOE),ENSG00000143761(ARF1),ENSG00000148053(NTRK2),ENSG00000011600(TYROBP),ENSG00000135744(AGT),	ENSG00000011347(SYT7),ENSG00000155897(ADCY8),ENSG00000196549(MME),ENSG00000167461(RAB8A),ENSG00000174791(RIN1),	3.33442	0.0004175	0.00774171
GO:0001936	regulation of endothelial cell proliferation	biological_process	10	4	6	356	190	22554	ENSG00000130203(APOE),ENSG00000171951(SCG2),ENSG00000000005(TNMD),ENSG00000107562(CXCL12),	ENSG00000177606(JUN),ENSG00000113296(THBS4),ENSG00000125845(BMP2),ENSG00000168874(ATOH8),ENSG00000168811(IL12A),ENSG00000150630(VEGFC),	3.33442	0.000705994	0.0112959
GO:0045682	regulation of epidermis development	biological_process	5	0	5	356	95	22554	-	ENSG00000101311(FERMT1),ENSG00000175793(SFN),ENSG00000067955(CBFB),ENSG00000185022(MAFF),ENSG00000128016(ZFP36),	3.33442	0.0101676	0.0785359
GO:0002695	negative regulation of leukocyte activation	biological_process	12	4	8	356	230	22554	ENSG00000171867(PRNP),ENSG00000167851(CD300A),ENSG00000011600(TYROBP),ENSG00000000938(FGR),	ENSG00000167601(AXL),ENSG00000146072(TNFRSF21),ENSG00000196126(HLA-DRB1),ENSG00000197646(PDCD1LG2),ENSG00000126368(NR1D1),ENSG00000092445(TYRO3),ENSG00000124145(SDC4),ENSG00000067955(CBFB),	3.30542	0.000268476	0.0055684
GO:0032496	response to lipopolysaccharide	biological_process	20	6	14	356	384	22554	ENSG00000102575(ACP5),ENSG00000197405(C5AR1),ENSG00000112799(LY86),ENSG00000129988(LBP),ENSG00000143546(S100A8),ENSG00000095970(TREM2),	ENSG00000169248(CXCL11),ENSG00000148926(ADM),ENSG00000126368(NR1D1),ENSG00000163347(CLDN1),ENSG00000167601(AXL),ENSG00000128016(ZFP36),ENSG00000137834(SMAD6),ENSG00000173334(TRIB1),ENSG00000137496(IL18BP),ENSG00000168811(IL12A),ENSG00000177606(JUN),ENSG00000197646(PDCD1LG2),ENSG00000124875(CXCL6),ENSG00000169245(CXCL10),	3.29968	4.63001e-06	0.00028809
GO:1905952	regulation of lipid localization	biological_process	9	6	3	356	173	22554	ENSG00000038945(MSR1),ENSG00000198848(CES1),ENSG00000130203(APOE),ENSG00000135744(AGT),ENSG00000130208(APOC1),ENSG00000165025(SYK),	ENSG00000177666(PNPLA2),ENSG00000125730(C3),ENSG00000185950(IRS2),	3.29587	0.00130271	0.0179684
GO:0032418	lysosome localization	biological_process	4	4	0	356	77	22554	ENSG00000000938(FGR),ENSG00000165025(SYK),ENSG00000167851(CD300A),ENSG00000158869(FCER1G),	-	3.29111	0.0184034	0.123424
GO:0001913	T cell mediated cytotoxicity	biological_process	4	1	3	356	77	22554	ENSG00000109861(CTSC),	ENSG00000234745(HLA-B),ENSG00000129465(RIPK3),ENSG00000168811(IL12A),	3.29111	0.0184034	0.123424
GO:0050866	negative regulation of cell activation	biological_process	13	5	8	356	251	22554	ENSG00000171867(PRNP),ENSG00000130203(APOE),ENSG00000000938(FGR),ENSG00000011600(TYROBP),ENSG00000167851(CD300A),	ENSG00000197646(PDCD1LG2),ENSG00000196126(HLA-DRB1),ENSG00000146072(TNFRSF21),ENSG00000167601(AXL),ENSG00000067955(CBFB),ENSG00000124145(SDC4),ENSG00000092445(TYRO3),ENSG00000126368(NR1D1),	3.28128	0.000172555	0.00407725
GO:0001938	positive regulation of endothelial cell proliferation	biological_process	6	2	4	356	116	22554	ENSG00000171951(SCG2),ENSG00000107562(CXCL12),	ENSG00000177606(JUN),ENSG00000113296(THBS4),ENSG00000150630(VEGFC),ENSG00000125845(BMP2),	3.27693	0.00649112	0.0566203
GO:0032640	tumor necrosis factor production	biological_process	11	8	3	356	213	22554	ENSG00000102575(ACP5),ENSG00000118113(MMP8),ENSG00000165025(SYK),ENSG00000129988(LBP),ENSG00000011600(TYROBP),ENSG00000095970(TREM2),ENSG00000158869(FCER1G),ENSG00000165168(CYBB),	ENSG00000167601(AXL),ENSG00000128016(ZFP36),ENSG00000120885(CLU),	3.2718	0.000492029	0.00855703
GO:0014068	positive regulation of phosphatidylinositol 3-kinase signaling	biological_process	5	3	2	356	97	22554	ENSG00000148053(NTRK2),ENSG00000135744(AGT),ENSG00000000938(FGR),	ENSG00000185950(IRS2),ENSG00000034971(MYOC),	3.26567	0.0111769	0.0850415
GO:0005604	basement membrane	cellular_component	5	2	3	356	97	22554	ENSG00000143341(HMCN1),ENSG00000204291(COL15A1),	ENSG00000113296(THBS4),ENSG00000154734(ADAMTS1),ENSG00000058085(LAMC2),	3.26567	0.0111769	0.0850415
GO:0048010	vascular endothelial growth factor receptor signaling pathway	biological_process	5	3	2	356	97	22554	ENSG00000000005(TNMD),ENSG00000165168(CYBB),ENSG00000116701(NCF2),	ENSG00000150630(VEGFC),ENSG00000167601(AXL),	3.26567	0.0111769	0.0850415
GO:0045471	response to ethanol	biological_process	7	5	2	356	136	22554	ENSG00000143546(S100A8),ENSG00000165168(CYBB),ENSG00000138071(ACTR2),ENSG00000066336(SPI1),ENSG00000113161(HMGCR),	ENSG00000110092(CCND1),ENSG00000163347(CLDN1),	3.26086	0.00395529	0.0399813
GO:0071901	negative regulation of protein serine/threonine kinase activity	biological_process	8	5	3	356	156	22554	ENSG00000130203(APOE),ENSG00000145423(SFRP2),ENSG00000167851(CD300A),ENSG00000135744(AGT),ENSG00000113161(HMGCR),	ENSG00000175793(SFN),ENSG00000139318(DUSP6),ENSG00000120875(DUSP4),	3.24892	0.00241419	0.0282834
GO:0048661	positive regulation of smooth muscle cell proliferation	biological_process	6	3	3	356	117	22554	ENSG00000113161(HMGCR),ENSG00000135744(AGT),ENSG00000100985(MMP9),	ENSG00000154734(ADAMTS1),ENSG00000177606(JUN),ENSG00000166831(RBPMS2),	3.24892	0.00678866	0.0585771
GO:0032722	positive regulation of chemokine production	biological_process	4	3	1	356	78	22554	ENSG00000133110(POSTN),ENSG00000165025(SYK),ENSG00000129988(LBP),	ENSG00000120738(EGR1),	3.24892	0.0193376	0.127401
GO:0006613	cotranslational protein targeting to membrane	biological_process	6	5	1	356	117	22554	ENSG00000198918(RPL39),ENSG00000161970(RPL26),ENSG00000147604(RPL7),ENSG00000177600(RPLP2),ENSG00000163682(RPL9),	ENSG00000129824(RPS4Y1),	3.24892	0.00678866	0.0585771
GO:0030101	natural killer cell activation	biological_process	6	3	3	356	117	22554	ENSG00000011600(TYROBP),ENSG00000000938(FGR),ENSG00000026751(SLAMF7),	ENSG00000092445(TYRO3),ENSG00000167601(AXL),ENSG00000168811(IL12A),	3.24892	0.00678866	0.0585771
GO:0046849	bone remodeling	biological_process	5	3	2	356	98	22554	ENSG00000102575(ACP5),ENSG00000165025(SYK),ENSG00000101265(RASSF2),	ENSG00000125965(GDF5),ENSG00000011347(SYT7),	3.23234	0.0117081	0.0875369
GO:0051492	regulation of stress fiber assembly	biological_process	5	0	5	356	98	22554	-	ENSG00000124145(SDC4),ENSG00000186575(NF2),ENSG00000034971(MYOC),ENSG00000106683(LIMK1),ENSG00000184292(TACSTD2),	3.23234	0.0117081	0.0875369
GO:0015696	ammonium transport	biological_process	6	4	2	356	118	22554	ENSG00000107562(CXCL12),ENSG00000046653(GPM6B),ENSG00000158869(FCER1G),ENSG00000165025(SYK),	ENSG00000168621(GDNF),ENSG00000011347(SYT7),	3.22139	0.00709648	0.0604875
GO:0002685	regulation of leukocyte migration	biological_process	12	7	5	356	236	22554	ENSG00000167851(CD300A),ENSG00000107562(CXCL12),ENSG00000197405(C5AR1),ENSG00000106538(RARRES2),ENSG00000095970(TREM2),ENSG00000146070(PLA2G7),ENSG00000129988(LBP),	ENSG00000168811(IL12A),ENSG00000113296(THBS4),ENSG00000169245(CXCL10),ENSG00000129465(RIPK3),ENSG00000150630(VEGFC),	3.22139	0.000341225	0.00668133
GO:0030669	clathrin-coated endocytic vesicle membrane	cellular_component	4	2	2	356	79	22554	ENSG00000130203(APOE),ENSG00000150337(FCGR1A),	ENSG00000196126(HLA-DRB1),ENSG00000198502(HLA-DRB5),	3.20779	0.0203038	0.131904
GO:0006909	phagocytosis	biological_process	24	19	5	356	474	22554	ENSG00000011600(TYROBP),ENSG00000211598(IGKV4-1),ENSG00000095970(TREM2),ENSG00000211895(IGHA1),ENSG00000261371(PECAM1),ENSG00000211677(IGLC2),ENSG00000211679(IGLC3),ENSG00000150337(FCGR1A),ENSG00000211893(IGHG2),ENSG00000138071(ACTR2),ENSG00000038945(MSR1),ENSG00000019169(MARCO),ENSG00000129988(LBP),ENSG00000165025(SYK),ENSG00000000938(FGR),ENSG00000211896(IGHG1),ENSG00000167851(CD300A),ENSG00000…	ENSG00000106683(LIMK1),ENSG00000011347(SYT7),ENSG00000092445(TYRO3),ENSG00000125730(C3),ENSG00000167601(AXL),	3.20779	1.00905e-06	8.69334e-05
GO:0032024	positive regulation of insulin secretion	biological_process	4	0	4	356	79	22554	-	ENSG00000196126(HLA-DRB1),ENSG00000185950(IRS2),ENSG00000155897(ADCY8),ENSG00000119714(GPR68),	3.20779	0.0203038	0.131904
GO:0008306	associative learning	biological_process	4	3	1	356	79	22554	ENSG00000135744(AGT),ENSG00000113161(HMGCR),ENSG00000138071(ACTR2),	ENSG00000174791(RIN1),	3.20779	0.0203038	0.131904
GO:0001085	RNA polymerase II transcription factor binding	molecular_function	8	3	5	356	158	22554	ENSG00000066336(SPI1),ENSG00000187079(TEAD1),ENSG00000165140(FBP1),	ENSG00000177606(JUN),ENSG00000285238(AC006064.6),ENSG00000069011(PITX1),ENSG00000108175(ZMIZ1),ENSG00000136826(KLF4),	3.20779	0.00262502	0.0302472
GO:0031091	platelet alpha granule	cellular_component	5	2	3	356	99	22554	ENSG00000261371(PECAM1),ENSG00000124491(F13A1),	ENSG00000198113(TOR4A),ENSG00000150630(VEGFC),ENSG00000120885(CLU),	3.19969	0.0122574	0.0903177
GO:0032587	ruffle membrane	cellular_component	5	3	2	356	99	22554	ENSG00000115956(PLEK),ENSG00000136167(LCP1),ENSG00000000938(FGR),	ENSG00000101311(FERMT1),ENSG00000186575(NF2),	3.19969	0.0122574	0.0903177
GO:0050679	positive regulation of epithelial cell proliferation	biological_process	11	3	8	356	218	22554	ENSG00000197405(C5AR1),ENSG00000107562(CXCL12),ENSG00000171951(SCG2),	ENSG00000150630(VEGFC),ENSG00000183779(ZNF703),ENSG00000143867(OSR1),ENSG00000177606(JUN),ENSG00000113296(THBS4),ENSG00000110092(CCND1),ENSG00000163347(CLDN1),ENSG00000125845(BMP2),	3.19676	0.000600826	0.00998405
GO:0032649	regulation of interferon-gamma production	biological_process	6	1	5	356	119	22554	ENSG00000171867(PRNP),	ENSG00000197646(PDCD1LG2),ENSG00000129465(RIPK3),ENSG00000196126(HLA-DRB1),ENSG00000167601(AXL),ENSG00000168811(IL12A),	3.19432	0.0074148	0.062067
GO:0002455	humoral immune response mediated by circulating immunoglobulin	biological_process	12	9	3	356	238	22554	ENSG00000211598(IGKV4-1),ENSG00000173372(C1QA),ENSG00000211895(IGHA1),ENSG00000211896(IGHG1),ENSG00000211679(IGLC3),ENSG00000211677(IGLC2),ENSG00000173369(C1QB),ENSG00000211893(IGHG2),ENSG00000159189(C1QC),	ENSG00000125730(C3),ENSG00000120885(CLU),ENSG00000196126(HLA-DRB1),	3.19432	0.000368964	0.00707603
GO:0051402	neuron apoptotic process	biological_process	13	4	9	356	259	22554	ENSG00000130203(APOE),ENSG00000171867(PRNP),ENSG00000148053(NTRK2),ENSG00000197405(C5AR1),	ENSG00000146072(TNFRSF21),ENSG00000167601(AXL),ENSG00000092445(TYRO3),ENSG00000177606(JUN),ENSG00000164379(FOXQ1),ENSG00000168621(GDNF),ENSG00000185189(NRBP2),ENSG00000125965(GDF5),ENSG00000173376(NDNF),	3.17993	0.000235826	0.00504055
GO:0072678	T cell migration	biological_process	4	1	3	356	80	22554	ENSG00000107562(CXCL12),	ENSG00000169245(CXCL10),ENSG00000169248(CXCL11),ENSG00000129465(RIPK3),	3.1677	0.0213026	0.136493
GO:0005788	endoplasmic reticulum lumen	cellular_component	16	9	7	356	321	22554	ENSG00000109861(CTSC),ENSG00000101938(CHRDL1),ENSG00000164308(ERAP2),ENSG00000204291(COL15A1),ENSG00000171951(SCG2),ENSG00000038427(VCAN),ENSG00000130203(APOE),ENSG00000198848(CES1),ENSG00000099282(TSPAN15),	ENSG00000163975(MELTF),ENSG00000168811(IL12A),ENSG00000198113(TOR4A),ENSG00000125730(C3),ENSG00000177666(PNPLA2),ENSG00000120885(CLU),ENSG00000113739(STC2),	3.15783	5.95669e-05	0.0018846
GO:0098742	cell-cell adhesion via plasma-membrane adhesion molecules	biological_process	14	4	10	356	282	22554	ENSG00000143341(HMCN1),ENSG00000046604(DSG2),ENSG00000134757(DSG3),ENSG00000261371(PECAM1),	ENSG00000142949(PTPRF),ENSG00000086548(CEACAM6),ENSG00000166341(DCHS1),ENSG00000127418(FGFRL1),ENSG00000136826(KLF4),ENSG00000253537(PCDHGA7),ENSG00000125845(BMP2),ENSG00000163347(CLDN1),ENSG00000146555(SDK1),ENSG00000254245(PCDHGA3),	3.14523	0.000162582	0.00392439
GO:0015934	large ribosomal subunit	cellular_component	6	6	0	356	121	22554	ENSG00000177600(RPLP2),ENSG00000147604(RPL7),ENSG00000117481(NSUN4),ENSG00000198918(RPL39),ENSG00000161970(RPL26),ENSG00000163682(RPL9),	-	3.14152	0.00808382	0.0661833
GO:0006958	complement activation, classical pathway	biological_process	11	9	2	356	222	22554	ENSG00000211598(IGKV4-1),ENSG00000173372(C1QA),ENSG00000211895(IGHA1),ENSG00000211896(IGHG1),ENSG00000211679(IGLC3),ENSG00000211677(IGLC2),ENSG00000173369(C1QB),ENSG00000211893(IGHG2),ENSG00000159189(C1QC),	ENSG00000125730(C3),ENSG00000120885(CLU),	3.13916	0.000701942	0.0112632
GO:0045637	regulation of myeloid cell differentiation	biological_process	14	6	8	356	283	22554	ENSG00000122378(PRXL2A),ENSG00000011600(TYROBP),ENSG00000101265(RASSF2),ENSG00000095970(TREM2),ENSG00000159189(C1QC),ENSG00000066336(SPI1),	ENSG00000196126(HLA-DRB1),ENSG00000177606(JUN),ENSG00000173334(TRIB1),ENSG00000172819(RARG),ENSG00000067955(CBFB),ENSG00000128342(LIF),ENSG00000119714(GPR68),ENSG00000128016(ZFP36),	3.13412	0.000168757	0.00402143
GO:0050680	negative regulation of epithelial cell proliferation	biological_process	9	5	4	356	182	22554	ENSG00000171951(SCG2),ENSG00000130203(APOE),ENSG00000111536(IL26),ENSG00000145423(SFRP2),ENSG00000000005(TNMD),	ENSG00000168811(IL12A),ENSG00000168874(ATOH8),ENSG00000175793(SFN),ENSG00000125965(GDF5),	3.13289	0.0018808	0.0235626
GO:0001655	urogenital system development	biological_process	17	4	13	356	344	22554	ENSG00000138792(ENPEP),ENSG00000261371(PECAM1),ENSG00000135744(AGT),ENSG00000100985(MMP9),	ENSG00000184292(TACSTD2),ENSG00000128342(LIF),ENSG00000125845(BMP2),ENSG00000143867(OSR1),ENSG00000120738(EGR1),ENSG00000166341(DCHS1),ENSG00000124145(SDC4),ENSG00000196549(MME),ENSG00000168621(GDNF),ENSG00000154734(ADAMTS1),ENSG00000251493(FOXD1),ENSG00000137834(SMAD6),ENSG00000172819(RARG),	3.13086	4.10767e-05	0.00140262
GO:0007422	peripheral nervous system development	biological_process	4	1	3	356	81	22554	ENSG00000148053(NTRK2),	ENSG00000168621(GDNF),ENSG00000034971(MYOC),ENSG00000163347(CLDN1),	3.12859	0.0223345	0.141646
GO:0042273	ribosomal large subunit biogenesis	biological_process	4	3	1	356	81	22554	ENSG00000111641(NOP2),ENSG00000147604(RPL7),ENSG00000161970(RPL26),	ENSG00000149716(LTO1),	3.12859	0.0223345	0.141646
GO:0060998	regulation of dendritic spine development	biological_process	4	3	1	356	81	22554	ENSG00000130203(APOE),ENSG00000138071(ACTR2),ENSG00000143761(ARF1),	ENSG00000146555(SDK1),	3.12859	0.0223345	0.141646
GO:0035580	specific granule lumen	cellular_component	4	4	0	356	81	22554	ENSG00000133063(CHIT1),ENSG00000102837(OLFM4),ENSG00000118113(MMP8),ENSG00000090382(LYZ),	-	3.12859	0.0223345	0.141646
GO:0042552	myelination	biological_process	7	3	4	356	143	22554	ENSG00000121966(CXCR4),ENSG00000109861(CTSC),ENSG00000148053(NTRK2),	ENSG00000172819(RARG),ENSG00000034971(MYOC),ENSG00000146072(TNFRSF21),ENSG00000120885(CLU),	3.10124	0.00530979	0.0494756
GO:0050673	epithelial cell proliferation	biological_process	23	7	16	356	470	22554	ENSG00000130203(APOE),ENSG00000111536(IL26),ENSG00000197405(C5AR1),ENSG00000171951(SCG2),ENSG00000107562(CXCL12),ENSG00000145423(SFRP2),ENSG00000000005(TNMD),	ENSG00000184292(TACSTD2),ENSG00000125845(BMP2),ENSG00000163347(CLDN1),ENSG00000128016(ZFP36),ENSG00000143867(OSR1),ENSG00000126368(NR1D1),ENSG00000168874(ATOH8),ENSG00000101311(FERMT1),ENSG00000110092(CCND1),ENSG00000168811(IL12A),ENSG00000175793(SFN),ENSG00000113296(THBS4),ENSG00000177606(JUN),ENSG00000125965(GDF5),ENSG00000150630(VEGFC),ENSG00000183779(ZNF703),	3.1003	2.87511e-06	0.000193983
GO:0022408	negative regulation of cell-cell adhesion	biological_process	11	3	8	356	225	22554	ENSG00000171867(PRNP),ENSG00000107562(CXCL12),ENSG00000167851(CD300A),	ENSG00000186575(NF2),ENSG00000197646(PDCD1LG2),ENSG00000146072(TNFRSF21),ENSG00000196126(HLA-DRB1),ENSG00000124145(SDC4),ENSG00000067955(CBFB),ENSG00000183779(ZNF703),ENSG00000136826(KLF4),	3.0973	0.000786905	0.0121062
GO:0002237	response to molecule of bacterial origin	biological_process	20	6	14	356	410	22554	ENSG00000095970(TREM2),ENSG00000129988(LBP),ENSG00000112799(LY86),ENSG00000197405(C5AR1),ENSG00000102575(ACP5),ENSG00000143546(S100A8),	ENSG00000173334(TRIB1),ENSG00000137834(SMAD6),ENSG00000169245(CXCL10),ENSG00000124875(CXCL6),ENSG00000197646(PDCD1LG2),ENSG00000177606(JUN),ENSG00000168811(IL12A),ENSG00000137496(IL18BP),ENSG00000126368(NR1D1),ENSG00000148926(ADM),ENSG00000169248(CXCL11),ENSG00000128016(ZFP36),ENSG00000167601(AXL),ENSG00000163347(CLDN1),	3.09044	1.20526e-05	0.000602631
GO:0042446	hormone biosynthetic process	biological_process	4	0	4	356	82	22554	-	ENSG00000125845(BMP2),ENSG00000148926(ADM),ENSG00000120738(EGR1),ENSG00000113739(STC2),	3.09044	0.0233998	0.145761
GO:0061041	regulation of wound healing	biological_process	8	6	2	356	164	22554	ENSG00000165025(SYK),ENSG00000113161(HMGCR),ENSG00000115956(PLEK),ENSG00000121966(CXCR4),ENSG00000130203(APOE),ENSG00000158869(FCER1G),	ENSG00000197632(SERPINB2),ENSG00000163347(CLDN1),	3.09044	0.00334789	0.0357109
GO:0006639	acylglycerol metabolic process	biological_process	7	4	3	356	144	22554	ENSG00000130208(APOC1),ENSG00000186480(INSIG1),ENSG00000121769(FABP3),ENSG00000130203(APOE),	ENSG00000125730(C3),ENSG00000177666(PNPLA2),ENSG00000103066(PLA2G15),	3.07971	0.00552964	0.0506808
GO:0030316	osteoclast differentiation	biological_process	6	5	1	356	124	22554	ENSG00000011600(TYROBP),ENSG00000101265(RASSF2),ENSG00000095970(TREM2),ENSG00000122378(PRXL2A),ENSG00000158869(FCER1G),	ENSG00000119714(GPR68),	3.06551	0.00917175	0.0726476
GO:0022626	cytosolic ribosome	cellular_component	6	5	1	356	124	22554	ENSG00000177600(RPLP2),ENSG00000147604(RPL7),ENSG00000161970(RPL26),ENSG00000198918(RPL39),ENSG00000163682(RPL9),	ENSG00000129824(RPS4Y1),	3.06551	0.00917175	0.0726476
GO:0015918	sterol transport	biological_process	6	4	2	356	124	22554	ENSG00000198848(CES1),ENSG00000038945(MSR1),ENSG00000130208(APOC1),ENSG00000130203(APOE),	ENSG00000120885(CLU),ENSG00000011347(SYT7),	3.06551	0.00917175	0.0726476
GO:0046890	regulation of lipid biosynthetic process	biological_process	10	5	5	356	207	22554	ENSG00000130203(APOE),ENSG00000186480(INSIG1),ENSG00000113161(HMGCR),ENSG00000121769(FABP3),ENSG00000130208(APOC1),	ENSG00000125845(BMP2),ENSG00000120738(EGR1),ENSG00000126368(NR1D1),ENSG00000148926(ADM),ENSG00000125730(C3),	3.06058	0.00138973	0.0187079
GO:0001935	endothelial cell proliferation	biological_process	10	4	6	356	207	22554	ENSG00000107562(CXCL12),ENSG00000000005(TNMD),ENSG00000130203(APOE),ENSG00000171951(SCG2),	ENSG00000150630(VEGFC),ENSG00000125845(BMP2),ENSG00000168811(IL12A),ENSG00000168874(ATOH8),ENSG00000177606(JUN),ENSG00000113296(THBS4),	3.06058	0.00138973	0.0187079
GO:0006638	neutral lipid metabolic process	biological_process	7	4	3	356	145	22554	ENSG00000186480(INSIG1),ENSG00000121769(FABP3),ENSG00000130208(APOC1),ENSG00000130203(APOE),	ENSG00000125730(C3),ENSG00000177666(PNPLA2),ENSG00000103066(PLA2G15),	3.05847	0.00575653	0.0521627
GO:0033218	amide binding	molecular_function	20	12	8	356	415	22554	ENSG00000038945(MSR1),ENSG00000019169(MARCO),ENSG00000164308(ERAP2),ENSG00000180616(SSTR2),ENSG00000095970(TREM2),ENSG00000168938(PPIC),ENSG00000171867(PRNP),ENSG00000130203(APOE),ENSG00000132763(MMACHC),ENSG00000138792(ENPEP),ENSG00000173372(C1QA),ENSG00000129988(LBP),	ENSG00000196126(HLA-DRB1),ENSG00000198502(HLA-DRB5),ENSG00000234745(HLA-B),ENSG00000196549(MME),ENSG00000120885(CLU),ENSG00000158301(GPRASP2),ENSG00000092068(SLC7A8),ENSG00000249992(TMEM158),	3.0532	1.4351e-05	0.000681064
GO:0042605	peptide antigen binding	molecular_function	4	0	4	356	83	22554	-	ENSG00000092068(SLC7A8),ENSG00000234745(HLA-B),ENSG00000196126(HLA-DRB1),ENSG00000198502(HLA-DRB5),	3.0532	0.0244992	0.151597
GO:0016126	sterol biosynthetic process	biological_process	4	4	0	356	83	22554	ENSG00000186480(INSIG1),ENSG00000113161(HMGCR),ENSG00000130203(APOE),ENSG00000198848(CES1),	-	3.0532	0.0244992	0.151597
GO:0051153	regulation of striated muscle cell differentiation	biological_process	6	2	4	356	125	22554	ENSG00000164530(PI16),ENSG00000143119(CD53),	ENSG00000107984(DKK1),ENSG00000169245(CXCL10),ENSG00000130513(GDF15),ENSG00000125845(BMP2),	3.04099	0.00955783	0.0746497
GO:0005178	integrin binding	molecular_function	7	5	2	356	146	22554	ENSG00000136167(LCP1),ENSG00000107562(CXCL12),ENSG00000106823(ECM2),ENSG00000145423(SFRP2),ENSG00000165025(SYK),	ENSG00000113296(THBS4),ENSG00000164283(ESM1),	3.03752	0.0059906	0.0539347
GO:0008366	axon ensheathment	biological_process	7	3	4	356	146	22554	ENSG00000148053(NTRK2),ENSG00000121966(CXCR4),ENSG00000109861(CTSC),	ENSG00000120885(CLU),ENSG00000034971(MYOC),ENSG00000146072(TNFRSF21),ENSG00000172819(RARG),	3.03752	0.0059906	0.0539347
GO:0048660	regulation of smooth muscle cell proliferation	biological_process	9	3	6	356	188	22554	ENSG00000100985(MMP9),ENSG00000113161(HMGCR),ENSG00000135744(AGT),	ENSG00000136826(KLF4),ENSG00000173334(TRIB1),ENSG00000177606(JUN),ENSG00000166831(RBPMS2),ENSG00000154734(ADAMTS1),ENSG00000168811(IL12A),	3.0329	0.00237188	0.0279632
GO:0070268	cornification	biological_process	6	2	4	356	126	22554	ENSG00000134757(DSG3),ENSG00000046604(DSG2),	ENSG00000170421(KRT8),ENSG00000124102(PI3),ENSG00000171345(KRT19),ENSG00000111057(KRT18),	3.01685	0.009956	0.0772211
GO:0006968	cellular defense response	biological_process	5	4	1	356	105	22554	ENSG00000011600(TYROBP),ENSG00000129988(LBP),ENSG00000197405(C5AR1),ENSG00000116701(NCF2),	ENSG00000175592(FOSL1),	3.01685	0.0159541	0.110573
GO:0001707	mesoderm formation	biological_process	4	1	3	356	84	22554	ENSG00000145423(SFRP2),	ENSG00000186575(NF2),ENSG00000107984(DKK1),ENSG00000136826(KLF4),	3.01685	0.025633	0.157223
GO:0050868	negative regulation of T cell activation	biological_process	7	2	5	356	147	22554	ENSG00000167851(CD300A),ENSG00000171867(PRNP),	ENSG00000124145(SDC4),ENSG00000067955(CBFB),ENSG00000197646(PDCD1LG2),ENSG00000196126(HLA-DRB1),ENSG00000146072(TNFRSF21),	3.01685	0.006232	0.0552203
GO:1903305	regulation of regulated secretory pathway	biological_process	8	5	3	356	168	22554	ENSG00000143761(ARF1),ENSG00000158869(FCER1G),ENSG00000165025(SYK),ENSG00000000938(FGR),ENSG00000167851(CD300A),	ENSG00000011347(SYT7),ENSG00000099625(CBARP),ENSG00000198794(SCAMP5),	3.01685	0.00391255	0.0397646
GO:0035578	azurophil granule lumen	cellular_component	5	4	1	356	105	22554	ENSG00000109861(CTSC),ENSG00000090382(LYZ),ENSG00000138071(ACTR2),ENSG00000182149(IST1),	ENSG00000125730(C3),	3.01685	0.0159541	0.110573
GO:0097061	dendritic spine organization	biological_process	4	4	0	356	84	22554	ENSG00000138071(ACTR2),ENSG00000171867(PRNP),ENSG00000130203(APOE),ENSG00000143761(ARF1),	-	3.01685	0.025633	0.157223
GO:0006959	humoral immune response	biological_process	23	15	8	356	484	22554	ENSG00000211895(IGHA1),ENSG00000095970(TREM2),ENSG00000211598(IGKV4-1),ENSG00000211679(IGLC3),ENSG00000211677(IGLC2),ENSG00000211893(IGHG2),ENSG00000173369(C1QB),ENSG00000173372(C1QA),ENSG00000106538(RARRES2),ENSG00000198918(RPL39),ENSG00000211896(IGHG1),ENSG00000197405(C5AR1),ENSG00000159189(C1QC),ENSG00000143546(S100A8),ENSG00000090382(LYZ),	ENSG00000124102(PI3),ENSG00000124875(CXCL6),ENSG00000169245(CXCL10),ENSG00000196126(HLA-DRB1),ENSG00000125730(C3),ENSG00000169248(CXCL11),ENSG00000120885(CLU),ENSG00000146072(TNFRSF21),	3.01062	4.6438e-06	0.000282666
GO:0050731	positive regulation of peptidyl-tyrosine phosphorylation	biological_process	10	7	3	356	211	22554	ENSG00000148053(NTRK2),ENSG00000150337(FCGR1A),ENSG00000171867(PRNP),ENSG00000261371(PECAM1),ENSG00000135744(AGT),ENSG00000165025(SYK),ENSG00000095970(TREM2),	ENSG00000168811(IL12A),ENSG00000128342(LIF),ENSG00000113296(THBS4),	3.00256	0.00161271	0.0211009
GO:0007178	transmembrane receptor protein serine/threonine kinase signaling pathway	biological_process	18	3	15	356	380	22554	ENSG00000170801(HTRA3),ENSG00000145423(SFRP2),ENSG00000101938(CHRDL1),	ENSG00000130513(GDF15),ENSG00000108175(ZMIZ1),ENSG00000120738(EGR1),ENSG00000043143(JADE2),ENSG00000168140(VASN),ENSG00000125845(BMP2),ENSG00000183779(ZNF703),ENSG00000125965(GDF5),ENSG00000137834(SMAD6),ENSG00000251493(FOXD1),ENSG00000166831(RBPMS2),ENSG00000177606(JUN),ENSG00000107984(DKK1),ENSG00000168874(ATOH8),ENSG00000101311(FERMT1),	3.00098	4.45701e-05	0.00148567
GO:0048771	tissue remodeling	biological_process	9	4	5	356	190	22554	ENSG00000135744(AGT),ENSG00000102575(ACP5),ENSG00000101265(RASSF2),ENSG00000165025(SYK),	ENSG00000167601(AXL),ENSG00000128342(LIF),ENSG00000011347(SYT7),ENSG00000113296(THBS4),ENSG00000125965(GDF5),	3.00098	0.00255708	0.0297088
GO:0048659	smooth muscle cell proliferation	biological_process	9	3	6	356	190	22554	ENSG00000135744(AGT),ENSG00000113161(HMGCR),ENSG00000100985(MMP9),	ENSG00000168811(IL12A),ENSG00000154734(ADAMTS1),ENSG00000177606(JUN),ENSG00000166831(RBPMS2),ENSG00000173334(TRIB1),ENSG00000136826(KLF4),	3.00098	0.00255708	0.0297088
GO:0014065	phosphatidylinositol 3-kinase signaling	biological_process	8	3	5	356	169	22554	ENSG00000148053(NTRK2),ENSG00000135744(AGT),ENSG00000000938(FGR),	ENSG00000034971(MYOC),ENSG00000166924(NYAP1),ENSG00000185950(IRS2),ENSG00000136826(KLF4),ENSG00000092445(TYRO3),	2.999	0.00406495	0.0407952
GO:0042542	response to hydrogen peroxide	biological_process	7	1	6	356	148	22554	ENSG00000119782(FKBP1B),	ENSG00000129465(RIPK3),ENSG00000136826(KLF4),ENSG00000137496(IL18BP),ENSG00000167601(AXL),ENSG00000177606(JUN),ENSG00000175592(FOSL1),	2.99647	0.0064809	0.0566194
GO:0002062	chondrocyte differentiation	biological_process	6	1	5	356	127	22554	ENSG00000145423(SFRP2),	ENSG00000143867(OSR1),ENSG00000172819(RARG),ENSG00000125965(GDF5),ENSG00000125845(BMP2),ENSG00000168077(SCARA3),	2.9931	0.0103665	0.0799621
GO:0050900	leukocyte migration	biological_process	28	18	10	356	595	22554	ENSG00000211677(IGLC2),ENSG00000107562(CXCL12),ENSG00000121966(CXCR4),ENSG00000211598(IGKV4-1),ENSG00000146070(PLA2G7),ENSG00000095970(TREM2),ENSG00000211895(IGHA1),ENSG00000171951(SCG2),ENSG00000117091(CD48),ENSG00000197405(C5AR1),ENSG00000165025(SYK),ENSG00000106538(RARRES2),ENSG00000158869(FCER1G),ENSG00000261371(PECAM1),ENSG00000211679(IGLC3),ENSG00000167851(CD300A),ENSG00000129988(LBP),ENSG0…	ENSG00000113296(THBS4),ENSG00000169248(CXCL11),ENSG00000086548(CEACAM6),ENSG00000092068(SLC7A8),ENSG00000150630(VEGFC),ENSG00000168811(IL12A),ENSG00000124875(CXCL6),ENSG00000169245(CXCL10),ENSG00000129465(RIPK3),ENSG00000124145(SDC4),	2.98136	6.20185e-07	6.09305e-05
GO:0042582	azurophil granule	cellular_component	8	6	2	356	170	22554	ENSG00000109861(CTSC),ENSG00000173930(SLCO4C1),ENSG00000090382(LYZ),ENSG00000108774(RAB5C),ENSG00000138071(ACTR2),ENSG00000182149(IST1),	ENSG00000125730(C3),ENSG00000086548(CEACAM6),	2.98136	0.00422204	0.0416991
GO:0090287	regulation of cellular response to growth factor stimulus	biological_process	15	5	10	356	319	22554	ENSG00000101938(CHRDL1),ENSG00000145423(SFRP2),ENSG00000000005(TNMD),ENSG00000135744(AGT),ENSG00000170801(HTRA3),	ENSG00000107984(DKK1),ENSG00000166831(RBPMS2),ENSG00000101311(FERMT1),ENSG00000168811(IL12A),ENSG00000125965(GDF5),ENSG00000150630(VEGFC),ENSG00000183779(ZNF703),ENSG00000251493(FOXD1),ENSG00000137834(SMAD6),ENSG00000168140(VASN),	2.97903	0.000183951	0.00420458
GO:0071333	cellular response to glucose stimulus	biological_process	7	2	5	356	149	22554	ENSG00000119782(FKBP1B),ENSG00000113161(HMGCR),	ENSG00000119714(GPR68),ENSG00000155897(ADCY8),ENSG00000196126(HLA-DRB1),ENSG00000185950(IRS2),ENSG00000126368(NR1D1),	2.97636	0.00673744	0.0583148
GO:0001838	embryonic epithelial tube formation	biological_process	6	1	5	356	128	22554	ENSG00000145423(SFRP2),	ENSG00000168621(GDNF),ENSG00000143867(OSR1),ENSG00000148926(ADM),ENSG00000124145(SDC4),ENSG00000172819(RARG),	2.96972	0.0107896	0.0826562
GO:2001235	positive regulation of apoptotic signaling pathway	biological_process	9	5	4	356	192	22554	ENSG00000143546(S100A8),ENSG00000161970(RPL26),ENSG00000100985(MMP9),ENSG00000109861(CTSC),ENSG00000135744(AGT),	ENSG00000175793(SFN),ENSG00000162772(ATF3),ENSG00000131188(PRR7),ENSG00000129465(RIPK3),	2.96972	0.00275387	0.0314087
GO:0051604	protein maturation	biological_process	20	15	5	356	427	22554	ENSG00000099282(TSPAN15),ENSG00000198848(CES1),ENSG00000159189(C1QC),ENSG00000171867(PRNP),ENSG00000119782(FKBP1B),ENSG00000173372(C1QA),ENSG00000138792(ENPEP),ENSG00000118363(SPCS2),ENSG00000197405(C5AR1),ENSG00000211896(IGHG1),ENSG00000173369(C1QB),ENSG00000211893(IGHG2),ENSG00000211598(IGKV4-1),ENSG00000211679(IGLC3),ENSG00000211677(IGLC2),	ENSG00000120885(CLU),ENSG00000125730(C3),ENSG00000121898(CPXM2),ENSG00000196549(MME),ENSG00000163975(MELTF),	2.9674	2.15658e-05	0.000875132
GO:0060348	bone development	biological_process	11	5	6	356	235	22554	ENSG00000164188(RANBP3L),ENSG00000102575(ACP5),ENSG00000186480(INSIG1),ENSG00000145423(SFRP2),ENSG00000011600(TYROBP),	ENSG00000034971(MYOC),ENSG00000125845(BMP2),ENSG00000119714(GPR68),ENSG00000168077(SCARA3),ENSG00000166341(DCHS1),ENSG00000172819(RARG),	2.9655	0.00113548	0.0160572
GO:0008237	metallopeptidase activity	molecular_function	9	4	5	356	193	22554	ENSG00000138792(ENPEP),ENSG00000100985(MMP9),ENSG00000118113(MMP8),ENSG00000164308(ERAP2),	ENSG00000121898(CPXM2),ENSG00000149968(MMP3),ENSG00000196549(MME),ENSG00000128510(CPA4),ENSG00000154734(ADAMTS1),	2.95433	0.00285679	0.0321245
GO:0030335	positive regulation of cell migration	biological_process	28	14	14	356	601	22554	ENSG00000166974(MAPRE2),ENSG00000076706(MCAM),ENSG00000095970(TREM2),ENSG00000146070(PLA2G7),ENSG00000107562(CXCL12),ENSG00000121966(CXCR4),ENSG00000135744(AGT),ENSG00000000938(FGR),ENSG00000106538(RARRES2),ENSG00000197405(C5AR1),ENSG00000100985(MMP9),ENSG00000133110(POSTN),ENSG00000261371(PECAM1),ENSG00000129988(LBP),	ENSG00000113296(THBS4),ENSG00000168874(ATOH8),ENSG00000185950(IRS2),ENSG00000125845(BMP2),ENSG00000034971(MYOC),ENSG00000086548(CEACAM6),ENSG00000154734(ADAMTS1),ENSG00000177606(JUN),ENSG00000169245(CXCL10),ENSG00000168811(IL12A),ENSG00000183779(ZNF703),ENSG00000150630(VEGFC),ENSG00000058085(LAMC2),ENSG00000163347(CLDN1),	2.9516	7.53236e-07	6.91495e-05
GO:1901214	regulation of neuron death	biological_process	17	6	11	356	365	22554	ENSG00000130203(APOE),ENSG00000171867(PRNP),ENSG00000148053(NTRK2),ENSG00000173372(C1QA),ENSG00000197405(C5AR1),ENSG00000011600(TYROBP),	ENSG00000120738(EGR1),ENSG00000120885(CLU),ENSG00000167601(AXL),ENSG00000092445(TYRO3),ENSG00000164379(FOXQ1),ENSG00000107984(DKK1),ENSG00000177606(JUN),ENSG00000185189(NRBP2),ENSG00000168621(GDNF),ENSG00000125965(GDF5),ENSG00000173376(NDNF),	2.95073	8.55362e-05	0.00244389
GO:0048332	mesoderm morphogenesis	biological_process	4	1	3	356	86	22554	ENSG00000145423(SFRP2),	ENSG00000186575(NF2),ENSG00000107984(DKK1),ENSG00000136826(KLF4),	2.94669	0.0280057	0.169732
GO:0014015	positive regulation of gliogenesis	biological_process	4	2	2	356	86	22554	ENSG00000095970(TREM2),ENSG00000121966(CXCR4),	ENSG00000128342(LIF),ENSG00000125845(BMP2),	2.94669	0.0280057	0.169732
GO:0061844	antimicrobial humoral immune response mediated by antimicrobial peptide	biological_process	4	1	3	356	86	22554	ENSG00000198918(RPL39),	ENSG00000169245(CXCL10),ENSG00000124875(CXCL6),ENSG00000169248(CXCL11),	2.94669	0.0280057	0.169732
GO:0007568	aging	biological_process	17	7	10	356	366	22554	ENSG00000173372(C1QA),ENSG00000113161(HMGCR),ENSG00000115457(IGFBP2),ENSG00000149485(FADS1),ENSG00000171867(PRNP),ENSG00000135744(AGT),ENSG00000109861(CTSC),	ENSG00000108175(ZMIZ1),ENSG00000148926(ADM),ENSG00000188783(PRELP),ENSG00000188486(H2AX),ENSG00000163347(CLDN1),ENSG00000137309(HMGA1),ENSG00000179583(CIITA),ENSG00000177606(JUN),ENSG00000107984(DKK1),ENSG00000196549(MME),	2.94267	8.84479e-05	0.00251426
GO:0007162	negative regulation of cell adhesion	biological_process	16	4	12	356	345	22554	ENSG00000107562(CXCL12),ENSG00000133110(POSTN),ENSG00000171867(PRNP),ENSG00000167851(CD300A),	ENSG00000197646(PDCD1LG2),ENSG00000196126(HLA-DRB1),ENSG00000067955(CBFB),ENSG00000183779(ZNF703),ENSG00000163975(MELTF),ENSG00000186575(NF2),ENSG00000146072(TNFRSF21),ENSG00000184292(TACSTD2),ENSG00000125845(BMP2),ENSG00000034971(MYOC),ENSG00000124145(SDC4),ENSG00000136826(KLF4),	2.93815	0.000138803	0.00348563
GO:0045598	regulation of fat cell differentiation	biological_process	7	3	4	356	151	22554	ENSG00000145423(SFRP2),ENSG00000106538(RARRES2),ENSG00000186480(INSIG1),	ENSG00000128016(ZFP36),ENSG00000125845(BMP2),ENSG00000175602(CCDC85B),ENSG00000126368(NR1D1),	2.93694	0.00727407	0.0615329
GO:0016485	protein processing	biological_process	18	13	5	356	389	22554	ENSG00000211598(IGKV4-1),ENSG00000211679(IGLC3),ENSG00000211677(IGLC2),ENSG00000211893(IGHG2),ENSG00000173369(C1QB),ENSG00000173372(C1QA),ENSG00000138792(ENPEP),ENSG00000118363(SPCS2),ENSG00000211896(IGHG1),ENSG00000197405(C5AR1),ENSG00000198848(CES1),ENSG00000159189(C1QC),ENSG00000171867(PRNP),	ENSG00000163975(MELTF),ENSG00000196549(MME),ENSG00000125730(C3),ENSG00000121898(CPXM2),ENSG00000120885(CLU),	2.93154	6.03e-05	0.00189708
GO:0007611	learning or memory	biological_process	13	6	7	356	281	22554	ENSG00000138071(ACTR2),ENSG00000135744(AGT),ENSG00000148053(NTRK2),ENSG00000130203(APOE),ENSG00000171867(PRNP),ENSG00000113161(HMGCR),	ENSG00000196549(MME),ENSG00000177606(JUN),ENSG00000107984(DKK1),ENSG00000155897(ADCY8),ENSG00000175592(FOSL1),ENSG00000174791(RIN1),ENSG00000131094(C1QL1),	2.93096	0.000523035	0.00898466
GO:0050730	regulation of peptidyl-tyrosine phosphorylation	biological_process	13	9	4	356	281	22554	ENSG00000095970(TREM2),ENSG00000145423(SFRP2),ENSG00000135744(AGT),ENSG00000261371(PECAM1),ENSG00000150337(FCGR1A),ENSG00000165025(SYK),ENSG00000167851(CD300A),ENSG00000171867(PRNP),ENSG00000148053(NTRK2),	ENSG00000113296(THBS4),ENSG00000168811(IL12A),ENSG00000186575(NF2),ENSG00000128342(LIF),	2.93096	0.000523035	0.00898466
GO:0060326	cell chemotaxis	biological_process	16	10	6	356	346	22554	ENSG00000197405(C5AR1),ENSG00000106538(RARRES2),ENSG00000165025(SYK),ENSG00000129988(LBP),ENSG00000158869(FCER1G),ENSG00000143546(S100A8),ENSG00000107562(CXCL12),ENSG00000121966(CXCR4),ENSG00000146070(PLA2G7),ENSG00000171951(SCG2),	ENSG00000169248(CXCL11),ENSG00000150630(VEGFC),ENSG00000168811(IL12A),ENSG00000113296(THBS4),ENSG00000169245(CXCL10),ENSG00000124875(CXCL6),	2.92966	0.00014353	0.00355649
GO:0030326	embryonic limb morphogenesis	biological_process	6	1	5	356	130	22554	ENSG00000145423(SFRP2),	ENSG00000172819(RARG),ENSG00000125965(GDF5),ENSG00000069011(PITX1),ENSG00000107984(DKK1),ENSG00000143867(OSR1),	2.92403	0.0116743	0.0875185
GO:0071674	mononuclear cell migration	biological_process	6	5	1	356	130	22554	ENSG00000146070(PLA2G7),ENSG00000106538(RARRES2),ENSG00000197405(C5AR1),ENSG00000261371(PECAM1),ENSG00000107562(CXCL12),	ENSG00000169245(CXCL10),	2.92403	0.0116743	0.0875185
GO:0009612	response to mechanical stimulus	biological_process	10	5	5	356	217	22554	ENSG00000133110(POSTN),ENSG00000135744(AGT),ENSG00000107562(CXCL12),ENSG00000121966(CXCR4),ENSG00000115457(IGFBP2),	ENSG00000177606(JUN),ENSG00000095397(WHRN),ENSG00000175592(FOSL1),ENSG00000169245(CXCL10),ENSG00000125965(GDF5),	2.91954	0.00200217	0.0247509
GO:0033993	response to lipid	biological_process	47	17	30	356	1021	22554	ENSG00000180616(SSTR2),ENSG00000198523(PLN),ENSG00000133110(POSTN),ENSG00000121769(FABP3),ENSG00000143546(S100A8),ENSG00000165168(CYBB),ENSG00000198848(CES1),ENSG00000186480(INSIG1),ENSG00000115457(IGFBP2),ENSG00000149485(FADS1),ENSG00000129988(LBP),ENSG00000046604(DSG2),ENSG00000135744(AGT),ENSG00000095970(TREM2),ENSG00000197405(C5AR1),ENSG00000102575(ACP5),ENSG00000112799(LY86),	ENSG00000019186(CYP24A1),ENSG00000168811(IL12A),ENSG00000137496(IL18BP),ENSG00000124875(CXCL6),ENSG00000169245(CXCL10),ENSG00000107984(DKK1),ENSG00000177606(JUN),ENSG00000137834(SMAD6),ENSG00000183779(ZNF703),ENSG00000151247(EIF4E),ENSG00000067955(CBFB),ENSG00000012817(KDM5D),ENSG00000167601(AXL),ENSG00000163347(CLDN1),ENSG00000128016(ZFP36),ENSG00000158022(TRIM63),ENSG00000126368(NR1D1),ENSG0000…	2.91639	3.53201e-10	3.29654e-07
GO:0010001	glial cell differentiation	biological_process	11	6	5	356	239	22554	ENSG00000148053(NTRK2),ENSG00000143546(S100A8),ENSG00000121966(CXCR4),ENSG00000197405(C5AR1),ENSG00000095970(TREM2),ENSG00000173372(C1QA),	ENSG00000034971(MYOC),ENSG00000128342(LIF),ENSG00000125845(BMP2),ENSG00000146072(TNFRSF21),ENSG00000120885(CLU),	2.91587	0.00130725	0.0179867
GO:0032720	negative regulation of tumor necrosis factor production	biological_process	4	3	1	356	87	22554	ENSG00000129988(LBP),ENSG00000095970(TREM2),ENSG00000102575(ACP5),	ENSG00000167601(AXL),	2.91282	0.0292456	0.174787
GO:2000272	negative regulation of receptor activity	biological_process	4	1	3	356	87	22554	ENSG00000119782(FKBP1B),	ENSG00000107984(DKK1),ENSG00000180155(LYNX1),ENSG00000137496(IL18BP),	2.91282	0.0292456	0.174787
GO:1903036	positive regulation of response to wounding	biological_process	4	3	1	356	87	22554	ENSG00000119782(FKBP1B),ENSG00000121966(CXCR4),ENSG00000115956(PLEK),	ENSG00000163347(CLDN1),	2.91282	0.0292456	0.174787
GO:0046889	positive regulation of lipid biosynthetic process	biological_process	4	2	2	356	87	22554	ENSG00000121769(FABP3),ENSG00000130203(APOE),	ENSG00000148926(ADM),ENSG00000126368(NR1D1),	2.91282	0.0292456	0.174787
GO:0006469	negative regulation of protein kinase activity	biological_process	12	6	6	356	261	22554	ENSG00000145423(SFRP2),ENSG00000244274(DBNDD2),ENSG00000135744(AGT),ENSG00000113161(HMGCR),ENSG00000167851(CD300A),ENSG00000130203(APOE),	ENSG00000120875(DUSP4),ENSG00000173334(TRIB1),ENSG00000148841(ITPRIP),ENSG00000175793(SFN),ENSG00000139318(DUSP6),ENSG00000186575(NF2),	2.91282	0.000854927	0.012801
GO:0042632	cholesterol homeostasis	biological_process	5	4	1	356	109	22554	ENSG00000186480(INSIG1),ENSG00000121769(FABP3),ENSG00000130203(APOE),ENSG00000198848(CES1),	ENSG00000126368(NR1D1),	2.90614	0.0188253	0.124759
GO:1905039	carboxylic acid transmembrane transport	biological_process	5	2	3	356	109	22554	ENSG00000103569(AQP9),ENSG00000135744(AGT),	ENSG00000092068(SLC7A8),ENSG00000143867(OSR1),ENSG00000185950(IRS2),	2.90614	0.0188253	0.124759
GO:1903825	organic acid transmembrane transport	biological_process	5	2	3	356	109	22554	ENSG00000135744(AGT),ENSG00000103569(AQP9),	ENSG00000185950(IRS2),ENSG00000143867(OSR1),ENSG00000092068(SLC7A8),	2.90614	0.0188253	0.124759
GO:0030666	endocytic vesicle membrane	cellular_component	11	6	5	356	240	22554	ENSG00000150337(FCGR1A),ENSG00000130203(APOE),ENSG00000038945(MSR1),ENSG00000177575(CD163),ENSG00000165168(CYBB),ENSG00000019169(MARCO),	ENSG00000011347(SYT7),ENSG00000234745(HLA-B),ENSG00000196126(HLA-DRB1),ENSG00000198502(HLA-DRB5),ENSG00000167461(RAB8A),	2.90372	0.00135343	0.0183516
GO:0032368	regulation of lipid transport	biological_process	6	5	1	356	131	22554	ENSG00000135744(AGT),ENSG00000165025(SYK),ENSG00000130208(APOC1),ENSG00000130203(APOE),ENSG00000198848(CES1),	ENSG00000185950(IRS2),	2.90171	0.0121365	0.0899001
GO:0045667	regulation of osteoblast differentiation	biological_process	6	3	3	356	131	22554	ENSG00000164188(RANBP3L),ENSG00000101265(RASSF2),ENSG00000145423(SFRP2),	ENSG00000125845(BMP2),ENSG00000137834(SMAD6),ENSG00000150630(VEGFC),	2.90171	0.0121365	0.0899001
GO:0003014	renal system process	biological_process	6	3	3	356	131	22554	ENSG00000135744(AGT),ENSG00000076706(MCAM),ENSG00000211895(IGHA1),	ENSG00000148926(ADM),ENSG00000129467(ADCY4),ENSG00000155897(ADCY8),	2.90171	0.0121365	0.0899001
GO:0033673	negative regulation of kinase activity	biological_process	13	6	7	356	284	22554	ENSG00000130203(APOE),ENSG00000113161(HMGCR),ENSG00000167851(CD300A),ENSG00000135744(AGT),ENSG00000145423(SFRP2),ENSG00000244274(DBNDD2),	ENSG00000186575(NF2),ENSG00000139318(DUSP6),ENSG00000175793(SFN),ENSG00000148841(ITPRIP),ENSG00000185950(IRS2),ENSG00000173334(TRIB1),ENSG00000120875(DUSP4),	2.9	0.000579243	0.00974103
GO:0035148	tube formation	biological_process	7	1	6	356	153	22554	ENSG00000145423(SFRP2),	ENSG00000168621(GDNF),ENSG00000168874(ATOH8),ENSG00000143867(OSR1),ENSG00000148926(ADM),ENSG00000124145(SDC4),ENSG00000172819(RARG),	2.89855	0.00784316	0.0652626
GO:0019838	growth factor binding	molecular_function	7	3	4	356	153	22554	ENSG00000148053(NTRK2),ENSG00000115457(IGFBP2),ENSG00000170801(HTRA3),	ENSG00000168140(VASN),ENSG00000167779(IGFBP6),ENSG00000127418(FGFRL1),ENSG00000164283(ESM1),	2.89855	0.00784316	0.0652626
GO:0040017	positive regulation of locomotion	biological_process	30	16	14	356	657	22554	ENSG00000137285(TUBB2B),ENSG00000129988(LBP),ENSG00000261371(PECAM1),ENSG00000133110(POSTN),ENSG00000100985(MMP9),ENSG00000197405(C5AR1),ENSG00000106538(RARRES2),ENSG00000000938(FGR),ENSG00000166974(MAPRE2),ENSG00000171951(SCG2),ENSG00000135744(AGT),ENSG00000121966(CXCR4),ENSG00000107562(CXCL12),ENSG00000146070(PLA2G7),ENSG00000095970(TREM2),ENSG00000076706(MCAM),	ENSG00000163347(CLDN1),ENSG00000168811(IL12A),ENSG00000169245(CXCL10),ENSG00000177606(JUN),ENSG00000154734(ADAMTS1),ENSG00000058085(LAMC2),ENSG00000150630(VEGFC),ENSG00000183779(ZNF703),ENSG00000034971(MYOC),ENSG00000125845(BMP2),ENSG00000086548(CEACAM6),ENSG00000168874(ATOH8),ENSG00000113296(THBS4),ENSG00000185950(IRS2),	2.89287	4.85293e-07	6.03921e-05
GO:1901215	negative regulation of neuron death	biological_process	11	3	8	356	241	22554	ENSG00000148053(NTRK2),ENSG00000130203(APOE),ENSG00000197405(C5AR1),	ENSG00000185189(NRBP2),ENSG00000167601(AXL),ENSG00000168621(GDNF),ENSG00000164379(FOXQ1),ENSG00000177606(JUN),ENSG00000173376(NDNF),ENSG00000125965(GDF5),ENSG00000092445(TYRO3),	2.89167	0.00140097	0.018769
GO:0055092	sterol homeostasis	biological_process	5	4	1	356	110	22554	ENSG00000121769(FABP3),ENSG00000186480(INSIG1),ENSG00000198848(CES1),ENSG00000130203(APOE),	ENSG00000126368(NR1D1),	2.87972	0.019597	0.128655
GO:0045445	myoblast differentiation	biological_process	4	2	2	356	88	22554	ENSG00000164188(RANBP3L),ENSG00000113161(HMGCR),	ENSG00000169245(CXCL10),ENSG00000069011(PITX1),	2.87972	0.0305216	0.180678
GO:0016331	morphogenesis of embryonic epithelium	biological_process	7	1	6	356	154	22554	ENSG00000145423(SFRP2),	ENSG00000143867(OSR1),ENSG00000168621(GDNF),ENSG00000172819(RARG),ENSG00000150630(VEGFC),ENSG00000124145(SDC4),ENSG00000148926(ADM),	2.87972	0.00814027	0.0664512
GO:0043271	negative regulation of ion transport	biological_process	8	5	3	356	176	22554	ENSG00000198523(PLN),ENSG00000119782(FKBP1B),ENSG00000152049(KCNE4),ENSG00000100985(MMP9),ENSG00000046653(GPM6B),	ENSG00000143867(OSR1),ENSG00000099625(CBARP),ENSG00000185950(IRS2),	2.87972	0.00526887	0.0492582
GO:0046425	regulation of JAK-STAT cascade	biological_process	7	4	3	356	155	22554	ENSG00000135744(AGT),ENSG00000167851(CD300A),ENSG00000261371(PECAM1),ENSG00000111536(IL26),	ENSG00000186575(NF2),ENSG00000128342(LIF),ENSG00000168811(IL12A),	2.86115	0.00844598	0.0680539
GO:0001568	blood vessel development	biological_process	37	16	21	356	820	22554	ENSG00000130203(APOE),ENSG00000165168(CYBB),ENSG00000148053(NTRK2),ENSG00000138792(ENPEP),ENSG00000066336(SPI1),ENSG00000204291(COL15A1),ENSG00000000005(TNMD),ENSG00000261371(PECAM1),ENSG00000161381(PLXDC1),ENSG00000165025(SYK),ENSG00000197405(C5AR1),ENSG00000171951(SCG2),ENSG00000145423(SFRP2),ENSG00000076706(MCAM),ENSG00000135744(AGT),ENSG00000121966(CXCR4),	ENSG00000120738(EGR1),ENSG00000164283(ESM1),ENSG00000125730(C3),ENSG00000108175(ZMIZ1),ENSG00000101230(ISM1),ENSG00000148926(ADM),ENSG00000169245(CXCL10),ENSG00000177606(JUN),ENSG00000154734(ADAMTS1),ENSG00000168811(IL12A),ENSG00000150630(VEGFC),ENSG00000173376(NDNF),ENSG00000137834(SMAD6),ENSG00000175592(FOSL1),ENSG00000143867(OSR1),ENSG00000128805(ARHGAP22),ENSG00000064195(DLX3),ENSG00000177283…	2.85865	3.65844e-08	8.53636e-06
GO:0071219	cellular response to molecule of bacterial origin	biological_process	12	3	9	356	266	22554	ENSG00000095970(TREM2),ENSG00000129988(LBP),ENSG00000112799(LY86),	ENSG00000168811(IL12A),ENSG00000169245(CXCL10),ENSG00000124875(CXCL6),ENSG00000197646(PDCD1LG2),ENSG00000173334(TRIB1),ENSG00000167601(AXL),ENSG00000128016(ZFP36),ENSG00000126368(NR1D1),ENSG00000169248(CXCL11),	2.85807	0.00101285	0.0146185
GO:0006956	complement activation	biological_process	12	10	2	356	266	22554	ENSG00000173372(C1QA),ENSG00000197405(C5AR1),ENSG00000211896(IGHG1),ENSG00000159189(C1QC),ENSG00000211895(IGHA1),ENSG00000211598(IGKV4-1),ENSG00000211679(IGLC3),ENSG00000211677(IGLC2),ENSG00000173369(C1QB),ENSG00000211893(IGHG2),	ENSG00000125730(C3),ENSG00000120885(CLU),	2.85807	0.00101285	0.0146185
GO:0051272	positive regulation of cellular component movement	biological_process	29	15	14	356	643	22554	ENSG00000197405(C5AR1),ENSG00000000938(FGR),ENSG00000106538(RARRES2),ENSG00000107562(CXCL12),ENSG00000121966(CXCR4),ENSG00000135744(AGT),ENSG00000146070(PLA2G7),ENSG00000076706(MCAM),ENSG00000095970(TREM2),ENSG00000166974(MAPRE2),ENSG00000137285(TUBB2B),ENSG00000129988(LBP),ENSG00000261371(PECAM1),ENSG00000133110(POSTN),ENSG00000100985(MMP9),	ENSG00000086548(CEACAM6),ENSG00000125845(BMP2),ENSG00000034971(MYOC),ENSG00000185950(IRS2),ENSG00000168874(ATOH8),ENSG00000113296(THBS4),ENSG00000163347(CLDN1),ENSG00000058085(LAMC2),ENSG00000150630(VEGFC),ENSG00000183779(ZNF703),ENSG00000168811(IL12A),ENSG00000169245(CXCL10),ENSG00000154734(ADAMTS1),ENSG00000177606(JUN),	2.85733	9.36266e-07	8.32237e-05
GO:0007492	endoderm development	biological_process	4	2	2	356	89	22554	ENSG00000100985(MMP9),ENSG00000118113(MMP8),	ENSG00000107984(DKK1),ENSG00000120875(DUSP4),	2.84737	0.0318343	0.186673
GO:1903556	negative regulation of tumor necrosis factor superfamily cytokine production	biological_process	4	3	1	356	89	22554	ENSG00000129988(LBP),ENSG00000095970(TREM2),ENSG00000102575(ACP5),	ENSG00000167601(AXL),	2.84737	0.0318343	0.186673
GO:0030100	regulation of endocytosis	biological_process	14	8	6	356	312	22554	ENSG00000000938(FGR),ENSG00000165025(SYK),ENSG00000167851(CD300A),ENSG00000130203(APOE),ENSG00000143761(ARF1),ENSG00000158869(FCER1G),ENSG00000130208(APOC1),ENSG00000095970(TREM2),	ENSG00000125730(C3),ENSG00000120885(CLU),ENSG00000167601(AXL),ENSG00000198794(SCAMP5),ENSG00000011347(SYT7),ENSG00000107984(DKK1),	2.8428	0.000462931	0.00817797
GO:0071248	cellular response to metal ion	biological_process	9	4	5	356	201	22554	ENSG00000165168(CYBB),ENSG00000171867(PRNP),ENSG00000100985(MMP9),ENSG00000165140(FBP1),	ENSG00000177606(JUN),ENSG00000155897(ADCY8),ENSG00000011347(SYT7),ENSG00000163347(CLDN1),ENSG00000125148(MT2A),	2.83674	0.00379761	0.0390931
GO:0006898	receptor-mediated endocytosis	biological_process	18	13	5	356	402	22554	ENSG00000130203(APOE),ENSG00000177575(CD163),ENSG00000158869(FCER1G),ENSG00000143761(ARF1),ENSG00000165025(SYK),ENSG00000150337(FCGR1A),ENSG00000038945(MSR1),ENSG00000019169(MARCO),ENSG00000211598(IGKV4-1),ENSG00000211895(IGHA1),ENSG00000130208(APOC1),ENSG00000211679(IGLC3),ENSG00000211677(IGLC2),	ENSG00000120885(CLU),ENSG00000148926(ADM),ENSG00000125730(C3),ENSG00000107984(DKK1),ENSG00000011347(SYT7),	2.83674	9.17539e-05	0.00255633
GO:0002521	leukocyte differentiation	biological_process	26	11	15	356	581	22554	ENSG00000101265(RASSF2),ENSG00000095970(TREM2),ENSG00000122378(PRXL2A),ENSG00000165025(SYK),ENSG00000158869(FCER1G),ENSG00000002933(TMEM176A),ENSG00000159189(C1QC),ENSG00000011600(TYROBP),ENSG00000100985(MMP9),ENSG00000106565(TMEM176B),ENSG00000066336(SPI1),	ENSG00000173334(TRIB1),ENSG00000234745(HLA-B),ENSG00000196126(HLA-DRB1),ENSG00000131188(PRR7),ENSG00000128342(LIF),ENSG00000177283(FZD8),ENSG00000119714(GPR68),ENSG00000067955(CBFB),ENSG00000168811(IL12A),ENSG00000177606(JUN),ENSG00000108175(ZMIZ1),ENSG00000129465(RIPK3),ENSG00000092445(TYRO3),ENSG00000167601(AXL),ENSG00000120738(EGR1),	2.83512	3.63646e-06	0.000234071
GO:2000147	positive regulation of cell motility	biological_process	28	14	14	356	626	22554	ENSG00000076706(MCAM),ENSG00000095970(TREM2),ENSG00000146070(PLA2G7),ENSG00000107562(CXCL12),ENSG00000121966(CXCR4),ENSG00000135744(AGT),ENSG00000166974(MAPRE2),ENSG00000000938(FGR),ENSG00000106538(RARRES2),ENSG00000197405(C5AR1),ENSG00000100985(MMP9),ENSG00000133110(POSTN),ENSG00000261371(PECAM1),ENSG00000129988(LBP),	ENSG00000185950(IRS2),ENSG00000113296(THBS4),ENSG00000168874(ATOH8),ENSG00000086548(CEACAM6),ENSG00000125845(BMP2),ENSG00000034971(MYOC),ENSG00000183779(ZNF703),ENSG00000150630(VEGFC),ENSG00000058085(LAMC2),ENSG00000154734(ADAMTS1),ENSG00000177606(JUN),ENSG00000169245(CXCL10),ENSG00000168811(IL12A),ENSG00000163347(CLDN1),	2.83372	1.64478e-06	0.00012447
GO:0005125	cytokine activity	molecular_function	12	4	8	356	269	22554	ENSG00000111536(IL26),ENSG00000127743(IL17B),ENSG00000171951(SCG2),ENSG00000107562(CXCL12),	ENSG00000128342(LIF),ENSG00000125845(BMP2),ENSG00000130513(GDF15),ENSG00000169248(CXCL11),ENSG00000169245(CXCL10),ENSG00000124875(CXCL6),ENSG00000168811(IL12A),ENSG00000125965(GDF5),	2.8262	0.00111896	0.0158637
GO:0070997	neuron death	biological_process	18	6	12	356	404	22554	ENSG00000173372(C1QA),ENSG00000197405(C5AR1),ENSG00000171867(PRNP),ENSG00000130203(APOE),ENSG00000148053(NTRK2),ENSG00000011600(TYROBP),	ENSG00000092445(TYRO3),ENSG00000120885(CLU),ENSG00000120738(EGR1),ENSG00000146072(TNFRSF21),ENSG00000167601(AXL),ENSG00000125965(GDF5),ENSG00000173376(NDNF),ENSG00000177606(JUN),ENSG00000107984(DKK1),ENSG00000164379(FOXQ1),ENSG00000168621(GDNF),ENSG00000185189(NRBP2),	2.8227	9.77092e-05	0.00264334
GO:0014910	regulation of smooth muscle cell migration	biological_process	4	2	2	356	90	22554	ENSG00000135744(AGT),ENSG00000133110(POSTN),	ENSG00000154734(ADAMTS1),ENSG00000173334(TRIB1),	2.81573	0.0331841	0.191974
GO:0048145	regulation of fibroblast proliferation	biological_process	4	2	2	356	90	22554	ENSG00000135744(AGT),ENSG00000167851(CD300A),	ENSG00000177606(JUN),ENSG00000108175(ZMIZ1),	2.81573	0.0331841	0.191974
GO:0051101	regulation of DNA binding	biological_process	6	2	4	356	135	22554	ENSG00000100985(MMP9),ENSG00000118113(MMP8),	ENSG00000177606(JUN),ENSG00000128342(LIF),ENSG00000167513(CDT1),ENSG00000136826(KLF4),	2.81573	0.0141225	0.101653
GO:0000302	response to reactive oxygen species	biological_process	11	3	8	356	248	22554	ENSG00000100985(MMP9),ENSG00000130203(APOE),ENSG00000119782(FKBP1B),	ENSG00000149968(MMP3),ENSG00000136826(KLF4),ENSG00000129465(RIPK3),ENSG00000175592(FOSL1),ENSG00000177606(JUN),ENSG00000109610(SOD3),ENSG00000167601(AXL),ENSG00000137496(IL18BP),	2.81005	0.00177445	0.0227912
GO:0007179	transforming growth factor beta receptor signaling pathway	biological_process	9	1	8	356	203	22554	ENSG00000170801(HTRA3),	ENSG00000101311(FERMT1),ENSG00000168140(VASN),ENSG00000177606(JUN),ENSG00000137834(SMAD6),ENSG00000108175(ZMIZ1),ENSG00000125965(GDF5),ENSG00000130513(GDF15),ENSG00000183779(ZNF703),	2.8088	0.00406809	0.0407537
GO:0004222	metalloendopeptidase activity	molecular_function	5	2	3	356	113	22554	ENSG00000100985(MMP9),ENSG00000118113(MMP8),	ENSG00000196549(MME),ENSG00000149968(MMP3),ENSG00000154734(ADAMTS1),	2.80327	0.0220468	0.140138
GO:0045621	positive regulation of lymphocyte differentiation	biological_process	5	1	4	356	113	22554	ENSG00000165025(SYK),	ENSG00000067955(CBFB),ENSG00000168811(IL12A),ENSG00000167601(AXL),ENSG00000108175(ZMIZ1),	2.80327	0.0220468	0.140138
GO:0001944	vasculature development	biological_process	38	16	22	356	859	22554	ENSG00000204291(COL15A1),ENSG00000261371(PECAM1),ENSG00000000005(TNMD),ENSG00000148053(NTRK2),ENSG00000130203(APOE),ENSG00000165168(CYBB),ENSG00000138792(ENPEP),ENSG00000066336(SPI1),ENSG00000171951(SCG2),ENSG00000121966(CXCR4),ENSG00000135744(AGT),ENSG00000145423(SFRP2),ENSG00000076706(MCAM),ENSG00000161381(PLXDC1),ENSG00000197405(C5AR1),ENSG00000165025(SYK),	ENSG00000168811(IL12A),ENSG00000169245(CXCL10),ENSG00000154734(ADAMTS1),ENSG00000177606(JUN),ENSG00000137834(SMAD6),ENSG00000173376(NDNF),ENSG00000150630(VEGFC),ENSG00000120738(EGR1),ENSG00000101230(ISM1),ENSG00000148926(ADM),ENSG00000108175(ZMIZ1),ENSG00000125730(C3),ENSG00000164283(ESM1),ENSG00000113296(THBS4),ENSG00000128805(ARHGAP22),ENSG00000128342(LIF),ENSG00000177283(FZD8),ENSG00000064195(…	2.80262	4.03396e-08	9.03607e-06
GO:0070371	ERK1 and ERK2 cascade	biological_process	16	8	8	356	362	22554	ENSG00000019169(MARCO),ENSG00000095970(TREM2),ENSG00000135744(AGT),ENSG00000130203(APOE),ENSG00000111536(IL26),ENSG00000165025(SYK),ENSG00000197405(C5AR1),ENSG00000113161(HMGCR),	ENSG00000177606(JUN),ENSG00000196126(HLA-DRB1),ENSG00000162772(ATF3),ENSG00000120875(DUSP4),ENSG00000125845(BMP2),ENSG00000128342(LIF),ENSG00000139318(DUSP6),ENSG00000136826(KLF4),	2.80017	0.000240966	0.00509212
GO:0010720	positive regulation of cell development	biological_process	26	13	13	356	589	22554	ENSG00000095970(TREM2),ENSG00000102837(OLFM4),ENSG00000107562(CXCL12),ENSG00000121966(CXCR4),ENSG00000135744(AGT),ENSG00000011600(TYROBP),ENSG00000138071(ACTR2),ENSG00000137285(TUBB2B),ENSG00000182149(IST1),ENSG00000130203(APOE),ENSG00000119782(FKBP1B),ENSG00000148053(NTRK2),ENSG00000143761(ARF1),	ENSG00000125965(GDF5),ENSG00000173334(TRIB1),ENSG00000106683(LIMK1),ENSG00000196549(MME),ENSG00000119714(GPR68),ENSG00000125845(BMP2),ENSG00000128342(LIF),ENSG00000034971(MYOC),ENSG00000172260(NEGR1),ENSG00000150630(VEGFC),ENSG00000173376(NDNF),ENSG00000107984(DKK1),ENSG00000043143(JADE2),	2.79661	4.63116e-06	0.000284995
GO:0033674	positive regulation of kinase activity	biological_process	29	10	19	356	657	22554	ENSG00000150337(FCGR1A),ENSG00000121966(CXCR4),ENSG00000135744(AGT),ENSG00000101265(RASSF2),ENSG00000171867(PRNP),ENSG00000197405(C5AR1),ENSG00000165025(SYK),ENSG00000000938(FGR),ENSG00000148053(NTRK2),ENSG00000167851(CD300A),	ENSG00000110092(CCND1),ENSG00000196126(HLA-DRB1),ENSG00000155897(ADCY8),ENSG00000177283(FZD8),ENSG00000125845(BMP2),ENSG00000183283(DAZAP2),ENSG00000120885(CLU),ENSG00000107984(DKK1),ENSG00000129467(ADCY4),ENSG00000150630(VEGFC),ENSG00000167601(AXL),ENSG00000120738(EGR1),ENSG00000004660(CAMKK1),ENSG00000129465(RIPK3),ENSG00000130513(GDF15),ENSG00000139318(DUSP6),ENSG00000092853(CLSPN),ENSG0000012…	2.79644	1.42807e-06	0.000111072
GO:0072175	epithelial tube formation	biological_process	6	1	5	356	136	22554	ENSG00000145423(SFRP2),	ENSG00000143867(OSR1),ENSG00000168621(GDNF),ENSG00000124145(SDC4),ENSG00000172819(RARG),ENSG00000148926(ADM),	2.79503	0.0146545	0.104276
GO:0032609	interferon-gamma production	biological_process	6	1	5	356	136	22554	ENSG00000171867(PRNP),	ENSG00000129465(RIPK3),ENSG00000196126(HLA-DRB1),ENSG00000168811(IL12A),ENSG00000167601(AXL),ENSG00000197646(PDCD1LG2),	2.79503	0.0146545	0.104276
GO:0010976	positive regulation of neuron projection development	biological_process	13	10	3	356	295	22554	ENSG00000138071(ACTR2),ENSG00000107562(CXCL12),ENSG00000121966(CXCR4),ENSG00000135744(AGT),ENSG00000148053(NTRK2),ENSG00000143761(ARF1),ENSG00000119782(FKBP1B),ENSG00000130203(APOE),ENSG00000182149(IST1),ENSG00000137285(TUBB2B),	ENSG00000106683(LIMK1),ENSG00000173376(NDNF),ENSG00000172260(NEGR1),	2.79187	0.000831843	0.0125901
GO:0001525	angiogenesis	biological_process	28	13	15	356	636	22554	ENSG00000197405(C5AR1),ENSG00000165025(SYK),ENSG00000161381(PLXDC1),ENSG00000121966(CXCR4),ENSG00000135744(AGT),ENSG00000076706(MCAM),ENSG00000145423(SFRP2),ENSG00000171951(SCG2),ENSG00000138792(ENPEP),ENSG00000165168(CYBB),ENSG00000261371(PECAM1),ENSG00000000005(TNMD),ENSG00000204291(COL15A1),	ENSG00000161714(PLCD3),ENSG00000136826(KLF4),ENSG00000177283(FZD8),ENSG00000128805(ARHGAP22),ENSG00000113296(THBS4),ENSG00000148926(ADM),ENSG00000101230(ISM1),ENSG00000125730(C3),ENSG00000164283(ESM1),ENSG00000173376(NDNF),ENSG00000150630(VEGFC),ENSG00000168811(IL12A),ENSG00000154734(ADAMTS1),ENSG00000177606(JUN),ENSG00000169245(CXCL10),	2.78917	2.22004e-06	0.000155403
GO:0006029	proteoglycan metabolic process	biological_process	4	1	3	356	91	22554	ENSG00000038427(VCAN),	ENSG00000125845(BMP2),ENSG00000173376(NDNF),ENSG00000112309(B3GAT2),	2.78479	0.0345712	0.198156
GO:0034614	cellular response to reactive oxygen species	biological_process	8	1	7	356	182	22554	ENSG00000100985(MMP9),	ENSG00000167601(AXL),ENSG00000137496(IL18BP),ENSG00000109610(SOD3),ENSG00000177606(JUN),ENSG00000136826(KLF4),ENSG00000129465(RIPK3),ENSG00000149968(MMP3),	2.78479	0.00651117	0.0566189
GO:0030279	negative regulation of ossification	biological_process	4	1	3	356	91	22554	ENSG00000164188(RANBP3L),	ENSG00000137834(SMAD6),ENSG00000150630(VEGFC),ENSG00000107984(DKK1),	2.78479	0.0345712	0.198156
GO:0001618	virus receptor activity	molecular_function	4	1	3	356	91	22554	ENSG00000121966(CXCR4),	ENSG00000163347(CLDN1),ENSG00000167601(AXL),ENSG00000092445(TYRO3),	2.78479	0.0345712	0.198156
GO:0048144	fibroblast proliferation	biological_process	4	2	2	356	91	22554	ENSG00000167851(CD300A),ENSG00000135744(AGT),	ENSG00000108175(ZMIZ1),ENSG00000177606(JUN),	2.78479	0.0345712	0.198156
GO:0007369	gastrulation	biological_process	9	3	6	356	205	22554	ENSG00000145423(SFRP2),ENSG00000118113(MMP8),ENSG00000100985(MMP9),	ENSG00000186575(NF2),ENSG00000107984(DKK1),ENSG00000143867(OSR1),ENSG00000168874(ATOH8),ENSG00000136826(KLF4),ENSG00000120875(DUSP4),	2.78139	0.00435387	0.0426999
GO:0005200	structural constituent of cytoskeleton	molecular_function	5	2	3	356	114	22554	ENSG00000138071(ACTR2),ENSG00000137285(TUBB2B),	ENSG00000171345(KRT19),ENSG00000196126(HLA-DRB1),ENSG00000258947(TUBB3),	2.77868	0.0229094	0.143987
GO:0031623	receptor internalization	biological_process	5	3	2	356	114	22554	ENSG00000165025(SYK),ENSG00000158869(FCER1G),ENSG00000143761(ARF1),	ENSG00000107984(DKK1),ENSG00000148926(ADM),	2.77868	0.0229094	0.143987
GO:0043149	stress fiber assembly	biological_process	5	0	5	356	114	22554	-	ENSG00000034971(MYOC),ENSG00000106683(LIMK1),ENSG00000184292(TACSTD2),ENSG00000124145(SDC4),ENSG00000186575(NF2),	2.77868	0.0229094	0.143987
GO:0030038	contractile actin filament bundle assembly	biological_process	5	0	5	356	114	22554	-	ENSG00000034971(MYOC),ENSG00000106683(LIMK1),ENSG00000184292(TACSTD2),ENSG00000124145(SDC4),ENSG00000186575(NF2),	2.77868	0.0229094	0.143987
GO:0014013	regulation of gliogenesis	biological_process	6	2	4	356	137	22554	ENSG00000121966(CXCR4),ENSG00000095970(TREM2),	ENSG00000146072(TNFRSF21),ENSG00000128342(LIF),ENSG00000125845(BMP2),ENSG00000186575(NF2),	2.77462	0.0152012	0.106809
GO:0072358	cardiovascular system development	biological_process	38	16	22	356	868	22554	ENSG00000165025(SYK),ENSG00000197405(C5AR1),ENSG00000161381(PLXDC1),ENSG00000145423(SFRP2),ENSG00000076706(MCAM),ENSG00000121966(CXCR4),ENSG00000135744(AGT),ENSG00000171951(SCG2),ENSG00000138792(ENPEP),ENSG00000066336(SPI1),ENSG00000130203(APOE),ENSG00000165168(CYBB),ENSG00000148053(NTRK2),ENSG00000000005(TNMD),ENSG00000261371(PECAM1),ENSG00000204291(COL15A1),	ENSG00000136826(KLF4),ENSG00000161714(PLCD3),ENSG00000175592(FOSL1),ENSG00000143867(OSR1),ENSG00000128805(ARHGAP22),ENSG00000128342(LIF),ENSG00000177283(FZD8),ENSG00000064195(DLX3),ENSG00000113296(THBS4),ENSG00000164283(ESM1),ENSG00000101230(ISM1),ENSG00000148926(ADM),ENSG00000125730(C3),ENSG00000108175(ZMIZ1),ENSG00000120738(EGR1),ENSG00000150630(VEGFC),ENSG00000173376(NDNF),ENSG00000137834(SMAD…	2.77356	5.24012e-08	1.08684e-05
GO:0019216	regulation of lipid metabolic process	biological_process	19	10	9	356	434	22554	ENSG00000106538(RARRES2),ENSG00000000938(FGR),ENSG00000149485(FADS1),ENSG00000186480(INSIG1),ENSG00000113161(HMGCR),ENSG00000130203(APOE),ENSG00000143761(ARF1),ENSG00000130208(APOC1),ENSG00000135744(AGT),ENSG00000121769(FABP3),	ENSG00000126368(NR1D1),ENSG00000136826(KLF4),ENSG00000148926(ADM),ENSG00000125730(C3),ENSG00000120738(EGR1),ENSG00000146072(TNFRSF21),ENSG00000177666(PNPLA2),ENSG00000125845(BMP2),ENSG00000185950(IRS2),	2.77356	8.22886e-05	0.00238765
GO:0070372	regulation of ERK1 and ERK2 cascade	biological_process	15	7	8	356	343	22554	ENSG00000019169(MARCO),ENSG00000095970(TREM2),ENSG00000130203(APOE),ENSG00000111536(IL26),ENSG00000197405(C5AR1),ENSG00000113161(HMGCR),ENSG00000165025(SYK),	ENSG00000196126(HLA-DRB1),ENSG00000177606(JUN),ENSG00000120875(DUSP4),ENSG00000162772(ATF3),ENSG00000128342(LIF),ENSG00000125845(BMP2),ENSG00000136826(KLF4),ENSG00000139318(DUSP6),	2.77058	0.000403724	0.00756139
GO:0048514	blood vessel morphogenesis	biological_process	32	16	16	356	733	22554	ENSG00000148053(NTRK2),ENSG00000165168(CYBB),ENSG00000130203(APOE),ENSG00000138792(ENPEP),ENSG00000066336(SPI1),ENSG00000204291(COL15A1),ENSG00000261371(PECAM1),ENSG00000000005(TNMD),ENSG00000161381(PLXDC1),ENSG00000197405(C5AR1),ENSG00000165025(SYK),ENSG00000171951(SCG2),ENSG00000121966(CXCR4),ENSG00000135744(AGT),ENSG00000076706(MCAM),ENSG00000145423(SFRP2),	ENSG00000101230(ISM1),ENSG00000148926(ADM),ENSG00000108175(ZMIZ1),ENSG00000125730(C3),ENSG00000164283(ESM1),ENSG00000168811(IL12A),ENSG00000154734(ADAMTS1),ENSG00000177606(JUN),ENSG00000169245(CXCL10),ENSG00000173376(NDNF),ENSG00000150630(VEGFC),ENSG00000177283(FZD8),ENSG00000128805(ARHGAP22),ENSG00000161714(PLCD3),ENSG00000136826(KLF4),ENSG00000113296(THBS4),	2.76579	5.58671e-07	6.01645e-05
GO:0042326	negative regulation of phosphorylation	biological_process	22	9	13	356	504	22554	ENSG00000244274(DBNDD2),ENSG00000101265(RASSF2),ENSG00000145423(SFRP2),ENSG00000135744(AGT),ENSG00000167851(CD300A),ENSG00000113161(HMGCR),ENSG00000165140(FBP1),ENSG00000130203(APOE),ENSG00000171867(PRNP),	ENSG00000162772(ATF3),ENSG00000120875(DUSP4),ENSG00000173334(TRIB1),ENSG00000185950(IRS2),ENSG00000137834(SMAD6),ENSG00000148841(ITPRIP),ENSG00000107984(DKK1),ENSG00000177606(JUN),ENSG00000175793(SFN),ENSG00000139318(DUSP6),ENSG00000136826(KLF4),ENSG00000186575(NF2),ENSG00000128342(LIF),	2.76545	2.65622e-05	0.00102585
GO:0071222	cellular response to lipopolysaccharide	biological_process	11	2	9	356	252	22554	ENSG00000112799(LY86),ENSG00000129988(LBP),	ENSG00000169248(CXCL11),ENSG00000126368(NR1D1),ENSG00000173334(TRIB1),ENSG00000168811(IL12A),ENSG00000167601(AXL),ENSG00000197646(PDCD1LG2),ENSG00000128016(ZFP36),ENSG00000169245(CXCL10),ENSG00000124875(CXCL6),	2.76545	0.00202277	0.0249505
GO:0045216	cell-cell junction organization	biological_process	12	4	8	356	275	22554	ENSG00000135744(AGT),ENSG00000261371(PECAM1),ENSG00000046653(GPM6B),ENSG00000046604(DSG2),	ENSG00000146555(SDK1),ENSG00000183779(ZNF703),ENSG00000067955(CBFB),ENSG00000034971(MYOC),ENSG00000163347(CLDN1),ENSG00000095397(WHRN),ENSG00000186575(NF2),ENSG00000124145(SDC4),	2.76454	0.00135949	0.0183893
GO:0045860	positive regulation of protein kinase activity	biological_process	25	9	16	356	574	22554	ENSG00000150337(FCGR1A),ENSG00000121966(CXCR4),ENSG00000135744(AGT),ENSG00000101265(RASSF2),ENSG00000171867(PRNP),ENSG00000197405(C5AR1),ENSG00000165025(SYK),ENSG00000148053(NTRK2),ENSG00000167851(CD300A),	ENSG00000110092(CCND1),ENSG00000155897(ADCY8),ENSG00000125845(BMP2),ENSG00000177283(FZD8),ENSG00000183283(DAZAP2),ENSG00000120885(CLU),ENSG00000107984(DKK1),ENSG00000150630(VEGFC),ENSG00000129467(ADCY4),ENSG00000120738(EGR1),ENSG00000004660(CAMKK1),ENSG00000129465(RIPK3),ENSG00000130513(GDF15),ENSG00000092853(CLSPN),ENSG00000139318(DUSP6),ENSG00000124145(SDC4),	2.75932	8.61822e-06	0.000473157
GO:0042475	odontogenesis of dentin-containing tooth	biological_process	4	0	4	356	92	22554	-	ENSG00000148926(ADM),ENSG00000125845(BMP2),ENSG00000064195(DLX3),ENSG00000186575(NF2),	2.75452	0.0359962	0.205065
GO:0060349	bone morphogenesis	biological_process	5	3	2	356	115	22554	ENSG00000145423(SFRP2),ENSG00000102575(ACP5),ENSG00000186480(INSIG1),	ENSG00000172819(RARG),ENSG00000168077(SCARA3),	2.75452	0.0237954	0.147732
GO:0071241	cellular response to inorganic substance	biological_process	10	4	6	356	230	22554	ENSG00000165140(FBP1),ENSG00000100985(MMP9),ENSG00000171867(PRNP),ENSG00000165168(CYBB),	ENSG00000125148(MT2A),ENSG00000149968(MMP3),ENSG00000163347(CLDN1),ENSG00000155897(ADCY8),ENSG00000011347(SYT7),ENSG00000177606(JUN),	2.75452	0.00311549	0.0339431
GO:0034121	regulation of toll-like receptor signaling pathway	biological_process	4	2	2	356	92	22554	ENSG00000167851(CD300A),ENSG00000129988(LBP),	ENSG00000126368(NR1D1),ENSG00000092445(TYRO3),	2.75452	0.0359962	0.205065
GO:0045597	positive regulation of cell differentiation	biological_process	47	19	28	356	1081	22554	ENSG00000143761(ARF1),ENSG00000164188(RANBP3L),ENSG00000011600(TYROBP),ENSG00000138071(ACTR2),ENSG00000106538(RARRES2),ENSG00000165025(SYK),ENSG00000107562(CXCL12),ENSG00000121966(CXCR4),ENSG00000135744(AGT),ENSG00000143119(CD53),ENSG00000137285(TUBB2B),ENSG00000119782(FKBP1B),ENSG00000148053(NTRK2),ENSG00000182149(IST1),ENSG00000130203(APOE),ENSG00000095970(TREM2),ENSG00000102837(OLFM4),ENSG0000…	ENSG00000108175(ZMIZ1),ENSG00000043143(JADE2),ENSG00000173376(NDNF),ENSG00000183779(ZNF703),ENSG00000175793(SFN),ENSG00000168811(IL12A),ENSG00000107984(DKK1),ENSG00000186575(NF2),ENSG00000119714(GPR68),ENSG00000106683(LIMK1),ENSG00000125965(GDF5),ENSG00000196126(HLA-DRB1),ENSG00000196549(MME),ENSG00000168874(ATOH8),ENSG00000148926(ADM),ENSG00000130513(GDF15),ENSG00000167601(AXL),ENSG00000184292(T…	2.75452	2.06875e-09	1.28722e-06
GO:1903409	reactive oxygen species biosynthetic process	biological_process	6	4	2	356	138	22554	ENSG00000165168(CYBB),ENSG00000102575(ACP5),ENSG00000135744(AGT),ENSG00000118113(MMP8),	ENSG00000120885(CLU),ENSG00000136826(KLF4),	2.75452	0.0157628	0.110339
GO:0097553	calcium ion transmembrane import into cytosol	biological_process	7	4	3	356	161	22554	ENSG00000167476(JSRP1),ENSG00000119782(FKBP1B),ENSG00000198523(PLN),ENSG00000171867(PRNP),	ENSG00000161714(PLCD3),ENSG00000169248(CXCL11),ENSG00000169245(CXCL10),	2.75452	0.0104698	0.0806473
GO:0071560	cellular response to transforming growth factor beta stimulus	biological_process	11	2	9	356	254	22554	ENSG00000170801(HTRA3),ENSG00000133110(POSTN),	ENSG00000168140(VASN),ENSG00000177606(JUN),ENSG00000101311(FERMT1),ENSG00000163347(CLDN1),ENSG00000125965(GDF5),ENSG00000130513(GDF15),ENSG00000183779(ZNF703),ENSG00000137834(SMAD6),ENSG00000108175(ZMIZ1),	2.74367	0.00215736	0.0263207
GO:0001933	negative regulation of protein phosphorylation	biological_process	20	8	12	356	462	22554	ENSG00000130203(APOE),ENSG00000171867(PRNP),ENSG00000113161(HMGCR),ENSG00000167851(CD300A),ENSG00000145423(SFRP2),ENSG00000244274(DBNDD2),ENSG00000101265(RASSF2),ENSG00000135744(AGT),	ENSG00000186575(NF2),ENSG00000128342(LIF),ENSG00000139318(DUSP6),ENSG00000136826(KLF4),ENSG00000107984(DKK1),ENSG00000177606(JUN),ENSG00000175793(SFN),ENSG00000162772(ATF3),ENSG00000120875(DUSP4),ENSG00000173334(TRIB1),ENSG00000137834(SMAD6),ENSG00000148841(ITPRIP),	2.74259	6.48818e-05	0.00199636
GO:0070820	tertiary granule	cellular_component	9	9	0	356	208	22554	ENSG00000090382(LYZ),ENSG00000158869(FCER1G),ENSG00000165168(CYBB),ENSG00000133063(CHIT1),ENSG00000167851(CD300A),ENSG00000143119(CD53),ENSG00000100985(MMP9),ENSG00000118113(MMP8),ENSG00000102837(OLFM4),	-	2.74128	0.00481257	0.0462271
GO:0097305	response to alcohol	biological_process	9	6	3	356	208	22554	ENSG00000143546(S100A8),ENSG00000198848(CES1),ENSG00000138071(ACTR2),ENSG00000165168(CYBB),ENSG00000113161(HMGCR),ENSG00000066336(SPI1),	ENSG00000110092(CCND1),ENSG00000163347(CLDN1),ENSG00000136826(KLF4),	2.74128	0.00481257	0.0462271
GO:0031225	anchored component of membrane	cellular_component	8	4	4	356	185	22554	ENSG00000185924(RTN4RL1),ENSG00000169442(CD52),ENSG00000117091(CD48),ENSG00000171867(PRNP),	ENSG00000086548(CEACAM6),ENSG00000172260(NEGR1),ENSG00000163975(MELTF),ENSG00000180155(LYNX1),	2.73963	0.00721308	0.0612019
GO:0071322	cellular response to carbohydrate stimulus	biological_process	7	2	5	356	162	22554	ENSG00000113161(HMGCR),ENSG00000119782(FKBP1B),	ENSG00000126368(NR1D1),ENSG00000185950(IRS2),ENSG00000155897(ADCY8),ENSG00000119714(GPR68),ENSG00000196126(HLA-DRB1),	2.73752	0.0108402	0.0828171
GO:0016298	lipase activity	molecular_function	6	2	4	356	139	22554	ENSG00000146070(PLA2G7),ENSG00000198848(CES1),	ENSG00000161714(PLCD3),ENSG00000179598(PLD6),ENSG00000177666(PNPLA2),ENSG00000103066(PLA2G15),	2.7347	0.0163395	0.112134
GO:0045444	fat cell differentiation	biological_process	11	4	7	356	255	22554	ENSG00000186480(INSIG1),ENSG00000121769(FABP3),ENSG00000145423(SFRP2),ENSG00000106538(RARRES2),	ENSG00000126368(NR1D1),ENSG00000136826(KLF4),ENSG00000137834(SMAD6),ENSG00000175602(CCDC85B),ENSG00000110092(CCND1),ENSG00000125845(BMP2),ENSG00000128016(ZFP36),	2.73291	0.00222739	0.0269987
GO:0017157	regulation of exocytosis	biological_process	10	5	5	356	232	22554	ENSG00000143761(ARF1),ENSG00000158869(FCER1G),ENSG00000167851(CD300A),ENSG00000000938(FGR),ENSG00000165025(SYK),	ENSG00000011347(SYT7),ENSG00000167461(RAB8A),ENSG00000198794(SCAMP5),ENSG00000124145(SDC4),ENSG00000099625(CBARP),	2.73077	0.00332471	0.0355313
GO:0008238	exopeptidase activity	molecular_function	5	2	3	356	116	22554	ENSG00000138792(ENPEP),ENSG00000164308(ERAP2),	ENSG00000128510(CPA4),ENSG00000196549(MME),ENSG00000121898(CPXM2),	2.73077	0.0247054	0.152368
GO:0008630	intrinsic apoptotic signaling pathway in response to DNA damage	biological_process	5	3	2	356	116	22554	ENSG00000161970(RPL26),ENSG00000107562(CXCL12),ENSG00000145423(SFRP2),	ENSG00000175793(SFN),ENSG00000120885(CLU),	2.73077	0.0247054	0.152368
GO:0009991	response to extracellular stimulus	biological_process	22	11	11	356	511	22554	ENSG00000165168(CYBB),ENSG00000130203(APOE),ENSG00000119782(FKBP1B),ENSG00000135486(HNRNPA1),ENSG00000113161(HMGCR),ENSG00000115457(IGFBP2),ENSG00000149485(FADS1),ENSG00000180616(SSTR2),ENSG00000145423(SFRP2),ENSG00000133110(POSTN),ENSG00000176641(RNF152),	ENSG00000128016(ZFP36),ENSG00000113739(STC2),ENSG00000175592(FOSL1),ENSG00000167601(AXL),ENSG00000130513(GDF15),ENSG00000148926(ADM),ENSG00000177606(JUN),ENSG00000169245(CXCL10),ENSG00000019186(CYP24A1),ENSG00000110092(CCND1),ENSG00000162772(ATF3),	2.72757	3.26672e-05	0.0012115
GO:0045778	positive regulation of ossification	biological_process	4	2	2	356	93	22554	ENSG00000046653(GPM6B),ENSG00000145423(SFRP2),	ENSG00000125845(BMP2),ENSG00000143867(OSR1),	2.7249	0.0374594	0.21232
GO:0048015	phosphatidylinositol-mediated signaling	biological_process	9	3	6	356	210	22554	ENSG00000148053(NTRK2),ENSG00000000938(FGR),ENSG00000135744(AGT),	ENSG00000166924(NYAP1),ENSG00000034971(MYOC),ENSG00000092445(TYRO3),ENSG00000161714(PLCD3),ENSG00000185950(IRS2),ENSG00000136826(KLF4),	2.71517	0.00513932	0.0486152
GO:1903426	regulation of reactive oxygen species biosynthetic process	biological_process	5	3	2	356	117	22554	ENSG00000118113(MMP8),ENSG00000102575(ACP5),ENSG00000135744(AGT),	ENSG00000120885(CLU),ENSG00000136826(KLF4),	2.70743	0.0256394	0.156919
GO:0042509	regulation of tyrosine phosphorylation of STAT protein	biological_process	4	1	3	356	94	22554	ENSG00000261371(PECAM1),	ENSG00000128342(LIF),ENSG00000168811(IL12A),ENSG00000186575(NF2),	2.69591	0.0389611	0.219499
GO:0001649	osteoblast differentiation	biological_process	10	4	6	356	235	22554	ENSG00000164188(RANBP3L),ENSG00000038427(VCAN),ENSG00000145423(SFRP2),ENSG00000101265(RASSF2),	ENSG00000019186(CYP24A1),ENSG00000034971(MYOC),ENSG00000125845(BMP2),ENSG00000137834(SMAD6),ENSG00000150630(VEGFC),ENSG00000067955(CBFB),	2.69591	0.00365993	0.0378847
GO:0045807	positive regulation of endocytosis	biological_process	8	5	3	356	188	22554	ENSG00000165025(SYK),ENSG00000095970(TREM2),ENSG00000130203(APOE),ENSG00000143761(ARF1),ENSG00000158869(FCER1G),	ENSG00000125730(C3),ENSG00000120885(CLU),ENSG00000167601(AXL),	2.69591	0.00797295	0.0656596
GO:0050853	B cell receptor signaling pathway	biological_process	8	7	1	356	188	22554	ENSG00000211896(IGHG1),ENSG00000211677(IGLC2),ENSG00000167851(CD300A),ENSG00000211679(IGLC3),ENSG00000165025(SYK),ENSG00000211895(IGHA1),ENSG00000211893(IGHG2),	ENSG00000067955(CBFB),	2.69591	0.00797295	0.0656596
GO:0032355	response to estradiol	biological_process	6	4	2	356	141	22554	ENSG00000115457(IGFBP2),ENSG00000135744(AGT),ENSG00000133110(POSTN),ENSG00000180616(SSTR2),	ENSG00000183779(ZNF703),ENSG00000110092(CCND1),	2.69591	0.0175393	0.119635
GO:0034987	immunoglobulin receptor binding	molecular_function	6	6	0	356	141	22554	ENSG00000211893(IGHG2),ENSG00000211679(IGLC3),ENSG00000211677(IGLC2),ENSG00000211896(IGHG1),ENSG00000000938(FGR),ENSG00000211895(IGHA1),	-	2.69591	0.0175393	0.119635
GO:0001843	neural tube closure	biological_process	4	1	3	356	94	22554	ENSG00000145423(SFRP2),	ENSG00000148926(ADM),ENSG00000172819(RARG),ENSG00000124145(SDC4),	2.69591	0.0389611	0.219499
GO:0010717	regulation of epithelial to mesenchymal transition	biological_process	4	1	3	356	94	22554	ENSG00000145423(SFRP2),	ENSG00000125845(BMP2),ENSG00000168140(VASN),ENSG00000183779(ZNF703),	2.69591	0.0389611	0.219499
GO:2000377	regulation of reactive oxygen species metabolic process	biological_process	9	5	4	356	212	22554	ENSG00000165025(SYK),ENSG00000118113(MMP8),ENSG00000011600(TYROBP),ENSG00000102575(ACP5),ENSG00000135744(AGT),	ENSG00000149968(MMP3),ENSG00000136826(KLF4),ENSG00000129465(RIPK3),ENSG00000120885(CLU),	2.68955	0.00548359	0.0503411
GO:0001503	ossification	biological_process	18	8	10	356	424	22554	ENSG00000101938(CHRDL1),ENSG00000101265(RASSF2),ENSG00000145423(SFRP2),ENSG00000046653(GPM6B),ENSG00000164188(RANBP3L),ENSG00000000938(FGR),ENSG00000038427(VCAN),ENSG00000102575(ACP5),	ENSG00000107984(DKK1),ENSG00000019186(CYP24A1),ENSG00000067955(CBFB),ENSG00000125965(GDF5),ENSG00000150630(VEGFC),ENSG00000137834(SMAD6),ENSG00000143867(OSR1),ENSG00000125845(BMP2),ENSG00000034971(MYOC),ENSG00000166341(DCHS1),	2.68955	0.000178994	0.00414201
GO:0031589	cell-substrate adhesion	biological_process	16	5	11	356	377	22554	ENSG00000133110(POSTN),ENSG00000046653(GPM6B),ENSG00000106823(ECM2),ENSG00000261371(PECAM1),ENSG00000102837(OLFM4),	ENSG00000124145(SDC4),ENSG00000092445(TYRO3),ENSG00000086548(CEACAM6),ENSG00000034971(MYOC),ENSG00000167601(AXL),ENSG00000184292(TACSTD2),ENSG00000186575(NF2),ENSG00000173376(NDNF),ENSG00000137834(SMAD6),ENSG00000163975(MELTF),ENSG00000101311(FERMT1),	2.68876	0.000380641	0.0072503
GO:0071559	response to transforming growth factor beta	biological_process	11	2	9	356	260	22554	ENSG00000133110(POSTN),ENSG00000170801(HTRA3),	ENSG00000177606(JUN),ENSG00000101311(FERMT1),ENSG00000183779(ZNF703),ENSG00000125965(GDF5),ENSG00000137834(SMAD6),ENSG00000168140(VASN),ENSG00000163347(CLDN1),ENSG00000130513(GDF15),ENSG00000108175(ZMIZ1),	2.68036	0.00260642	0.0300948
GO:0042119	neutrophil activation	biological_process	25	20	5	356	592	22554	ENSG00000167851(CD300A),ENSG00000165168(CYBB),ENSG00000182149(IST1),ENSG00000143546(S100A8),ENSG00000261371(PECAM1),ENSG00000100985(MMP9),ENSG00000011600(TYROBP),ENSG00000138071(ACTR2),ENSG00000108774(RAB5C),ENSG00000197405(C5AR1),ENSG00000000938(FGR),ENSG00000165025(SYK),ENSG00000090382(LYZ),ENSG00000158869(FCER1G),ENSG00000133063(CHIT1),ENSG00000109861(CTSC),ENSG00000143119(CD53),ENSG0000010283…	ENSG00000125730(C3),ENSG00000124875(CXCL6),ENSG00000086548(CEACAM6),ENSG00000234745(HLA-B),ENSG00000196549(MME),	2.67542	1.44674e-05	0.000680821
GO:1903169	regulation of calcium ion transmembrane transport	biological_process	7	4	3	356	166	22554	ENSG00000198523(PLN),ENSG00000119782(FKBP1B),ENSG00000171867(PRNP),ENSG00000167476(JSRP1),	ENSG00000169245(CXCL10),ENSG00000169248(CXCL11),ENSG00000099625(CBARP),	2.67155	0.0124225	0.0911746
GO:0010035	response to inorganic substance	biological_process	25	11	14	356	593	22554	ENSG00000173372(C1QA),ENSG00000165140(FBP1),ENSG00000103569(AQP9),ENSG00000171867(PRNP),ENSG00000100985(MMP9),ENSG00000198523(PLN),ENSG00000135486(HNRNPA1),ENSG00000115457(IGFBP2),ENSG00000165168(CYBB),ENSG00000143546(S100A8),ENSG00000119782(FKBP1B),	ENSG00000170421(KRT8),ENSG00000125148(MT2A),ENSG00000155897(ADCY8),ENSG00000110092(CCND1),ENSG00000136826(KLF4),ENSG00000175592(FOSL1),ENSG00000149968(MMP3),ENSG00000177606(JUN),ENSG00000011347(SYT7),ENSG00000137496(IL18BP),ENSG00000129465(RIPK3),ENSG00000109610(SOD3),ENSG00000163347(CLDN1),ENSG00000167601(AXL),	2.67091	1.48797e-05	0.000694386
GO:0060606	tube closure	biological_process	4	1	3	356	95	22554	ENSG00000145423(SFRP2),	ENSG00000124145(SDC4),ENSG00000172819(RARG),ENSG00000148926(ADM),	2.66753	0.0405018	0.226357
GO:0007193	adenylate cyclase-inhibiting G-protein coupled receptor signaling pathway	biological_process	4	2	2	356	95	22554	ENSG00000180616(SSTR2),ENSG00000019169(MARCO),	ENSG00000129467(ADCY4),ENSG00000155897(ADCY8),	2.66753	0.0405018	0.226357
GO:0030198	extracellular matrix organization	biological_process	17	11	6	356	404	22554	ENSG00000100985(MMP9),ENSG00000145423(SFRP2),ENSG00000118113(MMP8),ENSG00000133110(POSTN),ENSG00000135744(AGT),ENSG00000046653(GPM6B),ENSG00000106823(ECM2),ENSG00000261371(PECAM1),ENSG00000136167(LCP1),ENSG00000204291(COL15A1),ENSG00000038427(VCAN),	ENSG00000149968(MMP3),ENSG00000173376(NDNF),ENSG00000163975(MELTF),ENSG00000058085(LAMC2),ENSG00000138131(LOXL4),ENSG00000101311(FERMT1),	2.66588	0.000288989	0.00588486
GO:0048017	inositol lipid-mediated signaling	biological_process	9	3	6	356	214	22554	ENSG00000000938(FGR),ENSG00000135744(AGT),ENSG00000148053(NTRK2),	ENSG00000092445(TYRO3),ENSG00000185950(IRS2),ENSG00000136826(KLF4),ENSG00000161714(PLCD3),ENSG00000166924(NYAP1),ENSG00000034971(MYOC),	2.66442	0.00584603	0.0527178
GO:0010038	response to metal ion	biological_process	16	9	7	356	381	22554	ENSG00000165168(CYBB),ENSG00000103569(AQP9),ENSG00000143546(S100A8),ENSG00000171867(PRNP),ENSG00000165140(FBP1),ENSG00000115457(IGFBP2),ENSG00000173372(C1QA),ENSG00000198523(PLN),ENSG00000100985(MMP9),	ENSG00000163347(CLDN1),ENSG00000109610(SOD3),ENSG00000110092(CCND1),ENSG00000177606(JUN),ENSG00000155897(ADCY8),ENSG00000011347(SYT7),ENSG00000125148(MT2A),	2.66053	0.000428118	0.00791242
GO:0043062	extracellular structure organization	biological_process	17	11	6	356	405	22554	ENSG00000038427(VCAN),ENSG00000204291(COL15A1),ENSG00000136167(LCP1),ENSG00000046653(GPM6B),ENSG00000106823(ECM2),ENSG00000261371(PECAM1),ENSG00000135744(AGT),ENSG00000133110(POSTN),ENSG00000118113(MMP8),ENSG00000145423(SFRP2),ENSG00000100985(MMP9),	ENSG00000101311(FERMT1),ENSG00000138131(LOXL4),ENSG00000058085(LAMC2),ENSG00000173376(NDNF),ENSG00000163975(MELTF),ENSG00000149968(MMP3),	2.6593	0.00029749	0.00601424
GO:0014066	regulation of phosphatidylinositol 3-kinase signaling	biological_process	6	3	3	356	143	22554	ENSG00000148053(NTRK2),ENSG00000135744(AGT),ENSG00000000938(FGR),	ENSG00000034971(MYOC),ENSG00000136826(KLF4),ENSG00000185950(IRS2),	2.65821	0.0188024	0.124755
GO:0048754	branching morphogenesis of an epithelial tube	biological_process	7	2	5	356	167	22554	ENSG00000145423(SFRP2),ENSG00000135744(AGT),	ENSG00000125845(BMP2),ENSG00000168621(GDNF),ENSG00000184292(TACSTD2),ENSG00000166341(DCHS1),ENSG00000251493(FOXD1),	2.65555	0.0128442	0.0937774
GO:0050890	cognition	biological_process	14	7	7	356	334	22554	ENSG00000135744(AGT),ENSG00000138071(ACTR2),ENSG00000113161(HMGCR),ENSG00000197405(C5AR1),ENSG00000130203(APOE),ENSG00000171867(PRNP),ENSG00000148053(NTRK2),	ENSG00000177606(JUN),ENSG00000155897(ADCY8),ENSG00000107984(DKK1),ENSG00000196549(MME),ENSG00000174791(RIN1),ENSG00000131094(C1QL1),ENSG00000175592(FOSL1),	2.65555	0.000916173	0.0135371
GO:0055088	lipid homeostasis	biological_process	7	4	3	356	167	22554	ENSG00000186480(INSIG1),ENSG00000121769(FABP3),ENSG00000130203(APOE),ENSG00000198848(CES1),	ENSG00000185950(IRS2),ENSG00000126368(NR1D1),ENSG00000177666(PNPLA2),	2.65555	0.0128442	0.0937774
GO:0009617	response to bacterium	biological_process	37	19	18	356	883	22554	ENSG00000102575(ACP5),ENSG00000197405(C5AR1),ENSG00000211896(IGHG1),ENSG00000106538(RARRES2),ENSG00000000938(FGR),ENSG00000112799(LY86),ENSG00000143341(HMCN1),ENSG00000165025(SYK),ENSG00000090382(LYZ),ENSG00000158869(FCER1G),ENSG00000133063(CHIT1),ENSG00000211677(IGLC2),ENSG00000211895(IGHA1),ENSG00000095970(TREM2),ENSG00000211893(IGHG2),ENSG00000198918(RPL39),ENSG00000129988(LBP),ENSG00000143546…	ENSG00000169248(CXCL11),ENSG00000125845(BMP2),ENSG00000173334(TRIB1),ENSG00000234745(HLA-B),ENSG00000196126(HLA-DRB1),ENSG00000197646(PDCD1LG2),ENSG00000148926(ADM),ENSG00000125730(C3),ENSG00000126368(NR1D1),ENSG00000163347(CLDN1),ENSG00000167601(AXL),ENSG00000128016(ZFP36),ENSG00000137834(SMAD6),ENSG00000137496(IL18BP),ENSG00000168811(IL12A),ENSG00000177606(JUN),ENSG00000169245(CXCL10),ENSG00000…	2.65469	2.21547e-07	3.2649e-05
GO:0032874	positive regulation of stress-activated MAPK cascade	biological_process	8	5	3	356	191	22554	ENSG00000111536(IL26),ENSG00000101265(RASSF2),ENSG00000165025(SYK),ENSG00000118113(MMP8),ENSG00000113161(HMGCR),	ENSG00000107984(DKK1),ENSG00000177283(FZD8),ENSG00000125845(BMP2),	2.65357	0.00879396	0.0702513
GO:0006413	translational initiation	biological_process	9	5	4	356	215	22554	ENSG00000161970(RPL26),ENSG00000163682(RPL9),ENSG00000198918(RPL39),ENSG00000177600(RPLP2),ENSG00000147604(RPL7),	ENSG00000149716(LTO1),ENSG00000129824(RPS4Y1),ENSG00000151247(EIF4E),ENSG00000198692(EIF1AY),	2.65203	0.00603428	0.0538088
GO:0031667	response to nutrient levels	biological_process	20	11	9	356	478	22554	ENSG00000135486(HNRNPA1),ENSG00000113161(HMGCR),ENSG00000115457(IGFBP2),ENSG00000149485(FADS1),ENSG00000165168(CYBB),ENSG00000130203(APOE),ENSG00000119782(FKBP1B),ENSG00000145423(SFRP2),ENSG00000133110(POSTN),ENSG00000176641(RNF152),ENSG00000180616(SSTR2),	ENSG00000130513(GDF15),ENSG00000148926(ADM),ENSG00000128016(ZFP36),ENSG00000113739(STC2),ENSG00000162772(ATF3),ENSG00000177606(JUN),ENSG00000169245(CXCL10),ENSG00000019186(CYP24A1),ENSG00000110092(CCND1),	2.65079	0.000103236	0.00271418
GO:0043312	neutrophil degranulation	biological_process	24	20	4	356	574	22554	ENSG00000167851(CD300A),ENSG00000143546(S100A8),ENSG00000165168(CYBB),ENSG00000182149(IST1),ENSG00000011600(TYROBP),ENSG00000100985(MMP9),ENSG00000261371(PECAM1),ENSG00000108774(RAB5C),ENSG00000138071(ACTR2),ENSG00000165025(SYK),ENSG00000000938(FGR),ENSG00000197405(C5AR1),ENSG00000133063(CHIT1),ENSG00000158869(FCER1G),ENSG00000090382(LYZ),ENSG00000118113(MMP8),ENSG00000102837(OLFM4),ENSG000001431…	ENSG00000125730(C3),ENSG00000086548(CEACAM6),ENSG00000196549(MME),ENSG00000234745(HLA-B),	2.64894	2.4477e-05	0.000972137
GO:0060205	cytoplasmic vesicle lumen	cellular_component	16	12	4	356	383	22554	ENSG00000106538(RARRES2),ENSG00000000938(FGR),ENSG00000124491(F13A1),ENSG00000090382(LYZ),ENSG00000133063(CHIT1),ENSG00000182149(IST1),ENSG00000130203(APOE),ENSG00000143546(S100A8),ENSG00000109861(CTSC),ENSG00000102837(OLFM4),ENSG00000118113(MMP8),ENSG00000138071(ACTR2),	ENSG00000198113(TOR4A),ENSG00000125730(C3),ENSG00000120885(CLU),ENSG00000150630(VEGFC),	2.64664	0.000453731	0.00817008
GO:0034103	regulation of tissue remodeling	biological_process	4	2	2	356	96	22554	ENSG00000135744(AGT),ENSG00000165025(SYK),	ENSG00000011347(SYT7),ENSG00000113296(THBS4),	2.63975	0.0420817	0.234019
GO:0034333	adherens junction assembly	biological_process	4	1	3	356	96	22554	ENSG00000046653(GPM6B),	ENSG00000183779(ZNF703),ENSG00000124145(SDC4),ENSG00000034971(MYOC),	2.63975	0.0420817	0.234019
GO:0032963	collagen metabolic process	biological_process	5	3	2	356	120	22554	ENSG00000100985(MMP9),ENSG00000118113(MMP8),ENSG00000204291(COL15A1),	ENSG00000149968(MMP3),ENSG00000179583(CIITA),	2.63975	0.0285895	0.171415
GO:0008217	regulation of blood pressure	biological_process	8	5	3	356	192	22554	ENSG00000135744(AGT),ENSG00000133110(POSTN),ENSG00000138792(ENPEP),ENSG00000164308(ERAP2),ENSG00000198848(CES1),	ENSG00000148926(ADM),ENSG00000150630(VEGFC),ENSG00000196549(MME),	2.63975	0.00908177	0.0721389
GO:0031983	vesicle lumen	cellular_component	16	12	4	356	384	22554	ENSG00000138071(ACTR2),ENSG00000118113(MMP8),ENSG00000102837(OLFM4),ENSG00000109861(CTSC),ENSG00000143546(S100A8),ENSG00000130203(APOE),ENSG00000182149(IST1),ENSG00000133063(CHIT1),ENSG00000090382(LYZ),ENSG00000124491(F13A1),ENSG00000000938(FGR),ENSG00000106538(RARRES2),	ENSG00000150630(VEGFC),ENSG00000120885(CLU),ENSG00000125730(C3),ENSG00000198113(TOR4A),	2.63975	0.00046703	0.00819864
GO:0002793	positive regulation of peptide secretion	biological_process	15	8	7	356	360	22554	ENSG00000118113(MMP8),ENSG00000095970(TREM2),ENSG00000133110(POSTN),ENSG00000143546(S100A8),ENSG00000111536(IL26),ENSG00000143761(ARF1),ENSG00000165025(SYK),ENSG00000000938(FGR),	ENSG00000155897(ADCY8),ENSG00000101311(FERMT1),ENSG00000196126(HLA-DRB1),ENSG00000150630(VEGFC),ENSG00000198794(SCAMP5),ENSG00000185950(IRS2),ENSG00000119714(GPR68),	2.63975	0.000673267	0.0108342
GO:0007260	tyrosine phosphorylation of STAT protein	biological_process	4	1	3	356	96	22554	ENSG00000261371(PECAM1),	ENSG00000186575(NF2),ENSG00000168811(IL12A),ENSG00000128342(LIF),	2.63975	0.0420817	0.234019
GO:0051209	release of sequestered calcium ion into cytosol	biological_process	6	3	3	356	144	22554	ENSG00000198523(PLN),ENSG00000119782(FKBP1B),ENSG00000167476(JSRP1),	ENSG00000169245(CXCL10),ENSG00000169248(CXCL11),ENSG00000161714(PLCD3),	2.63975	0.0194583	0.127895
GO:0043549	regulation of kinase activity	biological_process	41	14	27	356	985	22554	ENSG00000150337(FCGR1A),ENSG00000145423(SFRP2),ENSG00000101265(RASSF2),ENSG00000244274(DBNDD2),ENSG00000135744(AGT),ENSG00000121966(CXCR4),ENSG00000171867(PRNP),ENSG00000165025(SYK),ENSG00000000938(FGR),ENSG00000197405(C5AR1),ENSG00000113161(HMGCR),ENSG00000130203(APOE),ENSG00000148053(NTRK2),ENSG00000167851(CD300A),	ENSG00000155897(ADCY8),ENSG00000110092(CCND1),ENSG00000196126(HLA-DRB1),ENSG00000185950(IRS2),ENSG00000173334(TRIB1),ENSG00000148841(ITPRIP),ENSG00000186575(NF2),ENSG00000183283(DAZAP2),ENSG00000120885(CLU),ENSG00000125845(BMP2),ENSG00000177283(FZD8),ENSG00000136826(KLF4),ENSG00000107984(DKK1),ENSG00000169245(CXCL10),ENSG00000175793(SFN),ENSG00000129467(ADCY4),ENSG00000150630(VEGFC),ENSG000001208…	2.63707	6.34387e-08	1.14599e-05
GO:0050769	positive regulation of neurogenesis	biological_process	21	11	10	356	506	22554	ENSG00000137285(TUBB2B),ENSG00000182149(IST1),ENSG00000130203(APOE),ENSG00000119782(FKBP1B),ENSG00000143761(ARF1),ENSG00000148053(NTRK2),ENSG00000095970(TREM2),ENSG00000135744(AGT),ENSG00000121966(CXCR4),ENSG00000107562(CXCL12),ENSG00000138071(ACTR2),	ENSG00000043143(JADE2),ENSG00000128342(LIF),ENSG00000125845(BMP2),ENSG00000172260(NEGR1),ENSG00000150630(VEGFC),ENSG00000125965(GDF5),ENSG00000173376(NDNF),ENSG00000106683(LIMK1),ENSG00000107984(DKK1),ENSG00000196549(MME),	2.62931	8.04978e-05	0.00236015
GO:0045859	regulation of protein kinase activity	biological_process	36	14	22	356	868	22554	ENSG00000130203(APOE),ENSG00000148053(NTRK2),ENSG00000167851(CD300A),ENSG00000171867(PRNP),ENSG00000165025(SYK),ENSG00000000938(FGR),ENSG00000197405(C5AR1),ENSG00000113161(HMGCR),ENSG00000150337(FCGR1A),ENSG00000244274(DBNDD2),ENSG00000101265(RASSF2),ENSG00000145423(SFRP2),ENSG00000121966(CXCR4),ENSG00000135744(AGT),	ENSG00000120738(EGR1),ENSG00000004660(CAMKK1),ENSG00000130513(GDF15),ENSG00000092853(CLSPN),ENSG00000139318(DUSP6),ENSG00000124145(SDC4),ENSG00000129465(RIPK3),ENSG00000169245(CXCL10),ENSG00000107984(DKK1),ENSG00000175793(SFN),ENSG00000150630(VEGFC),ENSG00000129467(ADCY4),ENSG00000120875(DUSP4),ENSG00000183283(DAZAP2),ENSG00000186575(NF2),ENSG00000120885(CLU),ENSG00000177283(FZD8),ENSG00000125845…	2.62758	4.0185e-07	5.23339e-05
GO:0070304	positive regulation of stress-activated protein kinase signaling cascade	biological_process	8	5	3	356	193	22554	ENSG00000113161(HMGCR),ENSG00000101265(RASSF2),ENSG00000118113(MMP8),ENSG00000165025(SYK),ENSG00000111536(IL26),	ENSG00000125845(BMP2),ENSG00000177283(FZD8),ENSG00000107984(DKK1),	2.62607	0.00937685	0.0734411
GO:0050714	positive regulation of protein secretion	biological_process	14	7	7	356	338	22554	ENSG00000133110(POSTN),ENSG00000095970(TREM2),ENSG00000118113(MMP8),ENSG00000000938(FGR),ENSG00000165025(SYK),ENSG00000143761(ARF1),ENSG00000111536(IL26),	ENSG00000185950(IRS2),ENSG00000198794(SCAMP5),ENSG00000150630(VEGFC),ENSG00000196126(HLA-DRB1),ENSG00000101311(FERMT1),ENSG00000155897(ADCY8),ENSG00000119714(GPR68),	2.62413	0.00103017	0.0147922
GO:0008285	negative regulation of cell proliferation	biological_process	35	11	24	356	845	22554	ENSG00000171951(SCG2),ENSG00000145423(SFRP2),ENSG00000171867(PRNP),ENSG00000180616(SSTR2),ENSG00000011600(TYROBP),ENSG00000000005(TNMD),ENSG00000121769(FABP3),ENSG00000130203(APOE),ENSG00000111536(IL26),ENSG00000143499(SMYD2),ENSG00000167851(CD300A),	ENSG00000197646(PDCD1LG2),ENSG00000167779(IGFBP6),ENSG00000168874(ATOH8),ENSG00000196126(HLA-DRB1),ENSG00000172819(RARG),ENSG00000125965(GDF5),ENSG00000184524(CEND1),ENSG00000173334(TRIB1),ENSG00000175592(FOSL1),ENSG00000186575(NF2),ENSG00000146072(TNFRSF21),ENSG00000125845(BMP2),ENSG00000128342(LIF),ENSG00000136826(KLF4),ENSG00000127418(FGFRL1),ENSG00000177606(JUN),ENSG00000154734(ADAMTS1),ENSG0…	2.62413	5.88099e-07	5.98792e-05
GO:0009411	response to UV	biological_process	6	1	5	356	145	22554	ENSG00000161970(RPL26),	ENSG00000168077(SCARA3),ENSG00000196549(MME),ENSG00000110092(CCND1),ENSG00000168811(IL12A),ENSG00000143476(DTL),	2.62154	0.0201307	0.131389
GO:0002283	neutrophil activation involved in immune response	biological_process	24	20	4	356	580	22554	ENSG00000261371(PECAM1),ENSG00000100985(MMP9),ENSG00000011600(TYROBP),ENSG00000138071(ACTR2),ENSG00000108774(RAB5C),ENSG00000167851(CD300A),ENSG00000165168(CYBB),ENSG00000182149(IST1),ENSG00000143546(S100A8),ENSG00000109861(CTSC),ENSG00000143119(CD53),ENSG00000118113(MMP8),ENSG00000102837(OLFM4),ENSG00000173930(SLCO4C1),ENSG00000197405(C5AR1),ENSG00000000938(FGR),ENSG00000165025(SYK),ENSG00000090…	ENSG00000125730(C3),ENSG00000234745(HLA-B),ENSG00000196549(MME),ENSG00000086548(CEACAM6),	2.62154	2.88857e-05	0.00109297
GO:0051283	negative regulation of sequestering of calcium ion	biological_process	6	3	3	356	145	22554	ENSG00000167476(JSRP1),ENSG00000119782(FKBP1B),ENSG00000198523(PLN),	ENSG00000169248(CXCL11),ENSG00000161714(PLCD3),ENSG00000169245(CXCL10),	2.62154	0.0201307	0.131389
GO:0030278	regulation of ossification	biological_process	9	4	5	356	218	22554	ENSG00000164188(RANBP3L),ENSG00000046653(GPM6B),ENSG00000145423(SFRP2),ENSG00000101265(RASSF2),	ENSG00000125845(BMP2),ENSG00000143867(OSR1),ENSG00000107984(DKK1),ENSG00000137834(SMAD6),ENSG00000150630(VEGFC),	2.61553	0.00662814	0.0574575
GO:0042379	chemokine receptor binding	molecular_function	4	1	3	356	97	22554	ENSG00000107562(CXCL12),	ENSG00000169248(CXCL11),ENSG00000169245(CXCL10),ENSG00000124875(CXCL6),	2.61253	0.0437012	0.240636
GO:0043154	negative regulation of cysteine-type endopeptidase activity involved in apoptotic process	biological_process	4	2	2	356	97	22554	ENSG00000100985(MMP9),ENSG00000145423(SFRP2),	ENSG00000175793(SFN),ENSG00000136826(KLF4),	2.61253	0.0437012	0.240636
GO:0043405	regulation of MAP kinase activity	biological_process	15	8	7	356	364	22554	ENSG00000165025(SYK),ENSG00000167851(CD300A),ENSG00000113161(HMGCR),ENSG00000197405(C5AR1),ENSG00000130203(APOE),ENSG00000145423(SFRP2),ENSG00000121966(CXCR4),ENSG00000135744(AGT),	ENSG00000130513(GDF15),ENSG00000139318(DUSP6),ENSG00000177283(FZD8),ENSG00000125845(BMP2),ENSG00000120875(DUSP4),ENSG00000173334(TRIB1),ENSG00000107984(DKK1),	2.61074	0.000755559	0.0118188
GO:0001678	cellular glucose homeostasis	biological_process	7	2	5	356	170	22554	ENSG00000119782(FKBP1B),ENSG00000113161(HMGCR),	ENSG00000155897(ADCY8),ENSG00000119714(GPR68),ENSG00000196126(HLA-DRB1),ENSG00000126368(NR1D1),ENSG00000185950(IRS2),	2.60869	0.0141741	0.101894
GO:0051047	positive regulation of secretion	biological_process	21	11	10	356	510	22554	ENSG00000107562(CXCL12),ENSG00000133110(POSTN),ENSG00000135744(AGT),ENSG00000118113(MMP8),ENSG00000095970(TREM2),ENSG00000158869(FCER1G),ENSG00000143761(ARF1),ENSG00000143546(S100A8),ENSG00000111536(IL26),ENSG00000165025(SYK),ENSG00000000938(FGR),	ENSG00000101311(FERMT1),ENSG00000168621(GDNF),ENSG00000196126(HLA-DRB1),ENSG00000011347(SYT7),ENSG00000155897(ADCY8),ENSG00000185950(IRS2),ENSG00000150630(VEGFC),ENSG00000198794(SCAMP5),ENSG00000119714(GPR68),ENSG00000124145(SDC4),	2.60869	8.99242e-05	0.00253053
GO:0000187	activation of MAPK activity	biological_process	7	4	3	356	170	22554	ENSG00000197405(C5AR1),ENSG00000121966(CXCR4),ENSG00000135744(AGT),ENSG00000165025(SYK),	ENSG00000125845(BMP2),ENSG00000130513(GDF15),ENSG00000139318(DUSP6),	2.60869	0.0141741	0.101894
GO:0016064	immunoglobulin mediated immune response	biological_process	13	10	3	356	316	22554	ENSG00000159189(C1QC),ENSG00000158869(FCER1G),ENSG00000173372(C1QA),ENSG00000211896(IGHG1),ENSG00000211893(IGHG2),ENSG00000173369(C1QB),ENSG00000211598(IGKV4-1),ENSG00000211895(IGHA1),ENSG00000211679(IGLC3),ENSG00000211677(IGLC2),	ENSG00000120885(CLU),ENSG00000125730(C3),ENSG00000196126(HLA-DRB1),	2.60633	0.0015793	0.0207607
GO:0003158	endothelium development	biological_process	6	3	3	356	146	22554	ENSG00000000005(TNMD),ENSG00000121966(CXCR4),ENSG00000261371(PECAM1),	ENSG00000169245(CXCL10),ENSG00000163347(CLDN1),ENSG00000168874(ATOH8),	2.60359	0.0208199	0.134167
GO:0000184	nuclear-transcribed mRNA catabolic process, nonsense-mediated decay	biological_process	6	5	1	356	146	22554	ENSG00000198918(RPL39),ENSG00000177600(RPLP2),ENSG00000147604(RPL7),ENSG00000163682(RPL9),ENSG00000161970(RPL26),	ENSG00000129824(RPS4Y1),	2.60359	0.0208199	0.134167
GO:0034774	secretory granule lumen	cellular_component	15	11	4	356	365	22554	ENSG00000138071(ACTR2),ENSG00000109861(CTSC),ENSG00000102837(OLFM4),ENSG00000118113(MMP8),ENSG00000090382(LYZ),ENSG00000124491(F13A1),ENSG00000143546(S100A8),ENSG00000182149(IST1),ENSG00000133063(CHIT1),ENSG00000000938(FGR),ENSG00000106538(RARRES2),	ENSG00000150630(VEGFC),ENSG00000120885(CLU),ENSG00000198113(TOR4A),ENSG00000125730(C3),	2.60359	0.000777435	0.0119935
GO:0045446	endothelial cell differentiation	biological_process	5	3	2	356	122	22554	ENSG00000000005(TNMD),ENSG00000121966(CXCR4),ENSG00000261371(PECAM1),	ENSG00000163347(CLDN1),ENSG00000168874(ATOH8),	2.59647	0.0306825	0.181056
GO:0002274	myeloid leukocyte activation	biological_process	32	24	8	356	781	22554	ENSG00000197405(C5AR1),ENSG00000173372(C1QA),ENSG00000000938(FGR),ENSG00000165025(SYK),ENSG00000090382(LYZ),ENSG00000158869(FCER1G),ENSG00000133063(CHIT1),ENSG00000143119(CD53),ENSG00000109861(CTSC),ENSG00000095970(TREM2),ENSG00000118113(MMP8),ENSG00000102837(OLFM4),ENSG00000173930(SLCO4C1),ENSG00000167851(CD300A),ENSG00000066336(SPI1),ENSG00000129988(LBP),ENSG00000182149(IST1),ENSG00000165168(CY…	ENSG00000086548(CEACAM6),ENSG00000120885(CLU),ENSG00000234745(HLA-B),ENSG00000196549(MME),ENSG00000125730(C3),ENSG00000126368(NR1D1),ENSG00000177606(JUN),ENSG00000124875(CXCL6),	2.59581	2.10942e-06	0.000149529
GO:0050729	positive regulation of inflammatory response	biological_process	7	6	1	356	171	22554	ENSG00000158869(FCER1G),ENSG00000143546(S100A8),ENSG00000135744(AGT),ENSG00000127743(IL17B),ENSG00000129988(LBP),ENSG00000146070(PLA2G7),	ENSG00000125730(C3),	2.59344	0.0146397	0.104303
GO:0045666	positive regulation of neuron differentiation	biological_process	16	10	6	356	391	22554	ENSG00000137285(TUBB2B),ENSG00000143761(ARF1),ENSG00000148053(NTRK2),ENSG00000119782(FKBP1B),ENSG00000130203(APOE),ENSG00000182149(IST1),ENSG00000135744(AGT),ENSG00000107562(CXCL12),ENSG00000121966(CXCR4),ENSG00000138071(ACTR2),	ENSG00000125845(BMP2),ENSG00000106683(LIMK1),ENSG00000173376(NDNF),ENSG00000125965(GDF5),ENSG00000172260(NEGR1),ENSG00000107984(DKK1),	2.59249	0.000569975	0.00961404
GO:0002446	neutrophil mediated immunity	biological_process	24	20	4	356	587	22554	ENSG00000143119(CD53),ENSG00000109861(CTSC),ENSG00000118113(MMP8),ENSG00000102837(OLFM4),ENSG00000173930(SLCO4C1),ENSG00000197405(C5AR1),ENSG00000165025(SYK),ENSG00000000938(FGR),ENSG00000158869(FCER1G),ENSG00000090382(LYZ),ENSG00000133063(CHIT1),ENSG00000261371(PECAM1),ENSG00000011600(TYROBP),ENSG00000100985(MMP9),ENSG00000108774(RAB5C),ENSG00000138071(ACTR2),ENSG00000167851(CD300A),ENSG00000143…	ENSG00000196549(MME),ENSG00000234745(HLA-B),ENSG00000086548(CEACAM6),ENSG00000125730(C3),	2.59028	3.49304e-05	0.001262
GO:0006954	inflammatory response	biological_process	41	26	15	356	1003	22554	ENSG00000187474(FPR3),ENSG00000121966(CXCR4),ENSG00000211677(IGLC2),ENSG00000135744(AGT),ENSG00000146070(PLA2G7),ENSG00000211598(IGKV4-1),ENSG00000211893(IGHG2),ENSG00000171951(SCG2),ENSG00000197405(C5AR1),ENSG00000211896(IGHG1),ENSG00000102575(ACP5),ENSG00000165025(SYK),ENSG00000173372(C1QA),ENSG00000106538(RARRES2),ENSG00000112799(LY86),ENSG00000158869(FCER1G),ENSG00000090382(LYZ),ENSG000001591…	ENSG00000179583(CIITA),ENSG00000196126(HLA-DRB1),ENSG00000136826(KLF4),ENSG00000169248(CXCL11),ENSG00000125845(BMP2),ENSG00000119714(GPR68),ENSG00000120885(CLU),ENSG00000169245(CXCL10),ENSG00000124875(CXCL6),ENSG00000126368(NR1D1),ENSG00000148926(ADM),ENSG00000125730(C3),ENSG00000092445(TYRO3),ENSG00000167601(AXL),ENSG00000128016(ZFP36),	2.58974	1.01775e-07	1.78107e-05
GO:0004867	serine-type endopeptidase inhibitor activity	molecular_function	4	2	2	356	98	22554	ENSG00000135744(AGT),ENSG00000123243(ITIH5),	ENSG00000197632(SERPINB2),ENSG00000124102(PI3),	2.58587	0.0453606	0.246381
GO:0038093	Fc receptor signaling pathway	biological_process	12	10	2	356	294	22554	ENSG00000150337(FCGR1A),ENSG00000211893(IGHG2),ENSG00000138071(ACTR2),ENSG00000211598(IGKV4-1),ENSG00000211677(IGLC2),ENSG00000211679(IGLC3),ENSG00000158869(FCER1G),ENSG00000165025(SYK),ENSG00000000938(FGR),ENSG00000211896(IGHG1),	ENSG00000177606(JUN),ENSG00000106683(LIMK1),	2.58587	0.00242644	0.0283676
GO:0061097	regulation of protein tyrosine kinase activity	biological_process	4	4	0	356	98	22554	ENSG00000150337(FCGR1A),ENSG00000171867(PRNP),ENSG00000148053(NTRK2),ENSG00000135744(AGT),	-	2.58587	0.0453606	0.246381
GO:0045334	clathrin-coated endocytic vesicle	cellular_component	4	2	2	356	98	22554	ENSG00000130203(APOE),ENSG00000150337(FCGR1A),	ENSG00000196126(HLA-DRB1),ENSG00000198502(HLA-DRB5),	2.58587	0.0453606	0.246381
GO:0031668	cellular response to extracellular stimulus	biological_process	10	5	5	356	245	22554	ENSG00000133110(POSTN),ENSG00000149485(FADS1),ENSG00000176641(RNF152),ENSG00000135486(HNRNPA1),ENSG00000145423(SFRP2),	ENSG00000162772(ATF3),ENSG00000019186(CYP24A1),ENSG00000167601(AXL),ENSG00000177606(JUN),ENSG00000175592(FOSL1),	2.58587	0.00498139	0.0473613
GO:1901992	positive regulation of mitotic cell cycle phase transition	biological_process	4	0	4	356	98	22554	-	ENSG00000110092(CCND1),ENSG00000167513(CDT1),ENSG00000154734(ADAMTS1),ENSG00000143476(DTL),	2.58587	0.0453606	0.246381
GO:0043506	regulation of JUN kinase activity	biological_process	4	2	2	356	98	22554	ENSG00000145423(SFRP2),ENSG00000165025(SYK),	ENSG00000177283(FZD8),ENSG00000107984(DKK1),	2.58587	0.0453606	0.246381
GO:0051282	regulation of sequestering of calcium ion	biological_process	6	3	3	356	147	22554	ENSG00000167476(JSRP1),ENSG00000198523(PLN),ENSG00000119782(FKBP1B),	ENSG00000169248(CXCL11),ENSG00000161714(PLCD3),ENSG00000169245(CXCL10),	2.58587	0.021526	0.137609
GO:0050727	regulation of inflammatory response	biological_process	24	17	7	356	589	22554	ENSG00000211893(IGHG2),ENSG00000211677(IGLC2),ENSG00000135744(AGT),ENSG00000146070(PLA2G7),ENSG00000211598(IGKV4-1),ENSG00000158869(FCER1G),ENSG00000159189(C1QC),ENSG00000197405(C5AR1),ENSG00000211896(IGHG1),ENSG00000102575(ACP5),ENSG00000173372(C1QA),ENSG00000173369(C1QB),ENSG00000211679(IGLC3),ENSG00000143546(S100A8),ENSG00000130203(APOE),ENSG00000127743(IL17B),ENSG00000129988(LBP),	ENSG00000196126(HLA-DRB1),ENSG00000120885(CLU),ENSG00000136826(KLF4),ENSG00000128016(ZFP36),ENSG00000126368(NR1D1),ENSG00000125730(C3),ENSG00000092445(TYRO3),	2.58148	3.68562e-05	0.00131462
GO:0035239	tube morphogenesis	biological_process	16	4	12	356	395	22554	ENSG00000133816(MICAL2),ENSG00000135744(AGT),ENSG00000121966(CXCR4),ENSG00000145423(SFRP2),	ENSG00000148926(ADM),ENSG00000166341(DCHS1),ENSG00000124145(SDC4),ENSG00000184292(TACSTD2),ENSG00000125845(BMP2),ENSG00000143867(OSR1),ENSG00000251493(FOXD1),ENSG00000172819(RARG),ENSG00000168874(ATOH8),ENSG00000168621(GDNF),ENSG00000169245(CXCL10),ENSG00000166831(RBPMS2),	2.56624	0.000637209	0.0104034
GO:0048588	developmental cell growth	biological_process	10	7	3	356	247	22554	ENSG00000164530(PI16),ENSG00000130203(APOE),ENSG00000182149(IST1),ENSG00000121966(CXCR4),ENSG00000107562(CXCL12),ENSG00000135744(AGT),ENSG00000133110(POSTN),	ENSG00000043143(JADE2),ENSG00000172819(RARG),ENSG00000106683(LIMK1),	2.56494	0.00528698	0.0493452
GO:0072359	circulatory system development	biological_process	50	22	28	356	1236	22554	ENSG00000000005(TNMD),ENSG00000198523(PLN),ENSG00000204291(COL15A1),ENSG00000143499(SMYD2),ENSG00000121577(POPDC2),ENSG00000121966(CXCR4),ENSG00000135744(AGT),ENSG00000165025(SYK),ENSG00000133816(MICAL2),ENSG00000161381(PLXDC1),ENSG00000261371(PECAM1),ENSG00000046604(DSG2),ENSG00000066336(SPI1),ENSG00000138792(ENPEP),ENSG00000164530(PI16),ENSG00000130203(APOE),ENSG00000165168(CYBB),ENSG0000014805…	ENSG00000173376(NDNF),ENSG00000015479(MATR3),ENSG00000169245(CXCL10),ENSG00000107984(DKK1),ENSG00000154734(ADAMTS1),ENSG00000168811(IL12A),ENSG00000164283(ESM1),ENSG00000166341(DCHS1),ENSG00000101230(ISM1),ENSG00000108175(ZMIZ1),ENSG00000120738(EGR1),ENSG00000113296(THBS4),ENSG00000161714(PLCD3),ENSG00000175592(FOSL1),ENSG00000143867(OSR1),ENSG00000064195(DLX3),ENSG00000150630(VEGFC),ENSG00000137…	2.56286	6.61071e-09	2.31375e-06
GO:1990830	cellular response to leukemia inhibitory factor	biological_process	4	1	3	356	99	22554	ENSG00000162511(LAPTM5),	ENSG00000150630(VEGFC),ENSG00000172819(RARG),ENSG00000136826(KLF4),	2.55975	0.0470602	0.252915
GO:0042100	B cell proliferation	biological_process	4	2	2	356	99	22554	ENSG00000011600(TYROBP),ENSG00000167851(CD300A),	ENSG00000185950(IRS2),ENSG00000146072(TNFRSF21),	2.55975	0.0470602	0.252915
GO:0019217	regulation of fatty acid metabolic process	biological_process	4	3	1	356	99	22554	ENSG00000130208(APOC1),ENSG00000121769(FABP3),ENSG00000186480(INSIG1),	ENSG00000185950(IRS2),	2.55975	0.0470602	0.252915
GO:0007204	positive regulation of cytosolic calcium ion concentration	biological_process	14	9	5	356	347	22554	ENSG00000121966(CXCR4),ENSG00000135744(AGT),ENSG00000187474(FPR3),ENSG00000167476(JSRP1),ENSG00000198523(PLN),ENSG00000197405(C5AR1),ENSG00000119782(FKBP1B),ENSG00000169442(CD52),ENSG00000171867(PRNP),	ENSG00000155897(ADCY8),ENSG00000169245(CXCL10),ENSG00000161714(PLCD3),ENSG00000148926(ADM),ENSG00000169248(CXCL11),	2.55607	0.00133163	0.0181882
GO:0050864	regulation of B cell activation	biological_process	10	8	2	356	248	22554	ENSG00000211896(IGHG1),ENSG00000211677(IGLC2),ENSG00000167851(CD300A),ENSG00000211679(IGLC3),ENSG00000011600(TYROBP),ENSG00000165025(SYK),ENSG00000211895(IGHA1),ENSG00000211893(IGHG2),	ENSG00000185950(IRS2),ENSG00000146072(TNFRSF21),	2.55459	0.00544535	0.0503201
GO:0032526	response to retinoic acid	biological_process	5	1	4	356	124	22554	ENSG00000115457(IGFBP2),	ENSG00000136826(KLF4),ENSG00000172819(RARG),ENSG00000107984(DKK1),ENSG00000143867(OSR1),	2.55459	0.0328792	0.191
GO:0017015	regulation of transforming growth factor beta receptor signaling pathway	biological_process	5	1	4	356	124	22554	ENSG00000170801(HTRA3),	ENSG00000183779(ZNF703),ENSG00000168140(VASN),ENSG00000137834(SMAD6),ENSG00000101311(FERMT1),	2.55459	0.0328792	0.191
GO:1903707	negative regulation of hemopoiesis	biological_process	7	3	4	356	174	22554	ENSG00000002933(TMEM176A),ENSG00000159189(C1QC),ENSG00000106565(TMEM176B),	ENSG00000128016(ZFP36),ENSG00000119714(GPR68),ENSG00000173334(TRIB1),ENSG00000067955(CBFB),	2.54872	0.0161057	0.110801
GO:0042129	regulation of T cell proliferation	biological_process	9	3	6	356	224	22554	ENSG00000115457(IGFBP2),ENSG00000165025(SYK),ENSG00000171867(PRNP),	ENSG00000129465(RIPK3),ENSG00000124145(SDC4),ENSG00000196126(HLA-DRB1),ENSG00000168811(IL12A),ENSG00000146072(TNFRSF21),ENSG00000197646(PDCD1LG2),	2.54547	0.00795476	0.0656063
GO:0050796	regulation of insulin secretion	biological_process	8	2	6	356	200	22554	ENSG00000113161(HMGCR),ENSG00000119782(FKBP1B),	ENSG00000126368(NR1D1),ENSG00000185950(IRS2),ENSG00000155897(ADCY8),ENSG00000011347(SYT7),ENSG00000119714(GPR68),ENSG00000196126(HLA-DRB1),	2.53416	0.0116564	0.0876183
GO:0061138	morphogenesis of a branching epithelium	biological_process	8	2	6	356	200	22554	ENSG00000145423(SFRP2),ENSG00000135744(AGT),	ENSG00000251493(FOXD1),ENSG00000166341(DCHS1),ENSG00000148926(ADM),ENSG00000184292(TACSTD2),ENSG00000125845(BMP2),ENSG00000168621(GDNF),	2.53416	0.0116564	0.0876183
GO:0051208	sequestering of calcium ion	biological_process	6	3	3	356	150	22554	ENSG00000198523(PLN),ENSG00000119782(FKBP1B),ENSG00000167476(JSRP1),	ENSG00000169245(CXCL10),ENSG00000169248(CXCL11),ENSG00000161714(PLCD3),	2.53416	0.0237487	0.147769
GO:0019724	B cell mediated immunity	biological_process	13	10	3	356	326	22554	ENSG00000158869(FCER1G),ENSG00000159189(C1QC),ENSG00000211896(IGHG1),ENSG00000173372(C1QA),ENSG00000211893(IGHG2),ENSG00000173369(C1QB),ENSG00000211677(IGLC2),ENSG00000211679(IGLC3),ENSG00000211895(IGHA1),ENSG00000211598(IGKV4-1),	ENSG00000120885(CLU),ENSG00000125730(C3),ENSG00000196126(HLA-DRB1),	2.52638	0.00209859	0.0258288
GO:0070663	regulation of leukocyte proliferation	biological_process	12	5	7	356	301	22554	ENSG00000115457(IGFBP2),ENSG00000167851(CD300A),ENSG00000165025(SYK),ENSG00000171867(PRNP),ENSG00000011600(TYROBP),	ENSG00000129465(RIPK3),ENSG00000124145(SDC4),ENSG00000146072(TNFRSF21),ENSG00000185950(IRS2),ENSG00000168811(IL12A),ENSG00000196126(HLA-DRB1),ENSG00000197646(PDCD1LG2),	2.52574	0.00296416	0.0330006
GO:0042742	defense response to bacterium	biological_process	18	16	2	356	452	22554	ENSG00000143546(S100A8),ENSG00000158869(FCER1G),ENSG00000090382(LYZ),ENSG00000129988(LBP),ENSG00000165025(SYK),ENSG00000106538(RARRES2),ENSG00000000938(FGR),ENSG00000211896(IGHG1),ENSG00000197405(C5AR1),ENSG00000102575(ACP5),ENSG00000198918(RPL39),ENSG00000211893(IGHG2),ENSG00000095970(TREM2),ENSG00000211895(IGHA1),ENSG00000211677(IGLC2),ENSG00000211679(IGLC3),	ENSG00000124875(CXCL6),ENSG00000168811(IL12A),	2.52294	0.000390898	0.00739538
GO:0018108	peptidyl-tyrosine phosphorylation	biological_process	16	10	6	356	403	22554	ENSG00000171867(PRNP),ENSG00000148053(NTRK2),ENSG00000000938(FGR),ENSG00000165025(SYK),ENSG00000167851(CD300A),ENSG00000150337(FCGR1A),ENSG00000095970(TREM2),ENSG00000145423(SFRP2),ENSG00000135744(AGT),ENSG00000261371(PECAM1),	ENSG00000186575(NF2),ENSG00000128342(LIF),ENSG00000167601(AXL),ENSG00000092445(TYRO3),ENSG00000113296(THBS4),ENSG00000168811(IL12A),	2.51529	0.000792506	0.012159
GO:0070661	leukocyte proliferation	biological_process	15	7	8	356	378	22554	ENSG00000167851(CD300A),ENSG00000115457(IGFBP2),ENSG00000165025(SYK),ENSG00000119782(FKBP1B),ENSG00000171867(PRNP),ENSG00000095970(TREM2),ENSG00000011600(TYROBP),	ENSG00000129465(RIPK3),ENSG00000124145(SDC4),ENSG00000146072(TNFRSF21),ENSG00000120885(CLU),ENSG00000185950(IRS2),ENSG00000196126(HLA-DRB1),ENSG00000168811(IL12A),ENSG00000197646(PDCD1LG2),	2.51404	0.00111538	0.0158532
GO:0032755	positive regulation of interleukin-6 production	biological_process	5	5	0	356	126	22554	ENSG00000158869(FCER1G),ENSG00000118113(MMP8),ENSG00000165025(SYK),ENSG00000129988(LBP),ENSG00000011600(TYROBP),	-	2.51404	0.0351819	0.200835
GO:0042594	response to starvation	biological_process	8	4	4	356	202	22554	ENSG00000180616(SSTR2),ENSG00000149485(FADS1),ENSG00000176641(RNF152),ENSG00000135486(HNRNPA1),	ENSG00000128016(ZFP36),ENSG00000177606(JUN),ENSG00000148926(ADM),ENSG00000162772(ATF3),	2.50907	0.0123801	0.0909826
GO:0007044	cell-substrate junction assembly	biological_process	4	1	3	356	101	22554	ENSG00000046653(GPM6B),	ENSG00000124145(SDC4),ENSG00000034971(MYOC),ENSG00000058085(LAMC2),	2.50907	0.0505813	0.268998
GO:0035282	segmentation	biological_process	4	1	3	356	101	22554	ENSG00000145423(SFRP2),	ENSG00000143867(OSR1),ENSG00000179598(PLD6),ENSG00000107984(DKK1),	2.50907	0.0505813	0.268998
GO:1901019	regulation of calcium ion transmembrane transporter activity	biological_process	4	3	1	356	101	22554	ENSG00000167476(JSRP1),ENSG00000119782(FKBP1B),ENSG00000198523(PLN),	ENSG00000099625(CBARP),	2.50907	0.0505813	0.268998
GO:0045638	negative regulation of myeloid cell differentiation	biological_process	4	1	3	356	101	22554	ENSG00000159189(C1QC),	ENSG00000128016(ZFP36),ENSG00000119714(GPR68),ENSG00000173334(TRIB1),	2.50907	0.0505813	0.268998
GO:0015908	fatty acid transport	biological_process	4	3	1	356	101	22554	ENSG00000121769(FABP3),ENSG00000130203(APOE),ENSG00000165025(SYK),	ENSG00000185950(IRS2),	2.50907	0.0505813	0.268998
GO:0007259	JAK-STAT cascade	biological_process	7	4	3	356	177	22554	ENSG00000167851(CD300A),ENSG00000135744(AGT),ENSG00000261371(PECAM1),ENSG00000111536(IL26),	ENSG00000186575(NF2),ENSG00000128342(LIF),ENSG00000168811(IL12A),	2.50552	0.017679	0.120003
GO:0060562	epithelial tube morphogenesis	biological_process	14	4	10	356	354	22554	ENSG00000135744(AGT),ENSG00000121966(CXCR4),ENSG00000145423(SFRP2),ENSG00000133816(MICAL2),	ENSG00000251493(FOXD1),ENSG00000172819(RARG),ENSG00000168621(GDNF),ENSG00000169245(CXCL10),ENSG00000148926(ADM),ENSG00000166341(DCHS1),ENSG00000124145(SDC4),ENSG00000184292(TACSTD2),ENSG00000125845(BMP2),ENSG00000143867(OSR1),	2.50552	0.00161517	0.0210348
GO:0042098	T cell proliferation	biological_process	10	4	6	356	253	22554	ENSG00000165025(SYK),ENSG00000115457(IGFBP2),ENSG00000171867(PRNP),ENSG00000119782(FKBP1B),	ENSG00000124145(SDC4),ENSG00000129465(RIPK3),ENSG00000197646(PDCD1LG2),ENSG00000168811(IL12A),ENSG00000146072(TNFRSF21),ENSG00000196126(HLA-DRB1),	2.50411	0.00629552	0.0555195
GO:0019955	cytokine binding	molecular_function	6	1	5	356	152	22554	ENSG00000121966(CXCR4),	ENSG00000125965(GDF5),ENSG00000168140(VASN),ENSG00000128016(ZFP36),ENSG00000168811(IL12A),ENSG00000137496(IL18BP),	2.50081	0.0253195	0.155641
GO:0010212	response to ionizing radiation	biological_process	6	2	4	356	152	22554	ENSG00000161970(RPL26),ENSG00000145423(SFRP2),	ENSG00000120738(EGR1),ENSG00000188486(H2AX),ENSG00000169245(CXCL10),ENSG00000110092(CCND1),	2.50081	0.0253195	0.155641
GO:0072593	reactive oxygen species metabolic process	biological_process	12	7	5	356	304	22554	ENSG00000116701(NCF2),ENSG00000165168(CYBB),ENSG00000102575(ACP5),ENSG00000165025(SYK),ENSG00000135744(AGT),ENSG00000118113(MMP8),ENSG00000011600(TYROBP),	ENSG00000120885(CLU),ENSG00000109610(SOD3),ENSG00000136826(KLF4),ENSG00000129465(RIPK3),ENSG00000149968(MMP3),	2.50081	0.00322307	0.0349114
GO:0009743	response to carbohydrate	biological_process	10	3	7	356	254	22554	ENSG00000119782(FKBP1B),ENSG00000113161(HMGCR),ENSG00000149485(FADS1),	ENSG00000120738(EGR1),ENSG00000155897(ADCY8),ENSG00000119714(GPR68),ENSG00000196126(HLA-DRB1),ENSG00000167513(CDT1),ENSG00000126368(NR1D1),ENSG00000185950(IRS2),	2.49425	0.00647768	0.0566797
GO:2001242	regulation of intrinsic apoptotic signaling pathway	biological_process	7	5	2	356	178	22554	ENSG00000145423(SFRP2),ENSG00000100985(MMP9),ENSG00000107562(CXCL12),ENSG00000143546(S100A8),ENSG00000161970(RPL26),	ENSG00000129465(RIPK3),ENSG00000120885(CLU),	2.49145	0.0182281	0.122689
GO:0051017	actin filament bundle assembly	biological_process	7	2	5	356	178	22554	ENSG00000115956(PLEK),ENSG00000136167(LCP1),	ENSG00000124145(SDC4),ENSG00000106683(LIMK1),ENSG00000186575(NF2),ENSG00000034971(MYOC),ENSG00000184292(TACSTD2),	2.49145	0.0182281	0.122689
GO:0045833	negative regulation of lipid metabolic process	biological_process	4	3	1	356	102	22554	ENSG00000186480(INSIG1),ENSG00000130208(APOC1),ENSG00000130203(APOE),	ENSG00000125845(BMP2),	2.48447	0.0524033	0.276848
GO:0045582	positive regulation of T cell differentiation	biological_process	4	1	3	356	102	22554	ENSG00000165025(SYK),	ENSG00000108175(ZMIZ1),ENSG00000168811(IL12A),ENSG00000067955(CBFB),	2.48447	0.0524033	0.276848
GO:0002474	antigen processing and presentation of peptide antigen via MHC class I	biological_process	6	5	1	356	153	22554	ENSG00000116701(NCF2),ENSG00000158869(FCER1G),ENSG00000164308(ERAP2),ENSG00000165168(CYBB),ENSG00000150337(FCGR1A),	ENSG00000234745(HLA-B),	2.48447	0.0261322	0.159239
GO:0014909	smooth muscle cell migration	biological_process	4	2	2	356	102	22554	ENSG00000133110(POSTN),ENSG00000135744(AGT),	ENSG00000173334(TRIB1),ENSG00000154734(ADAMTS1),	2.48447	0.0524033	0.276848
GO:0016525	negative regulation of angiogenesis	biological_process	8	2	6	356	204	22554	ENSG00000000005(TNMD),ENSG00000135744(AGT),	ENSG00000154734(ADAMTS1),ENSG00000113296(THBS4),ENSG00000169245(CXCL10),ENSG00000168811(IL12A),ENSG00000101230(ISM1),ENSG00000136826(KLF4),	2.48447	0.013138	0.095673
GO:0060538	skeletal muscle organ development	biological_process	7	2	5	356	179	22554	ENSG00000113161(HMGCR),ENSG00000121577(POPDC2),	ENSG00000120738(EGR1),ENSG00000127418(FGFRL1),ENSG00000185022(MAFF),ENSG00000069011(PITX1),ENSG00000162772(ATF3),	2.47753	0.0187898	0.124968
GO:0050867	positive regulation of cell activation	biological_process	21	15	6	356	537	22554	ENSG00000211679(IGLC3),ENSG00000011600(TYROBP),ENSG00000115457(IGFBP2),ENSG00000129988(LBP),ENSG00000211893(IGHG2),ENSG00000109861(CTSC),ENSG00000211677(IGLC2),ENSG00000118113(MMP8),ENSG00000095970(TREM2),ENSG00000211895(IGHA1),ENSG00000158869(FCER1G),ENSG00000211896(IGHG1),ENSG00000115956(PLEK),ENSG00000165025(SYK),ENSG00000000938(FGR),	ENSG00000168811(IL12A),ENSG00000067955(CBFB),ENSG00000167601(AXL),ENSG00000108175(ZMIZ1),ENSG00000197646(PDCD1LG2),ENSG00000185950(IRS2),	2.47753	0.000183807	0.00421851
GO:0042035	regulation of cytokine biosynthetic process	biological_process	7	4	3	356	179	22554	ENSG00000129988(LBP),ENSG00000165025(SYK),ENSG00000011600(TYROBP),ENSG00000165168(CYBB),	ENSG00000136826(KLF4),ENSG00000128016(ZFP36),ENSG00000120738(EGR1),	2.47753	0.0187898	0.124968
GO:0051403	stress-activated MAPK cascade	biological_process	12	7	5	356	307	22554	ENSG00000111536(IL26),ENSG00000113161(HMGCR),ENSG00000165025(SYK),ENSG00000135744(AGT),ENSG00000101265(RASSF2),ENSG00000145423(SFRP2),ENSG00000118113(MMP8),	ENSG00000125845(BMP2),ENSG00000177283(FZD8),ENSG00000128016(ZFP36),ENSG00000107984(DKK1),ENSG00000173334(TRIB1),	2.47638	0.00350041	0.0368464
GO:0007189	adenylate cyclase-activating G-protein coupled receptor signaling pathway	biological_process	5	0	5	356	128	22554	-	ENSG00000155897(ADCY8),ENSG00000169245(CXCL10),ENSG00000169248(CXCL11),ENSG00000148926(ADM),ENSG00000129467(ADCY4),	2.47476	0.0375928	0.212861
GO:0002696	positive regulation of leukocyte activation	biological_process	20	14	6	356	514	22554	ENSG00000011600(TYROBP),ENSG00000211679(IGLC3),ENSG00000129988(LBP),ENSG00000115457(IGFBP2),ENSG00000211893(IGHG2),ENSG00000118113(MMP8),ENSG00000095970(TREM2),ENSG00000211895(IGHA1),ENSG00000109861(CTSC),ENSG00000211677(IGLC2),ENSG00000158869(FCER1G),ENSG00000165025(SYK),ENSG00000000938(FGR),ENSG00000211896(IGHG1),	ENSG00000168811(IL12A),ENSG00000067955(CBFB),ENSG00000167601(AXL),ENSG00000108175(ZMIZ1),ENSG00000197646(PDCD1LG2),ENSG00000185950(IRS2),	2.46513	0.000271158	0.00560326
GO:0048469	cell maturation	biological_process	7	1	6	356	180	22554	ENSG00000173372(C1QA),	ENSG00000067955(CBFB),ENSG00000131094(C1QL1),ENSG00000125730(C3),ENSG00000179598(PLD6),ENSG00000167601(AXL),ENSG00000034971(MYOC),	2.46376	0.0193643	0.127427
GO:0070301	cellular response to hydrogen peroxide	biological_process	4	0	4	356	103	22554	-	ENSG00000137496(IL18BP),ENSG00000129465(RIPK3),ENSG00000167601(AXL),ENSG00000136826(KLF4),	2.46035	0.0542667	0.284013
GO:0048545	response to steroid hormone	biological_process	16	4	12	356	412	22554	ENSG00000115457(IGFBP2),ENSG00000046604(DSG2),ENSG00000165168(CYBB),ENSG00000180616(SSTR2),	ENSG00000126368(NR1D1),ENSG00000108175(ZMIZ1),ENSG00000148926(ADM),ENSG00000012817(KDM5D),ENSG00000163347(CLDN1),ENSG00000175592(FOSL1),ENSG00000128016(ZFP36),ENSG00000158022(TRIM63),ENSG00000172819(RARG),ENSG00000067955(CBFB),ENSG00000151247(EIF4E),ENSG00000110092(CCND1),	2.46035	0.00100527	0.0145465
GO:0010565	regulation of cellular ketone metabolic process	biological_process	8	3	5	356	206	22554	ENSG00000130208(APOC1),ENSG00000186480(INSIG1),ENSG00000121769(FABP3),	ENSG00000126368(NR1D1),ENSG00000185950(IRS2),ENSG00000148926(ADM),ENSG00000120738(EGR1),ENSG00000125845(BMP2),	2.46035	0.0139309	0.100403
GO:0061564	axon development	biological_process	21	8	13	356	541	22554	ENSG00000185924(RTN4RL1),ENSG00000107562(CXCL12),ENSG00000121966(CXCR4),ENSG00000137285(TUBB2B),ENSG00000130203(APOE),ENSG00000182149(IST1),ENSG00000148053(NTRK2),ENSG00000119782(FKBP1B),	ENSG00000142949(PTPRF),ENSG00000136826(KLF4),ENSG00000167461(RAB8A),ENSG00000146072(TNFRSF21),ENSG00000185950(IRS2),ENSG00000251493(FOXD1),ENSG00000106683(LIMK1),ENSG00000171246(NPTX1),ENSG00000058085(LAMC2),ENSG00000177606(JUN),ENSG00000095713(CRTAC1),ENSG00000168621(GDNF),ENSG00000258947(TUBB3),	2.45921	0.000203402	0.00450217
GO:0048646	anatomical structure formation involved in morphogenesis	biological_process	50	18	32	356	1289	22554	ENSG00000161381(PLXDC1),ENSG00000165025(SYK),ENSG00000121966(CXCR4),ENSG00000135744(AGT),ENSG00000143119(CD53),ENSG00000118113(MMP8),ENSG00000204291(COL15A1),ENSG00000000005(TNMD),ENSG00000011600(TYROBP),ENSG00000197405(C5AR1),ENSG00000171951(SCG2),ENSG00000076706(MCAM),ENSG00000095970(TREM2),ENSG00000145423(SFRP2),ENSG00000165168(CYBB),ENSG00000138792(ENPEP),ENSG00000261371(PECAM1),ENSG000001009…	ENSG00000143867(OSR1),ENSG00000186575(NF2),ENSG00000161714(PLCD3),ENSG00000168874(ATOH8),ENSG00000113296(THBS4),ENSG00000251493(FOXD1),ENSG00000184524(CEND1),ENSG00000146555(SDK1),ENSG00000095397(WHRN),ENSG00000166341(DCHS1),ENSG00000101230(ISM1),ENSG00000124145(SDC4),ENSG00000164283(ESM1),ENSG00000168811(IL12A),ENSG00000154734(ADAMTS1),ENSG00000107984(DKK1),ENSG00000169245(CXCL10),ENSG0000017337…	2.45748	2.4099e-08	6.42641e-06
GO:0042571	immunoglobulin complex, circulating	cellular_component	5	5	0	356	129	22554	ENSG00000211895(IGHA1),ENSG00000211896(IGHG1),ENSG00000211679(IGLC3),ENSG00000211677(IGLC2),ENSG00000211893(IGHG2),	-	2.45558	0.0388394	0.219476
GO:0044773	mitotic DNA damage checkpoint	biological_process	5	1	4	356	129	22554	ENSG00000161970(RPL26),	ENSG00000110092(CCND1),ENSG00000175793(SFN),ENSG00000092853(CLSPN),ENSG00000197774(EME2),	2.45558	0.0388394	0.219476
GO:0035108	limb morphogenesis	biological_process	6	1	5	356	155	22554	ENSG00000145423(SFRP2),	ENSG00000069011(PITX1),ENSG00000125965(GDF5),ENSG00000172819(RARG),ENSG00000143867(OSR1),ENSG00000107984(DKK1),	2.45241	0.0278136	0.16875
GO:0060402	calcium ion transport into cytosol	biological_process	7	4	3	356	181	22554	ENSG00000167476(JSRP1),ENSG00000198523(PLN),ENSG00000119782(FKBP1B),ENSG00000171867(PRNP),	ENSG00000161714(PLCD3),ENSG00000169248(CXCL11),ENSG00000169245(CXCL10),	2.45015	0.0199517	0.130525
GO:0014070	response to organic cyclic compound	biological_process	40	15	25	356	1039	22554	ENSG00000138071(ACTR2),ENSG00000198523(PLN),ENSG00000180616(SSTR2),ENSG00000149485(FADS1),ENSG00000135744(AGT),ENSG00000121966(CXCR4),ENSG00000133110(POSTN),ENSG00000046604(DSG2),ENSG00000115457(IGFBP2),ENSG00000186480(INSIG1),ENSG00000165168(CYBB),ENSG00000198848(CES1),ENSG00000119782(FKBP1B),ENSG00000038945(MSR1),ENSG00000103569(AQP9),	ENSG00000183779(ZNF703),ENSG00000169245(CXCL10),ENSG00000108175(ZMIZ1),ENSG00000126368(NR1D1),ENSG00000158022(TRIM63),ENSG00000120738(EGR1),ENSG00000163347(CLDN1),ENSG00000146555(SDK1),ENSG00000179583(CIITA),ENSG00000110092(CCND1),ENSG00000120885(CLU),ENSG00000175592(FOSL1),ENSG00000067955(CBFB),ENSG00000151247(EIF4E),ENSG00000177606(JUN),ENSG00000019186(CYP24A1),ENSG00000139318(DUSP6),ENSG000001…	2.43903	6.39284e-07	6.1724e-05
GO:0048709	oligodendrocyte differentiation	biological_process	4	2	2	356	104	22554	ENSG00000148053(NTRK2),ENSG00000121966(CXCR4),	ENSG00000146072(TNFRSF21),ENSG00000120885(CLU),	2.43669	0.0561717	0.291801
GO:0061572	actin filament bundle organization	biological_process	7	2	5	356	182	22554	ENSG00000115956(PLEK),ENSG00000136167(LCP1),	ENSG00000124145(SDC4),ENSG00000106683(LIMK1),ENSG00000186575(NF2),ENSG00000184292(TACSTD2),ENSG00000034971(MYOC),	2.43669	0.0205522	0.132748
GO:0010822	positive regulation of mitochondrion organization	biological_process	5	3	2	356	130	22554	ENSG00000100335(MIEF1),ENSG00000100985(MMP9),ENSG00000095970(TREM2),	ENSG00000179598(PLD6),ENSG00000175793(SFN),	2.43669	0.0401139	0.224863
GO:0005201	extracellular matrix structural constituent	molecular_function	7	5	2	356	182	22554	ENSG00000038427(VCAN),ENSG00000143341(HMCN1),ENSG00000133110(POSTN),ENSG00000142910(TINAGL1),ENSG00000204291(COL15A1),	ENSG00000188783(PRELP),ENSG00000058085(LAMC2),	2.43669	0.0205522	0.132748
GO:0060996	dendritic spine development	biological_process	4	3	1	356	104	22554	ENSG00000143761(ARF1),ENSG00000138071(ACTR2),ENSG00000130203(APOE),	ENSG00000146555(SDK1),	2.43669	0.0561717	0.291801
GO:0007626	locomotory behavior	biological_process	8	2	6	356	208	22554	ENSG00000107562(CXCL12),ENSG00000130203(APOE),	ENSG00000184524(CEND1),ENSG00000172260(NEGR1),ENSG00000131094(C1QL1),ENSG00000120738(EGR1),ENSG00000155897(ADCY8),ENSG00000168621(GDNF),	2.43669	0.0147598	0.104627
GO:0046879	hormone secretion	biological_process	13	3	10	356	339	22554	ENSG00000135744(AGT),ENSG00000119782(FKBP1B),ENSG00000113161(HMGCR),	ENSG00000155897(ADCY8),ENSG00000011347(SYT7),ENSG00000147100(SLC16A2),ENSG00000196126(HLA-DRB1),ENSG00000251493(FOXD1),ENSG00000185950(IRS2),ENSG00000119714(GPR68),ENSG00000128342(LIF),ENSG00000148926(ADM),ENSG00000126368(NR1D1),	2.4295	0.00298132	0.0329298
GO:1902905	positive regulation of supramolecular fiber organization	biological_process	9	4	5	356	235	22554	ENSG00000143761(ARF1),ENSG00000130203(APOE),ENSG00000138071(ACTR2),ENSG00000115956(PLEK),	ENSG00000034971(MYOC),ENSG00000186575(NF2),ENSG00000120885(CLU),ENSG00000106683(LIMK1),ENSG00000124145(SDC4),	2.42632	0.0109243	0.0833464
GO:0003007	heart morphogenesis	biological_process	10	2	8	356	262	22554	ENSG00000145423(SFRP2),ENSG00000133816(MICAL2),	ENSG00000107984(DKK1),ENSG00000177606(JUN),ENSG00000154734(ADAMTS1),ENSG00000137834(SMAD6),ENSG00000125845(BMP2),ENSG00000127418(FGFRL1),ENSG00000108175(ZMIZ1),ENSG00000166341(DCHS1),	2.41809	0.00809212	0.0661545
GO:0043299	leukocyte degranulation	biological_process	24	20	4	356	629	22554	ENSG00000011600(TYROBP),ENSG00000100985(MMP9),ENSG00000261371(PECAM1),ENSG00000108774(RAB5C),ENSG00000138071(ACTR2),ENSG00000167851(CD300A),ENSG00000143546(S100A8),ENSG00000182149(IST1),ENSG00000165168(CYBB),ENSG00000118113(MMP8),ENSG00000102837(OLFM4),ENSG00000109861(CTSC),ENSG00000143119(CD53),ENSG00000173930(SLCO4C1),ENSG00000165025(SYK),ENSG00000000938(FGR),ENSG00000197405(C5AR1),ENSG00000133…	ENSG00000125730(C3),ENSG00000196549(MME),ENSG00000234745(HLA-B),ENSG00000086548(CEACAM6),	2.41732	0.000102032	0.00269517
GO:0090277	positive regulation of peptide hormone secretion	biological_process	4	0	4	356	105	22554	-	ENSG00000196126(HLA-DRB1),ENSG00000185950(IRS2),ENSG00000119714(GPR68),ENSG00000155897(ADCY8),	2.41348	0.0581185	0.300243
GO:0007631	feeding behavior	biological_process	4	2	2	356	105	22554	ENSG00000135744(AGT),ENSG00000148053(NTRK2),	ENSG00000172260(NEGR1),ENSG00000130513(GDF15),	2.41348	0.0581185	0.300243
GO:0002532	production of molecular mediator involved in inflammatory response	biological_process	4	4	0	356	105	22554	ENSG00000165025(SYK),ENSG00000129988(LBP),ENSG00000158869(FCER1G),ENSG00000127743(IL17B),	-	2.41348	0.0581185	0.300243
GO:0008144	drug binding	molecular_function	4	3	1	356	105	22554	ENSG00000168938(PPIC),ENSG00000121966(CXCR4),ENSG00000119782(FKBP1B),	ENSG00000125148(MT2A),	2.41348	0.0581185	0.300243
GO:0071396	cellular response to lipid	biological_process	26	5	21	356	684	22554	ENSG00000129988(LBP),ENSG00000186480(INSIG1),ENSG00000198848(CES1),ENSG00000180616(SSTR2),ENSG00000112799(LY86),	ENSG00000108175(ZMIZ1),ENSG00000126368(NR1D1),ENSG00000128016(ZFP36),ENSG00000163347(CLDN1),ENSG00000012817(KDM5D),ENSG00000167601(AXL),ENSG00000067955(CBFB),ENSG00000151247(EIF4E),ENSG00000183779(ZNF703),ENSG00000169245(CXCL10),ENSG00000124875(CXCL6),ENSG00000019186(CYP24A1),ENSG00000168811(IL12A),ENSG00000169248(CXCL11),ENSG00000136826(KLF4),ENSG00000120885(CLU),ENSG00000143867(OSR1),ENSG000001…	2.40819	5.88393e-05	0.00187216
GO:0004713	protein tyrosine kinase activity	molecular_function	6	3	3	356	158	22554	ENSG00000148053(NTRK2),ENSG00000165025(SYK),ENSG00000000938(FGR),	ENSG00000167601(AXL),ENSG00000127418(FGFRL1),ENSG00000092445(TYRO3),	2.40585	0.0304786	0.180614
GO:1903706	regulation of hemopoiesis	biological_process	21	9	12	356	553	22554	ENSG00000106565(TMEM176B),ENSG00000011600(TYROBP),ENSG00000066336(SPI1),ENSG00000122378(PRXL2A),ENSG00000095970(TREM2),ENSG00000101265(RASSF2),ENSG00000002933(TMEM176A),ENSG00000159189(C1QC),ENSG00000165025(SYK),	ENSG00000168811(IL12A),ENSG00000177606(JUN),ENSG00000067955(CBFB),ENSG00000167601(AXL),ENSG00000128016(ZFP36),ENSG00000108175(ZMIZ1),ENSG00000196126(HLA-DRB1),ENSG00000234745(HLA-B),ENSG00000173334(TRIB1),ENSG00000172819(RARG),ENSG00000128342(LIF),ENSG00000119714(GPR68),	2.40585	0.000273775	0.00563655
GO:0010769	regulation of cell morphogenesis involved in differentiation	biological_process	12	8	4	356	316	22554	ENSG00000138071(ACTR2),ENSG00000102837(OLFM4),ENSG00000107562(CXCL12),ENSG00000133110(POSTN),ENSG00000182149(IST1),ENSG00000130203(APOE),ENSG00000148053(NTRK2),ENSG00000137285(TUBB2B),	ENSG00000163975(MELTF),ENSG00000106683(LIMK1),ENSG00000034971(MYOC),ENSG00000184292(TACSTD2),	2.40585	0.00445304	0.0435201
GO:0051924	regulation of calcium ion transport	biological_process	11	7	4	356	290	22554	ENSG00000119782(FKBP1B),ENSG00000171867(PRNP),ENSG00000198523(PLN),ENSG00000107562(CXCL12),ENSG00000121966(CXCR4),ENSG00000135744(AGT),ENSG00000167476(JSRP1),	ENSG00000113739(STC2),ENSG00000169248(CXCL11),ENSG00000099625(CBARP),ENSG00000169245(CXCL10),	2.40308	0.0061615	0.0546821
GO:0090090	negative regulation of canonical Wnt signaling pathway	biological_process	8	3	5	356	211	22554	ENSG00000115457(IGFBP2),ENSG00000145423(SFRP2),ENSG00000130203(APOE),	ENSG00000101311(FERMT1),ENSG00000125845(BMP2),ENSG00000107984(DKK1),ENSG00000167779(IGFBP6),ENSG00000120738(EGR1),	2.40204	0.0160733	0.11085
GO:0007565	female pregnancy	biological_process	8	4	4	356	211	22554	ENSG00000046604(DSG2),ENSG00000100985(MMP9),ENSG00000115457(IGFBP2),ENSG00000135744(AGT),	ENSG00000148926(ADM),ENSG00000175592(FOSL1),ENSG00000113739(STC2),ENSG00000128342(LIF),	2.40204	0.0160733	0.11085
GO:0045595	regulation of cell differentiation	biological_process	78	32	46	356	2059	22554	ENSG00000159189(C1QC),ENSG00000107562(CXCL12),ENSG00000164188(RANBP3L),ENSG00000143761(ARF1),ENSG00000011600(TYROBP),ENSG00000175324(LSM1),ENSG00000185924(RTN4RL1),ENSG00000038945(MSR1),ENSG00000102837(OLFM4),ENSG00000145423(SFRP2),ENSG00000119782(FKBP1B),ENSG00000164530(PI16),ENSG00000182149(IST1),ENSG00000186480(INSIG1),ENSG00000066336(SPI1),ENSG00000133110(POSTN),ENSG00000002933(TMEM176A),ENSG…	ENSG00000186575(NF2),ENSG00000119714(GPR68),ENSG00000110092(CCND1),ENSG00000166831(RBPMS2),ENSG00000106683(LIMK1),ENSG00000163975(MELTF),ENSG00000125965(GDF5),ENSG00000146555(SDK1),ENSG00000168140(VASN),ENSG00000043143(JADE2),ENSG00000126368(NR1D1),ENSG00000175793(SFN),ENSG00000107984(DKK1),ENSG00000173376(NDNF),ENSG00000183779(ZNF703),ENSG00000146072(TNFRSF21),ENSG00000034971(MYOC),ENSG000001368…	2.4	1.34434e-11	3.76415e-08
GO:0050865	regulation of cell activation	biological_process	30	18	12	356	792	22554	ENSG00000011600(TYROBP),ENSG00000211679(IGLC3),ENSG00000129988(LBP),ENSG00000167851(CD300A),ENSG00000115457(IGFBP2),ENSG00000130203(APOE),ENSG00000095970(TREM2),ENSG00000211895(IGHA1),ENSG00000118113(MMP8),ENSG00000211677(IGLC2),ENSG00000109861(CTSC),ENSG00000211893(IGHG2),ENSG00000000938(FGR),ENSG00000165025(SYK),ENSG00000115956(PLEK),ENSG00000211896(IGHG1),ENSG00000171867(PRNP),ENSG00000158869(…	ENSG00000067955(CBFB),ENSG00000168811(IL12A),ENSG00000124145(SDC4),ENSG00000092445(TYRO3),ENSG00000129465(RIPK3),ENSG00000108175(ZMIZ1),ENSG00000126368(NR1D1),ENSG00000167601(AXL),ENSG00000185950(IRS2),ENSG00000197646(PDCD1LG2),ENSG00000196126(HLA-DRB1),ENSG00000146072(TNFRSF21),	2.39977	1.87215e-05	0.000812718
GO:0045055	regulated exocytosis	biological_process	34	24	10	356	898	22554	ENSG00000173930(SLCO4C1),ENSG00000102837(OLFM4),ENSG00000118113(MMP8),ENSG00000109861(CTSC),ENSG00000143119(CD53),ENSG00000133063(CHIT1),ENSG00000124491(F13A1),ENSG00000090382(LYZ),ENSG00000158869(FCER1G),ENSG00000000938(FGR),ENSG00000106538(RARRES2),ENSG00000165025(SYK),ENSG00000115956(PLEK),ENSG00000197405(C5AR1),ENSG00000138071(ACTR2),ENSG00000108774(RAB5C),ENSG00000100985(MMP9),ENSG0000001160…	ENSG00000234745(HLA-B),ENSG00000196549(MME),ENSG00000198794(SCAMP5),ENSG00000120885(CLU),ENSG00000099625(CBARP),ENSG00000086548(CEACAM6),ENSG00000198113(TOR4A),ENSG00000011347(SYT7),ENSG00000150630(VEGFC),ENSG00000125730(C3),	2.3987	5.71414e-06	0.000336834
GO:0000077	DNA damage checkpoint	biological_process	7	1	6	356	185	22554	ENSG00000161970(RPL26),	ENSG00000092853(CLSPN),ENSG00000197774(EME2),ENSG00000143476(DTL),ENSG00000188486(H2AX),ENSG00000110092(CCND1),ENSG00000175793(SFN),	2.39718	0.0224342	0.141318
GO:0001934	positive regulation of protein phosphorylation	biological_process	42	19	23	356	1111	22554	ENSG00000171867(PRNP),ENSG00000106538(RARRES2),ENSG00000165025(SYK),ENSG00000019169(MARCO),ENSG00000121966(CXCR4),ENSG00000135744(AGT),ENSG00000118113(MMP8),ENSG00000167851(CD300A),ENSG00000113161(HMGCR),ENSG00000197405(C5AR1),ENSG00000150337(FCGR1A),ENSG00000095970(TREM2),ENSG00000101265(RASSF2),ENSG00000145423(SFRP2),ENSG00000148053(NTRK2),ENSG00000111536(IL26),ENSG00000130203(APOE),ENSG0000026…	ENSG00000120885(CLU),ENSG00000196126(HLA-DRB1),ENSG00000110092(CCND1),ENSG00000113296(THBS4),ENSG00000125965(GDF5),ENSG00000120738(EGR1),ENSG00000124145(SDC4),ENSG00000092853(CLSPN),ENSG00000168811(IL12A),ENSG00000107984(DKK1),ENSG00000129467(ADCY4),ENSG00000128342(LIF),ENSG00000177283(FZD8),ENSG00000125845(BMP2),ENSG00000183283(DAZAP2),ENSG00000155897(ADCY8),ENSG00000004660(CAMKK1),ENSG000001294…	2.39502	5.52282e-07	6.18555e-05
GO:0070821	tertiary granule membrane	cellular_component	4	4	0	356	106	22554	ENSG00000167851(CD300A),ENSG00000158869(FCER1G),ENSG00000143119(CD53),ENSG00000165168(CYBB),	-	2.39071	0.0601074	0.306558
GO:0030545	receptor regulator activity	molecular_function	4	1	3	356	106	22554	ENSG00000145423(SFRP2),	ENSG00000137496(IL18BP),ENSG00000180155(LYNX1),ENSG00000107984(DKK1),	2.39071	0.0601074	0.306558
GO:2000117	negative regulation of cysteine-type endopeptidase activity	biological_process	4	2	2	356	106	22554	ENSG00000100985(MMP9),ENSG00000145423(SFRP2),	ENSG00000175793(SFN),ENSG00000136826(KLF4),	2.39071	0.0601074	0.306558
GO:0042327	positive regulation of phosphorylation	biological_process	45	20	25	356	1194	22554	ENSG00000171867(PRNP),ENSG00000106538(RARRES2),ENSG00000165025(SYK),ENSG00000019169(MARCO),ENSG00000118113(MMP8),ENSG00000135744(AGT),ENSG00000121966(CXCR4),ENSG00000167851(CD300A),ENSG00000000938(FGR),ENSG00000113161(HMGCR),ENSG00000197405(C5AR1),ENSG00000150337(FCGR1A),ENSG00000095970(TREM2),ENSG00000145423(SFRP2),ENSG00000101265(RASSF2),ENSG00000111536(IL26),ENSG00000130203(APOE),ENSG000001480…	ENSG00000120885(CLU),ENSG00000113296(THBS4),ENSG00000196126(HLA-DRB1),ENSG00000110092(CCND1),ENSG00000125965(GDF5),ENSG00000120738(EGR1),ENSG00000124145(SDC4),ENSG00000092445(TYRO3),ENSG00000092853(CLSPN),ENSG00000107984(DKK1),ENSG00000168811(IL12A),ENSG00000129467(ADCY4),ENSG00000183283(DAZAP2),ENSG00000177283(FZD8),ENSG00000125845(BMP2),ENSG00000128342(LIF),ENSG00000155897(ADCY8),ENSG0000000466…	2.38771	2.4776e-07	3.55758e-05
GO:0021700	developmental maturation	biological_process	11	1	10	356	292	22554	ENSG00000173372(C1QA),	ENSG00000125845(BMP2),ENSG00000034971(MYOC),ENSG00000167601(AXL),ENSG00000166341(DCHS1),ENSG00000125730(C3),ENSG00000131094(C1QL1),ENSG00000101311(FERMT1),ENSG00000179598(PLD6),ENSG00000184524(CEND1),ENSG00000067955(CBFB),	2.38662	0.00649529	0.0565686
GO:0030307	positive regulation of cell growth	biological_process	7	5	2	356	186	22554	ENSG00000121966(CXCR4),ENSG00000107562(CXCL12),ENSG00000145423(SFRP2),ENSG00000143546(S100A8),ENSG00000182149(IST1),	ENSG00000106683(LIMK1),ENSG00000175793(SFN),	2.38429	0.0230889	0.144467
GO:0070848	response to growth factor	biological_process	29	8	21	356	771	22554	ENSG00000133110(POSTN),ENSG00000000005(TNMD),ENSG00000101938(CHRDL1),ENSG00000170801(HTRA3),ENSG00000135486(HNRNPA1),ENSG00000148053(NTRK2),ENSG00000135744(AGT),ENSG00000145423(SFRP2),	ENSG00000137834(SMAD6),ENSG00000183779(ZNF703),ENSG00000150630(VEGFC),ENSG00000101311(FERMT1),ENSG00000168811(IL12A),ENSG00000177606(JUN),ENSG00000107984(DKK1),ENSG00000108175(ZMIZ1),ENSG00000160888(IER2),ENSG00000130513(GDF15),ENSG00000139318(DUSP6),ENSG00000163347(CLDN1),ENSG00000120738(EGR1),ENSG00000128016(ZFP36),ENSG00000168140(VASN),ENSG00000251493(FOXD1),ENSG00000125965(GDF5),ENSG000001668…	2.38296	2.86744e-05	0.00109236
GO:1904019	epithelial cell apoptotic process	biological_process	5	1	4	356	133	22554	ENSG00000171951(SCG2),	ENSG00000128016(ZFP36),ENSG00000111057(KRT18),ENSG00000170421(KRT8),ENSG00000173376(NDNF),	2.38173	0.0441069	0.241682
GO:0019083	viral transcription	biological_process	8	5	3	356	213	22554	ENSG00000163682(RPL9),ENSG00000161970(RPL26),ENSG00000177600(RPLP2),ENSG00000147604(RPL7),ENSG00000198918(RPL39),	ENSG00000128016(ZFP36),ENSG00000177606(JUN),ENSG00000129824(RPS4Y1),	2.37949	0.016997	0.116219
GO:1902532	negative regulation of intracellular signal transduction	biological_process	23	14	9	356	613	22554	ENSG00000113161(HMGCR),ENSG00000165140(FBP1),ENSG00000115956(PLEK),ENSG00000171867(PRNP),ENSG00000135744(AGT),ENSG00000107562(CXCL12),ENSG00000145423(SFRP2),ENSG00000101265(RASSF2),ENSG00000167851(CD300A),ENSG00000119782(FKBP1B),ENSG00000130203(APOE),ENSG00000176641(RNF152),ENSG00000100985(MMP9),ENSG00000213186(TRIM59),	ENSG00000136826(KLF4),ENSG00000034971(MYOC),ENSG00000128342(LIF),ENSG00000120885(CLU),ENSG00000186575(NF2),ENSG00000162772(ATF3),ENSG00000126368(NR1D1),ENSG00000139318(DUSP6),ENSG00000120875(DUSP4),	2.37706	0.000177177	0.00413413
GO:0006865	amino acid transport	biological_process	6	2	4	356	160	22554	ENSG00000148053(NTRK2),ENSG00000135744(AGT),	ENSG00000143867(OSR1),ENSG00000177542(SLC25A22),ENSG00000092068(SLC7A8),ENSG00000171492(LRRC8D),	2.37577	0.032353	0.188529
GO:0009914	hormone transport	biological_process	13	3	10	356	347	22554	ENSG00000113161(HMGCR),ENSG00000119782(FKBP1B),ENSG00000135744(AGT),	ENSG00000148926(ADM),ENSG00000126368(NR1D1),ENSG00000119714(GPR68),ENSG00000128342(LIF),ENSG00000185950(IRS2),ENSG00000251493(FOXD1),ENSG00000155897(ADCY8),ENSG00000011347(SYT7),ENSG00000196126(HLA-DRB1),ENSG00000147100(SLC16A2),	2.37349	0.00366444	0.0378613
GO:0097696	STAT cascade	biological_process	7	4	3	356	187	22554	ENSG00000261371(PECAM1),ENSG00000135744(AGT),ENSG00000167851(CD300A),ENSG00000111536(IL26),	ENSG00000186575(NF2),ENSG00000168811(IL12A),ENSG00000128342(LIF),	2.37154	0.0237575	0.14766
GO:0045596	negative regulation of cell differentiation	biological_process	31	12	19	356	830	22554	ENSG00000145423(SFRP2),ENSG00000185924(RTN4RL1),ENSG00000002933(TMEM176A),ENSG00000159189(C1QC),ENSG00000133110(POSTN),ENSG00000100985(MMP9),ENSG00000175324(LSM1),ENSG00000106565(TMEM176B),ENSG00000186480(INSIG1),ENSG00000164188(RANBP3L),ENSG00000164530(PI16),ENSG00000130203(APOE),	ENSG00000163975(MELTF),ENSG00000173334(TRIB1),ENSG00000125965(GDF5),ENSG00000172819(RARG),ENSG00000110092(CCND1),ENSG00000166831(RBPMS2),ENSG00000125845(BMP2),ENSG00000143867(OSR1),ENSG00000119714(GPR68),ENSG00000137834(SMAD6),ENSG00000151247(EIF4E),ENSG00000067955(CBFB),ENSG00000150630(VEGFC),ENSG00000169245(CXCL10),ENSG00000107984(DKK1),ENSG00000175602(CCDC85B),ENSG00000184292(TACSTD2),ENSG0000…	2.36623	1.81507e-05	0.000800347
GO:0042590	antigen processing and presentation of exogenous peptide antigen via MHC class I	biological_process	5	4	1	356	134	22554	ENSG00000150337(FCGR1A),ENSG00000165168(CYBB),ENSG00000158869(FCER1G),ENSG00000116701(NCF2),	ENSG00000234745(HLA-B),	2.36395	0.0454952	0.245683
GO:0042476	odontogenesis	biological_process	5	0	5	356	134	22554	-	ENSG00000143867(OSR1),ENSG00000186575(NF2),ENSG00000064195(DLX3),ENSG00000125845(BMP2),ENSG00000148926(ADM),	2.36395	0.0454952	0.245683
GO:0060333	interferon-gamma-mediated signaling pathway	biological_process	6	1	5	356	161	22554	ENSG00000150337(FCGR1A),	ENSG00000179583(CIITA),ENSG00000125148(MT2A),ENSG00000196126(HLA-DRB1),ENSG00000198502(HLA-DRB5),ENSG00000234745(HLA-B),	2.36102	0.0333201	0.192364
GO:0019221	cytokine-mediated signaling pathway	biological_process	36	14	22	356	966	22554	ENSG00000107562(CXCL12),ENSG00000121966(CXCR4),ENSG00000095970(TREM2),ENSG00000150337(FCGR1A),ENSG00000136167(LCP1),ENSG00000211896(IGHG1),ENSG00000165025(SYK),ENSG00000158869(FCER1G),ENSG00000124491(F13A1),ENSG00000100985(MMP9),ENSG00000129988(LBP),ENSG00000066336(SPI1),ENSG00000143761(ARF1),ENSG00000111536(IL26),	ENSG00000185950(IRS2),ENSG00000125148(MT2A),ENSG00000179583(CIITA),ENSG00000170421(KRT8),ENSG00000110092(CCND1),ENSG00000198502(HLA-DRB5),ENSG00000196126(HLA-DRB1),ENSG00000234745(HLA-B),ENSG00000243509(TNFRSF6B),ENSG00000169248(CXCL11),ENSG00000128342(LIF),ENSG00000111057(KRT18),ENSG00000149968(MMP3),ENSG00000067955(CBFB),ENSG00000168811(IL12A),ENSG00000100304(TTLL12),ENSG00000137496(IL18BP),ENS…	2.36102	4.45601e-06	0.000280378
GO:0046651	lymphocyte proliferation	biological_process	13	6	7	356	349	22554	ENSG00000115457(IGFBP2),ENSG00000167851(CD300A),ENSG00000165025(SYK),ENSG00000119782(FKBP1B),ENSG00000171867(PRNP),ENSG00000011600(TYROBP),	ENSG00000129465(RIPK3),ENSG00000124145(SDC4),ENSG00000146072(TNFRSF21),ENSG00000185950(IRS2),ENSG00000168811(IL12A),ENSG00000196126(HLA-DRB1),ENSG00000197646(PDCD1LG2),	2.35989	0.00385412	0.0394571
GO:0042089	cytokine biosynthetic process	biological_process	7	4	3	356	188	22554	ENSG00000011600(TYROBP),ENSG00000165025(SYK),ENSG00000129988(LBP),ENSG00000165168(CYBB),	ENSG00000136826(KLF4),ENSG00000120738(EGR1),ENSG00000128016(ZFP36),	2.35892	0.0244403	0.1514
GO:0009749	response to glucose	biological_process	8	2	6	356	215	22554	ENSG00000119782(FKBP1B),ENSG00000113161(HMGCR),	ENSG00000120738(EGR1),ENSG00000155897(ADCY8),ENSG00000119714(GPR68),ENSG00000196126(HLA-DRB1),ENSG00000126368(NR1D1),ENSG00000185950(IRS2),	2.35736	0.0179604	0.121471
GO:0045766	positive regulation of angiogenesis	biological_process	8	4	4	356	215	22554	ENSG00000165168(CYBB),ENSG00000145423(SFRP2),ENSG00000121966(CXCR4),ENSG00000197405(C5AR1),	ENSG00000150630(VEGFC),ENSG00000125730(C3),ENSG00000148926(ADM),ENSG00000136826(KLF4),	2.35736	0.0179604	0.121471
GO:0030178	negative regulation of Wnt signaling pathway	biological_process	9	3	6	356	242	22554	ENSG00000130203(APOE),ENSG00000115457(IGFBP2),ENSG00000145423(SFRP2),	ENSG00000101311(FERMT1),ENSG00000125845(BMP2),ENSG00000107984(DKK1),ENSG00000131668(BARX1),ENSG00000120738(EGR1),ENSG00000167779(IGFBP6),	2.35614	0.0132237	0.0961721
GO:1901652	response to peptide	biological_process	21	11	10	356	565	22554	ENSG00000095970(TREM2),ENSG00000107562(CXCL12),ENSG00000135744(AGT),ENSG00000106538(RARRES2),ENSG00000171867(PRNP),ENSG00000100985(MMP9),ENSG00000121769(FABP3),ENSG00000198523(PLN),ENSG00000149485(FADS1),ENSG00000115457(IGFBP2),ENSG00000165168(CYBB),	ENSG00000185950(IRS2),ENSG00000155897(ADCY8),ENSG00000167461(RAB8A),ENSG00000136826(KLF4),ENSG00000113739(STC2),ENSG00000149968(MMP3),ENSG00000129467(ADCY4),ENSG00000130513(GDF15),ENSG00000148926(ADM),ENSG00000120738(EGR1),	2.35475	0.000364895	0.00702204
GO:0019722	calcium-mediated signaling	biological_process	9	8	1	356	243	22554	ENSG00000165025(SYK),ENSG00000095970(TREM2),ENSG00000167476(JSRP1),ENSG00000121966(CXCR4),ENSG00000115956(PLEK),ENSG00000171867(PRNP),ENSG00000198523(PLN),ENSG00000119782(FKBP1B),	ENSG00000140563(MCTP2),	2.34644	0.0135806	0.0980044
GO:0042107	cytokine metabolic process	biological_process	7	4	3	356	189	22554	ENSG00000165168(CYBB),ENSG00000165025(SYK),ENSG00000129988(LBP),ENSG00000011600(TYROBP),	ENSG00000128016(ZFP36),ENSG00000120738(EGR1),ENSG00000136826(KLF4),	2.34644	0.0251373	0.154691
GO:0001763	morphogenesis of a branching structure	biological_process	8	2	6	356	216	22554	ENSG00000145423(SFRP2),ENSG00000135744(AGT),	ENSG00000168621(GDNF),ENSG00000125845(BMP2),ENSG00000184292(TACSTD2),ENSG00000166341(DCHS1),ENSG00000148926(ADM),ENSG00000251493(FOXD1),	2.34644	0.0184573	0.12349
GO:2001243	negative regulation of intrinsic apoptotic signaling pathway	biological_process	4	3	1	356	108	22554	ENSG00000145423(SFRP2),ENSG00000100985(MMP9),ENSG00000107562(CXCL12),	ENSG00000120885(CLU),	2.34644	0.0642122	0.32279
GO:0032943	mononuclear cell proliferation	biological_process	13	6	7	356	352	22554	ENSG00000171867(PRNP),ENSG00000119782(FKBP1B),ENSG00000165025(SYK),ENSG00000115457(IGFBP2),ENSG00000167851(CD300A),ENSG00000011600(TYROBP),	ENSG00000146072(TNFRSF21),ENSG00000124145(SDC4),ENSG00000129465(RIPK3),ENSG00000197646(PDCD1LG2),ENSG00000168811(IL12A),ENSG00000196126(HLA-DRB1),ENSG00000185950(IRS2),	2.33978	0.00415383	0.0413905
GO:0050806	positive regulation of synaptic transmission	biological_process	7	4	3	356	190	22554	ENSG00000011600(TYROBP),ENSG00000171867(PRNP),ENSG00000130203(APOE),ENSG00000148053(NTRK2),	ENSG00000011347(SYT7),ENSG00000155897(ADCY8),ENSG00000196549(MME),	2.33409	0.0258488	0.158027
GO:0030203	glycosaminoglycan metabolic process	biological_process	6	2	4	356	163	22554	ENSG00000123243(ITIH5),ENSG00000038427(VCAN),	ENSG00000124145(SDC4),ENSG00000173376(NDNF),ENSG00000112309(B3GAT2),ENSG00000188783(PRELP),	2.33205	0.0353153	0.201391
GO:0009611	response to wounding	biological_process	28	15	13	356	761	22554	ENSG00000138185(ENTPD1),ENSG00000158869(FCER1G),ENSG00000124491(F13A1),ENSG00000165025(SYK),ENSG00000185924(RTN4RL1),ENSG00000115956(PLEK),ENSG00000113161(HMGCR),ENSG00000076706(MCAM),ENSG00000121966(CXCR4),ENSG00000143546(S100A8),ENSG00000130203(APOE),ENSG00000119782(FKBP1B),ENSG00000011600(TYROBP),ENSG00000261371(PECAM1),ENSG00000133110(POSTN),	ENSG00000142949(PTPRF),ENSG00000136826(KLF4),ENSG00000128016(ZFP36),ENSG00000167601(AXL),ENSG00000163347(CLDN1),ENSG00000092445(TYRO3),ENSG00000124145(SDC4),ENSG00000197632(SERPINB2),ENSG00000148926(ADM),ENSG00000011347(SYT7),ENSG00000177606(JUN),ENSG00000185022(MAFF),ENSG00000173376(NDNF),	2.33103	5.64184e-05	0.00180539
GO:0010466	negative regulation of peptidase activity	biological_process	11	6	5	356	299	22554	ENSG00000123243(ITIH5),ENSG00000145423(SFRP2),ENSG00000100985(MMP9),ENSG00000135744(AGT),ENSG00000164530(PI16),ENSG00000171867(PRNP),	ENSG00000124102(PI3),ENSG00000175793(SFN),ENSG00000136826(KLF4),ENSG00000197632(SERPINB2),ENSG00000125730(C3),	2.33075	0.0077803	0.0648358
GO:0042493	response to drug	biological_process	16	8	8	356	435	22554	ENSG00000121966(CXCR4),ENSG00000121769(FABP3),ENSG00000145423(SFRP2),ENSG00000167641(PPP1R14A),ENSG00000165140(FBP1),ENSG00000115457(IGFBP2),ENSG00000165168(CYBB),ENSG00000171867(PRNP),	ENSG00000125148(MT2A),ENSG00000150630(VEGFC),ENSG00000110092(CCND1),ENSG00000177606(JUN),ENSG00000110628(SLC22A18),ENSG00000139318(DUSP6),ENSG00000163347(CLDN1),ENSG00000175592(FOSL1),	2.33026	0.00178406	0.0226547
GO:1904018	positive regulation of vasculature development	biological_process	9	4	5	356	245	22554	ENSG00000165168(CYBB),ENSG00000121966(CXCR4),ENSG00000197405(C5AR1),ENSG00000145423(SFRP2),	ENSG00000120738(EGR1),ENSG00000125730(C3),ENSG00000148926(ADM),ENSG00000136826(KLF4),ENSG00000150630(VEGFC),	2.32729	0.0143168	0.102263
GO:0006897	endocytosis	biological_process	35	23	12	356	953	22554	ENSG00000211598(IGKV4-1),ENSG00000211895(IGHA1),ENSG00000095970(TREM2),ENSG00000130208(APOC1),ENSG00000211677(IGLC2),ENSG00000211893(IGHG2),ENSG00000150337(FCGR1A),ENSG00000038945(MSR1),ENSG00000019169(MARCO),ENSG00000165025(SYK),ENSG00000000938(FGR),ENSG00000211896(IGHG1),ENSG00000158869(FCER1G),ENSG00000116701(NCF2),ENSG00000011600(TYROBP),ENSG00000261371(PECAM1),ENSG00000211679(IGLC3),ENSG0000…	ENSG00000198794(SCAMP5),ENSG00000106683(LIMK1),ENSG00000174791(RIN1),ENSG00000120885(CLU),ENSG00000107984(DKK1),ENSG00000011347(SYT7),ENSG00000138131(LOXL4),ENSG00000092445(TYRO3),ENSG00000125730(C3),ENSG00000168077(SCARA3),ENSG00000148926(ADM),ENSG00000167601(AXL),	2.32674	8.1009e-06	0.000449159
GO:0042698	ovulation cycle	biological_process	4	0	4	356	109	22554	-	ENSG00000167601(AXL),ENSG00000092445(TYRO3),ENSG00000154734(ADAMTS1),ENSG00000120738(EGR1),	2.32491	0.0663286	0.330757
GO:0001841	neural tube formation	biological_process	4	1	3	356	109	22554	ENSG00000145423(SFRP2),	ENSG00000148926(ADM),ENSG00000172819(RARG),ENSG00000124145(SDC4),	2.32491	0.0663286	0.330757
GO:0010657	muscle cell apoptotic process	biological_process	4	3	1	356	109	22554	ENSG00000145423(SFRP2),ENSG00000135744(AGT),ENSG00000113161(HMGCR),	ENSG00000168811(IL12A),	2.32491	0.0663286	0.330757
GO:1904062	regulation of cation transmembrane transport	biological_process	13	9	4	356	355	22554	ENSG00000119782(FKBP1B),ENSG00000143761(ARF1),ENSG00000171867(PRNP),ENSG00000135744(AGT),ENSG00000167476(JSRP1),ENSG00000152049(KCNE4),ENSG00000095970(TREM2),ENSG00000100985(MMP9),ENSG00000198523(PLN),	ENSG00000169248(CXCL11),ENSG00000099625(CBARP),ENSG00000143867(OSR1),ENSG00000169245(CXCL10),	2.32	0.00447256	0.0434832
GO:0007167	enzyme linked receptor protein signaling pathway	biological_process	42	16	26	356	1148	22554	ENSG00000138071(ACTR2),ENSG00000101938(CHRDL1),ENSG00000000005(TNMD),ENSG00000116701(NCF2),ENSG00000106538(RARRES2),ENSG00000165025(SYK),ENSG00000135744(AGT),ENSG00000165168(CYBB),ENSG00000148053(NTRK2),ENSG00000135486(HNRNPA1),ENSG00000170801(HTRA3),ENSG00000115457(IGFBP2),ENSG00000100985(MMP9),ENSG00000000938(FGR),ENSG00000101265(RASSF2),ENSG00000145423(SFRP2),	ENSG00000120738(EGR1),ENSG00000043143(JADE2),ENSG00000168140(VASN),ENSG00000092445(TYRO3),ENSG00000164283(ESM1),ENSG00000108175(ZMIZ1),ENSG00000107984(DKK1),ENSG00000168811(IL12A),ENSG00000183779(ZNF703),ENSG00000142949(PTPRF),ENSG00000167779(IGFBP6),ENSG00000166831(RBPMS2),ENSG00000168874(ATOH8),ENSG00000125965(GDF5),ENSG00000251493(FOXD1),ENSG00000167601(AXL),ENSG00000130513(GDF15),ENSG00000177…	2.31783	1.25871e-06	0.000103658
GO:0097191	extrinsic apoptotic signaling pathway	biological_process	9	3	6	356	246	22554	ENSG00000135744(AGT),ENSG00000145423(SFRP2),ENSG00000171951(SCG2),	ENSG00000148841(ITPRIP),ENSG00000170421(KRT8),ENSG00000162772(ATF3),ENSG00000111057(KRT18),ENSG00000168811(IL12A),ENSG00000168621(GDNF),	2.31783	0.0146963	0.104309
GO:0006612	protein targeting to membrane	biological_process	8	7	1	356	219	22554	ENSG00000177600(RPLP2),ENSG00000147604(RPL7),ENSG00000198918(RPL39),ENSG00000100335(MIEF1),ENSG00000161970(RPL26),ENSG00000163682(RPL9),ENSG00000171867(PRNP),	ENSG00000129824(RPS4Y1),	2.3143	0.0200105	0.130757
GO:0051707	response to other organism	biological_process	45	22	23	356	1232	22554	ENSG00000095970(TREM2),ENSG00000211895(IGHA1),ENSG00000133063(CHIT1),ENSG00000158869(FCER1G),ENSG00000090382(LYZ),ENSG00000000938(FGR),ENSG00000211896(IGHG1),ENSG00000197405(C5AR1),ENSG00000102575(ACP5),ENSG00000129988(LBP),ENSG00000198918(RPL39),ENSG00000211893(IGHG2),ENSG00000211677(IGLC2),ENSG00000121966(CXCR4),ENSG00000107562(CXCL12),ENSG00000165025(SYK),ENSG00000143341(HMCN1),ENSG00000112799…	ENSG00000234745(HLA-B),ENSG00000173334(TRIB1),ENSG00000170421(KRT8),ENSG00000125845(BMP2),ENSG00000169248(CXCL11),ENSG00000124875(CXCL6),ENSG00000124102(PI3),ENSG00000177606(JUN),ENSG00000137309(HMGA1),ENSG00000137834(SMAD6),ENSG00000128016(ZFP36),ENSG00000167601(AXL),ENSG00000125730(C3),ENSG00000148926(ADM),ENSG00000197646(PDCD1LG2),ENSG00000196126(HLA-DRB1),ENSG00000175592(FOSL1),ENSG0000012088…	2.31406	5.73564e-07	5.94808e-05
GO:0010975	regulation of neuron projection development	biological_process	19	12	7	356	521	22554	ENSG00000137285(TUBB2B),ENSG00000182149(IST1),ENSG00000130203(APOE),ENSG00000119782(FKBP1B),ENSG00000148053(NTRK2),ENSG00000143761(ARF1),ENSG00000138071(ACTR2),ENSG00000185924(RTN4RL1),ENSG00000145423(SFRP2),ENSG00000107562(CXCL12),ENSG00000121966(CXCR4),ENSG00000135744(AGT),	ENSG00000172260(NEGR1),ENSG00000173376(NDNF),ENSG00000107984(DKK1),ENSG00000142949(PTPRF),ENSG00000136826(KLF4),ENSG00000146555(SDK1),ENSG00000106683(LIMK1),	2.31041	0.000827495	0.0125582
GO:0043207	response to external biotic stimulus	biological_process	45	22	23	356	1234	22554	ENSG00000112799(LY86),ENSG00000106538(RARRES2),ENSG00000165025(SYK),ENSG00000143341(HMCN1),ENSG00000211893(IGHG2),ENSG00000211677(IGLC2),ENSG00000121966(CXCR4),ENSG00000107562(CXCL12),ENSG00000143761(ARF1),ENSG00000143546(S100A8),ENSG00000211679(IGLC3),ENSG00000090382(LYZ),ENSG00000158869(FCER1G),ENSG00000133063(CHIT1),ENSG00000102575(ACP5),ENSG00000211896(IGHG1),ENSG00000197405(C5AR1),ENSG000000…	ENSG00000120885(CLU),ENSG00000175592(FOSL1),ENSG00000196126(HLA-DRB1),ENSG00000197646(PDCD1LG2),ENSG00000163347(CLDN1),ENSG00000126368(NR1D1),ENSG00000137496(IL18BP),ENSG00000168811(IL12A),ENSG00000169245(CXCL10),ENSG00000125845(BMP2),ENSG00000169248(CXCL11),ENSG00000234745(HLA-B),ENSG00000170421(KRT8),ENSG00000173334(TRIB1),ENSG00000167601(AXL),ENSG00000128016(ZFP36),ENSG00000125730(C3),ENSG0000…	2.31031	5.98765e-07	5.98765e-05
GO:0060560	developmental growth involved in morphogenesis	biological_process	9	6	3	356	247	22554	ENSG00000107562(CXCL12),ENSG00000121966(CXCR4),ENSG00000133110(POSTN),ENSG00000145423(SFRP2),ENSG00000130203(APOE),ENSG00000182149(IST1),	ENSG00000106683(LIMK1),ENSG00000172819(RARG),ENSG00000043143(JADE2),	2.30844	0.0150835	0.106115
GO:0002460	adaptive immune response based on somatic recombination of immune receptors built from immunoglobulin superfamily domains	biological_process	18	11	7	356	494	22554	ENSG00000211893(IGHG2),ENSG00000173369(C1QB),ENSG00000211679(IGLC3),ENSG00000211677(IGLC2),ENSG00000109861(CTSC),ENSG00000211895(IGHA1),ENSG00000211598(IGKV4-1),ENSG00000158869(FCER1G),ENSG00000159189(C1QC),ENSG00000211896(IGHG1),ENSG00000173372(C1QA),	ENSG00000137496(IL18BP),ENSG00000196126(HLA-DRB1),ENSG00000234745(HLA-B),ENSG00000168811(IL12A),ENSG00000120885(CLU),ENSG00000129465(RIPK3),ENSG00000125730(C3),	2.30844	0.00111099	0.0158308
GO:0001764	neuron migration	biological_process	6	4	2	356	165	22554	ENSG00000148053(NTRK2),ENSG00000107562(CXCL12),ENSG00000137285(TUBB2B),ENSG00000121966(CXCR4),	ENSG00000167601(AXL),ENSG00000173376(NDNF),	2.30378	0.037393	0.212374
GO:0071363	cellular response to growth factor stimulus	biological_process	27	8	19	356	743	22554	ENSG00000148053(NTRK2),ENSG00000170801(HTRA3),ENSG00000135486(HNRNPA1),ENSG00000101938(CHRDL1),ENSG00000000005(TNMD),ENSG00000133110(POSTN),ENSG00000145423(SFRP2),ENSG00000135744(AGT),	ENSG00000168140(VASN),ENSG00000120738(EGR1),ENSG00000128016(ZFP36),ENSG00000163347(CLDN1),ENSG00000130513(GDF15),ENSG00000108175(ZMIZ1),ENSG00000107984(DKK1),ENSG00000177606(JUN),ENSG00000101311(FERMT1),ENSG00000168811(IL12A),ENSG00000150630(VEGFC),ENSG00000183779(ZNF703),ENSG00000137834(SMAD6),ENSG00000125845(BMP2),ENSG00000127418(FGFRL1),ENSG00000136826(KLF4),ENSG00000166831(RBPMS2),ENSG0000012…	2.30223	9.20736e-05	0.00255253
GO:0051480	regulation of cytosolic calcium ion concentration	biological_process	14	9	5	356	386	22554	ENSG00000198523(PLN),ENSG00000135744(AGT),ENSG00000121966(CXCR4),ENSG00000187474(FPR3),ENSG00000167476(JSRP1),ENSG00000119782(FKBP1B),ENSG00000171867(PRNP),ENSG00000169442(CD52),ENSG00000197405(C5AR1),	ENSG00000155897(ADCY8),ENSG00000169245(CXCL10),ENSG00000169248(CXCL11),ENSG00000161714(PLCD3),ENSG00000148926(ADM),	2.29781	0.00364904	0.0378419
GO:2001257	regulation of cation channel activity	biological_process	7	6	1	356	193	22554	ENSG00000152049(KCNE4),ENSG00000167476(JSRP1),ENSG00000095970(TREM2),ENSG00000100985(MMP9),ENSG00000119782(FKBP1B),ENSG00000198523(PLN),	ENSG00000099625(CBARP),	2.29781	0.0280715	0.16958
GO:0030855	epithelial cell differentiation	biological_process	31	7	24	356	855	22554	ENSG00000134757(DSG3),ENSG00000121966(CXCR4),ENSG00000100985(MMP9),ENSG00000000005(TNMD),ENSG00000261371(PECAM1),ENSG00000046604(DSG2),ENSG00000198848(CES1),	ENSG00000172819(RARG),ENSG00000170421(KRT8),ENSG00000110092(CCND1),ENSG00000168874(ATOH8),ENSG00000136826(KLF4),ENSG00000131668(BARX1),ENSG00000143867(OSR1),ENSG00000186575(NF2),ENSG00000064195(DLX3),ENSG00000125845(BMP2),ENSG00000128342(LIF),ENSG00000183779(ZNF703),ENSG00000185022(MAFF),ENSG00000067955(CBFB),ENSG00000111057(KRT18),ENSG00000171345(KRT19),ENSG00000124102(PI3),ENSG00000177606(JUN),…	2.29704	3.17387e-05	0.00118491
GO:0044774	mitotic DNA integrity checkpoint	biological_process	5	1	4	356	138	22554	ENSG00000161970(RPL26),	ENSG00000092853(CLSPN),ENSG00000197774(EME2),ENSG00000110092(CCND1),ENSG00000175793(SFN),	2.29543	0.0513411	0.271749
GO:0019932	second-messenger-mediated signaling	biological_process	13	10	3	356	359	22554	ENSG00000167476(JSRP1),ENSG00000095970(TREM2),ENSG00000121966(CXCR4),ENSG00000135744(AGT),ENSG00000198523(PLN),ENSG00000165025(SYK),ENSG00000115956(PLEK),ENSG00000130203(APOE),ENSG00000171867(PRNP),ENSG00000119782(FKBP1B),	ENSG00000173376(NDNF),ENSG00000140563(MCTP2),ENSG00000148926(ADM),	2.29415	0.00492867	0.0470197
GO:0032147	activation of protein kinase activity	biological_process	13	6	7	356	359	22554	ENSG00000165025(SYK),ENSG00000197405(C5AR1),ENSG00000167851(CD300A),ENSG00000171867(PRNP),ENSG00000121966(CXCR4),ENSG00000135744(AGT),	ENSG00000130513(GDF15),ENSG00000092853(CLSPN),ENSG00000139318(DUSP6),ENSG00000129465(RIPK3),ENSG00000125845(BMP2),ENSG00000129467(ADCY4),ENSG00000155897(ADCY8),	2.29415	0.00492867	0.0470197
GO:0006694	steroid biosynthetic process	biological_process	8	4	4	356	221	22554	ENSG00000130203(APOE),ENSG00000198848(CES1),ENSG00000186480(INSIG1),ENSG00000113161(HMGCR),	ENSG00000120738(EGR1),ENSG00000125845(BMP2),ENSG00000126368(NR1D1),ENSG00000148926(ADM),	2.29336	0.0210992	0.1355
GO:0034097	response to cytokine	biological_process	51	18	33	356	1409	22554	ENSG00000158869(FCER1G),ENSG00000124491(F13A1),ENSG00000211896(IGHG1),ENSG00000102575(ACP5),ENSG00000136167(LCP1),ENSG00000150337(FCGR1A),ENSG00000095970(TREM2),ENSG00000111536(IL26),ENSG00000129988(LBP),ENSG00000066336(SPI1),ENSG00000133110(POSTN),ENSG00000100985(MMP9),ENSG00000162511(LAPTM5),ENSG00000165025(SYK),ENSG00000107562(CXCL12),ENSG00000121966(CXCR4),ENSG00000143761(ARF1),ENSG0000013807…	ENSG00000146072(TNFRSF21),ENSG00000128342(LIF),ENSG00000136826(KLF4),ENSG00000243509(TNFRSF6B),ENSG00000169248(CXCL11),ENSG00000198502(HLA-DRB5),ENSG00000234745(HLA-B),ENSG00000185950(IRS2),ENSG00000125148(MT2A),ENSG00000170421(KRT8),ENSG00000172819(RARG),ENSG00000167601(AXL),ENSG00000128016(ZFP36),ENSG00000197632(SERPINB2),ENSG00000100304(TTLL12),ENSG00000124875(CXCL6),ENSG00000177606(JUN),ENSG0…	2.29315	1.44646e-07	2.45461e-05
GO:0007160	cell-matrix adhesion	biological_process	9	4	5	356	249	22554	ENSG00000133110(POSTN),ENSG00000046653(GPM6B),ENSG00000261371(PECAM1),ENSG00000106823(ECM2),	ENSG00000124145(SDC4),ENSG00000086548(CEACAM6),ENSG00000186575(NF2),ENSG00000034971(MYOC),ENSG00000101311(FERMT1),	2.2899	0.0158815	0.110343
GO:0006887	exocytosis	biological_process	37	25	12	356	1024	22554	ENSG00000108774(RAB5C),ENSG00000261371(PECAM1),ENSG00000100985(MMP9),ENSG00000182149(IST1),ENSG00000165168(CYBB),ENSG00000173930(SLCO4C1),ENSG00000109861(CTSC),ENSG00000102837(OLFM4),ENSG00000158869(FCER1G),ENSG00000090382(LYZ),ENSG00000124491(F13A1),ENSG00000133063(CHIT1),ENSG00000197405(C5AR1),ENSG00000115956(PLEK),ENSG00000000938(FGR),ENSG00000138071(ACTR2),ENSG00000011600(TYROBP),ENSG00000143…	ENSG00000011347(SYT7),ENSG00000150630(VEGFC),ENSG00000125730(C3),ENSG00000234745(HLA-B),ENSG00000198113(TOR4A),ENSG00000086548(CEACAM6),ENSG00000099625(CBARP),ENSG00000124145(SDC4),ENSG00000196549(MME),ENSG00000198794(SCAMP5),ENSG00000120885(CLU),ENSG00000167461(RAB8A),	2.28916	6.62193e-06	0.000378396
GO:0001501	skeletal system development	biological_process	20	9	11	356	554	22554	ENSG00000145423(SFRP2),ENSG00000101265(RASSF2),ENSG00000102575(ACP5),ENSG00000038427(VCAN),ENSG00000000938(FGR),ENSG00000011600(TYROBP),ENSG00000100985(MMP9),ENSG00000186480(INSIG1),ENSG00000164188(RANBP3L),	ENSG00000172819(RARG),ENSG00000125965(GDF5),ENSG00000188783(PRELP),ENSG00000127418(FGFRL1),ENSG00000034971(MYOC),ENSG00000125845(BMP2),ENSG00000119714(GPR68),ENSG00000143867(OSR1),ENSG00000069011(PITX1),ENSG00000168077(SCARA3),ENSG00000166341(DCHS1),	2.28715	0.00070735	0.0112854
GO:0071345	cellular response to cytokine stimulus	biological_process	47	17	30	356	1306	22554	ENSG00000095970(TREM2),ENSG00000136167(LCP1),ENSG00000150337(FCGR1A),ENSG00000211896(IGHG1),ENSG00000124491(F13A1),ENSG00000158869(FCER1G),ENSG00000133110(POSTN),ENSG00000100985(MMP9),ENSG00000066336(SPI1),ENSG00000129988(LBP),ENSG00000111536(IL26),ENSG00000121966(CXCR4),ENSG00000107562(CXCL12),ENSG00000162511(LAPTM5),ENSG00000165025(SYK),ENSG00000138071(ACTR2),ENSG00000143761(ARF1),	ENSG00000170421(KRT8),ENSG00000185950(IRS2),ENSG00000125148(MT2A),ENSG00000172819(RARG),ENSG00000198502(HLA-DRB5),ENSG00000234745(HLA-B),ENSG00000169248(CXCL11),ENSG00000136826(KLF4),ENSG00000243509(TNFRSF6B),ENSG00000128342(LIF),ENSG00000146072(TNFRSF21),ENSG00000149968(MMP3),ENSG00000067955(CBFB),ENSG00000111057(KRT18),ENSG00000150630(VEGFC),ENSG00000100304(TTLL12),ENSG00000124875(CXCL6),ENSG00…	2.27997	4.97763e-07	6.05972e-05
GO:0030018	Z disc	cellular_component	5	2	3	356	139	22554	ENSG00000170681(CAVIN4),ENSG00000119782(FKBP1B),	ENSG00000171345(KRT19),ENSG00000170421(KRT8),ENSG00000158022(TRIM63),	2.27892	0.0528769	0.278038
GO:1902807	negative regulation of cell cycle G1/S phase transition	biological_process	5	2	3	356	139	22554	ENSG00000099994(SUSD2),ENSG00000161970(RPL26),	ENSG00000110092(CCND1),ENSG00000175793(SFN),ENSG00000136826(KLF4),	2.27892	0.0528769	0.278038
GO:0048608	reproductive structure development	biological_process	16	1	15	356	445	22554	ENSG00000145423(SFRP2),	ENSG00000143867(OSR1),ENSG00000113739(STC2),ENSG00000175592(FOSL1),ENSG00000128342(LIF),ENSG00000064195(DLX3),ENSG00000167601(AXL),ENSG00000092445(TYRO3),ENSG00000148926(ADM),ENSG00000161714(PLCD3),ENSG00000154734(ADAMTS1),ENSG00000196549(MME),ENSG00000110092(CCND1),ENSG00000171345(KRT19),ENSG00000172819(RARG),ENSG00000170421(KRT8),	2.27789	0.0022569	0.0272385
GO:0007610	behavior	biological_process	23	7	16	356	640	22554	ENSG00000113161(HMGCR),ENSG00000171867(PRNP),ENSG00000107562(CXCL12),ENSG00000135744(AGT),ENSG00000130203(APOE),ENSG00000148053(NTRK2),ENSG00000138071(ACTR2),	ENSG00000174791(RIN1),ENSG00000175592(FOSL1),ENSG00000184524(CEND1),ENSG00000146555(SDK1),ENSG00000155897(ADCY8),ENSG00000113296(THBS4),ENSG00000196549(MME),ENSG00000130513(GDF15),ENSG00000126368(NR1D1),ENSG00000131094(C1QL1),ENSG00000120738(EGR1),ENSG00000172260(NEGR1),ENSG00000151247(EIF4E),ENSG00000107984(DKK1),ENSG00000177606(JUN),ENSG00000168621(GDNF),	2.27678	0.000328609	0.00652556
GO:0002683	negative regulation of immune system process	biological_process	22	9	13	356	614	22554	ENSG00000107562(CXCL12),ENSG00000000938(FGR),ENSG00000171867(PRNP),ENSG00000159189(C1QC),ENSG00000158869(FCER1G),ENSG00000002933(TMEM176A),ENSG00000011600(TYROBP),ENSG00000106565(TMEM176B),ENSG00000167851(CD300A),	ENSG00000173334(TRIB1),ENSG00000197646(PDCD1LG2),ENSG00000234745(HLA-B),ENSG00000196126(HLA-DRB1),ENSG00000119714(GPR68),ENSG00000146072(TNFRSF21),ENSG00000067955(CBFB),ENSG00000100304(TTLL12),ENSG00000124145(SDC4),ENSG00000092445(TYRO3),ENSG00000126368(NR1D1),ENSG00000128016(ZFP36),ENSG00000167601(AXL),	2.27001	0.000449967	0.00812843
GO:0042063	gliogenesis	biological_process	12	6	6	356	335	22554	ENSG00000173372(C1QA),ENSG00000197405(C5AR1),ENSG00000143546(S100A8),ENSG00000148053(NTRK2),ENSG00000095970(TREM2),ENSG00000121966(CXCR4),	ENSG00000120885(CLU),ENSG00000186575(NF2),ENSG00000128342(LIF),ENSG00000125845(BMP2),ENSG00000034971(MYOC),ENSG00000146072(TNFRSF21),	2.26939	0.00716887	0.0609191
GO:0045321	leukocyte activation	biological_process	56	34	22	356	1564	22554	ENSG00000109861(CTSC),ENSG00000095970(TREM2),ENSG00000211895(IGHA1),ENSG00000102837(OLFM4),ENSG00000173930(SLCO4C1),ENSG00000136167(LCP1),ENSG00000211896(IGHG1),ENSG00000197405(C5AR1),ENSG00000173372(C1QA),ENSG00000000938(FGR),ENSG00000090382(LYZ),ENSG00000158869(FCER1G),ENSG00000026751(SLAMF7),ENSG00000133063(CHIT1),ENSG00000261371(PECAM1),ENSG00000100985(MMP9),ENSG00000108774(RAB5C),ENSG0000011…	ENSG00000185950(IRS2),ENSG00000234745(HLA-B),ENSG00000086548(CEACAM6),ENSG00000177283(FZD8),ENSG00000146072(TNFRSF21),ENSG00000067955(CBFB),ENSG00000177606(JUN),ENSG00000124875(CXCL6),ENSG00000125730(C3),ENSG00000129465(RIPK3),ENSG00000167601(AXL),ENSG00000196126(HLA-DRB1),ENSG00000196549(MME),ENSG00000197646(PDCD1LG2),ENSG00000131188(PRR7),ENSG00000120885(CLU),ENSG00000168811(IL12A),ENSG00000108…	2.26843	5.35566e-08	1.07113e-05
GO:0050767	regulation of neurogenesis	biological_process	31	14	17	356	866	22554	ENSG00000137285(TUBB2B),ENSG00000130203(APOE),ENSG00000182149(IST1),ENSG00000143761(ARF1),ENSG00000148053(NTRK2),ENSG00000119782(FKBP1B),ENSG00000175324(LSM1),ENSG00000138071(ACTR2),ENSG00000185924(RTN4RL1),ENSG00000145423(SFRP2),ENSG00000095970(TREM2),ENSG00000135744(AGT),ENSG00000107562(CXCL12),ENSG00000121966(CXCR4),	ENSG00000043143(JADE2),ENSG00000146618(FERD3L),ENSG00000150630(VEGFC),ENSG00000172260(NEGR1),ENSG00000151247(EIF4E),ENSG00000173376(NDNF),ENSG00000107984(DKK1),ENSG00000142949(PTPRF),ENSG00000136826(KLF4),ENSG00000186575(NF2),ENSG00000146072(TNFRSF21),ENSG00000125845(BMP2),ENSG00000128342(LIF),ENSG00000125965(GDF5),ENSG00000146555(SDK1),ENSG00000106683(LIMK1),ENSG00000196549(MME),	2.26787	4.02488e-05	0.00140871
GO:0030670	phagocytic vesicle membrane	cellular_component	4	1	3	356	112	22554	ENSG00000165168(CYBB),	ENSG00000167461(RAB8A),ENSG00000234745(HLA-B),ENSG00000011347(SYT7),	2.26264	0.0729356	0.357027
GO:0006910	phagocytosis, recognition	biological_process	5	5	0	356	140	22554	ENSG00000211896(IGHG1),ENSG00000211679(IGLC3),ENSG00000211677(IGLC2),ENSG00000211895(IGHA1),ENSG00000211893(IGHG2),	-	2.26264	0.0544427	0.283873
GO:0051087	chaperone binding	molecular_function	4	2	2	356	112	22554	ENSG00000171867(PRNP),ENSG00000109861(CTSC),	ENSG00000120885(CLU),ENSG00000234745(HLA-B),	2.26264	0.0729356	0.357027
GO:0021915	neural tube development	biological_process	6	1	5	356	168	22554	ENSG00000145423(SFRP2),	ENSG00000146618(FERD3L),ENSG00000172819(RARG),ENSG00000124145(SDC4),ENSG00000166341(DCHS1),ENSG00000148926(ADM),	2.26264	0.0406677	0.226832
GO:0061458	reproductive system development	biological_process	16	1	15	356	449	22554	ENSG00000145423(SFRP2),	ENSG00000161714(PLCD3),ENSG00000148926(ADM),ENSG00000092445(TYRO3),ENSG00000128342(LIF),ENSG00000064195(DLX3),ENSG00000167601(AXL),ENSG00000113739(STC2),ENSG00000143867(OSR1),ENSG00000175592(FOSL1),ENSG00000170421(KRT8),ENSG00000171345(KRT19),ENSG00000172819(RARG),ENSG00000196549(MME),ENSG00000110092(CCND1),ENSG00000154734(ADAMTS1),	2.2576	0.00247376	0.0288606
GO:0045765	regulation of angiogenesis	biological_process	15	6	9	356	421	22554	ENSG00000165168(CYBB),ENSG00000197405(C5AR1),ENSG00000135744(AGT),ENSG00000121966(CXCR4),ENSG00000145423(SFRP2),ENSG00000000005(TNMD),	ENSG00000136826(KLF4),ENSG00000125730(C3),ENSG00000101230(ISM1),ENSG00000148926(ADM),ENSG00000168811(IL12A),ENSG00000169245(CXCL10),ENSG00000113296(THBS4),ENSG00000154734(ADAMTS1),ENSG00000150630(VEGFC),	2.25727	0.00326058	0.0352495
GO:0031098	stress-activated protein kinase signaling cascade	biological_process	12	7	5	356	337	22554	ENSG00000101265(RASSF2),ENSG00000118113(MMP8),ENSG00000145423(SFRP2),ENSG00000135744(AGT),ENSG00000165025(SYK),ENSG00000113161(HMGCR),ENSG00000111536(IL26),	ENSG00000173334(TRIB1),ENSG00000107984(DKK1),ENSG00000128016(ZFP36),ENSG00000177283(FZD8),ENSG00000125845(BMP2),	2.25593	0.00751948	0.0628494
GO:0031175	neuron projection development	biological_process	37	14	23	356	1040	22554	ENSG00000185924(RTN4RL1),ENSG00000145423(SFRP2),ENSG00000137285(TUBB2B),ENSG00000148053(NTRK2),ENSG00000119782(FKBP1B),ENSG00000130203(APOE),ENSG00000182149(IST1),ENSG00000133110(POSTN),ENSG00000121966(CXCR4),ENSG00000107562(CXCL12),ENSG00000135744(AGT),ENSG00000143761(ARF1),ENSG00000046653(GPM6B),ENSG00000138071(ACTR2),	ENSG00000136826(KLF4),ENSG00000146072(TNFRSF21),ENSG00000034971(MYOC),ENSG00000185950(IRS2),ENSG00000166924(NYAP1),ENSG00000171246(NPTX1),ENSG00000148926(ADM),ENSG00000172260(NEGR1),ENSG00000095713(CRTAC1),ENSG00000258947(TUBB3),ENSG00000168621(GDNF),ENSG00000177606(JUN),ENSG00000167461(RAB8A),ENSG00000142949(PTPRF),ENSG00000106683(LIMK1),ENSG00000251493(FOXD1),ENSG00000146555(SDK1),ENSG000001241…	2.25394	9.28705e-06	0.000500072
GO:0006935	chemotaxis	biological_process	25	13	12	356	703	22554	ENSG00000143546(S100A8),ENSG00000137285(TUBB2B),ENSG00000129988(LBP),ENSG00000158869(FCER1G),ENSG00000197405(C5AR1),ENSG00000165025(SYK),ENSG00000106538(RARRES2),ENSG00000171951(SCG2),ENSG00000187474(FPR3),ENSG00000107562(CXCL12),ENSG00000121966(CXCR4),ENSG00000146070(PLA2G7),ENSG00000095970(TREM2),	ENSG00000168811(IL12A),ENSG00000168621(GDNF),ENSG00000258947(TUBB3),ENSG00000124875(CXCL6),ENSG00000169245(CXCL10),ENSG00000058085(LAMC2),ENSG00000150630(VEGFC),ENSG00000175592(FOSL1),ENSG00000169248(CXCL11),ENSG00000113296(THBS4),ENSG00000185950(IRS2),ENSG00000251493(FOXD1),	2.25298	0.000223321	0.00480999
GO:0060401	cytosolic calcium ion transport	biological_process	7	4	3	356	197	22554	ENSG00000171867(PRNP),ENSG00000119782(FKBP1B),ENSG00000198523(PLN),ENSG00000167476(JSRP1),	ENSG00000169245(CXCL10),ENSG00000169248(CXCL11),ENSG00000161714(PLCD3),	2.25115	0.0312474	0.184002
GO:0050728	negative regulation of inflammatory response	biological_process	7	2	5	356	197	22554	ENSG00000102575(ACP5),ENSG00000130203(APOE),	ENSG00000126368(NR1D1),ENSG00000136826(KLF4),ENSG00000092445(TYRO3),ENSG00000196126(HLA-DRB1),ENSG00000128016(ZFP36),	2.25115	0.0312474	0.184002
GO:0050715	positive regulation of cytokine secretion	biological_process	7	5	2	356	197	22554	ENSG00000111536(IL26),ENSG00000133110(POSTN),ENSG00000118113(MMP8),ENSG00000165025(SYK),ENSG00000000938(FGR),	ENSG00000101311(FERMT1),ENSG00000198794(SCAMP5),	2.25115	0.0312474	0.184002
GO:0045995	regulation of embryonic development	biological_process	5	1	4	356	141	22554	ENSG00000145423(SFRP2),	ENSG00000168621(GDNF),ENSG00000143867(OSR1),ENSG00000107984(DKK1),ENSG00000136826(KLF4),	2.24659	0.056039	0.291382
GO:0070374	positive regulation of ERK1 and ERK2 cascade	biological_process	9	6	3	356	254	22554	ENSG00000019169(MARCO),ENSG00000111536(IL26),ENSG00000130203(APOE),ENSG00000113161(HMGCR),ENSG00000197405(C5AR1),ENSG00000095970(TREM2),	ENSG00000196126(HLA-DRB1),ENSG00000125845(BMP2),ENSG00000177606(JUN),	2.24482	0.0180185	0.121571
GO:0042127	regulation of cell proliferation	biological_process	68	21	47	356	1920	22554	ENSG00000171951(SCG2),ENSG00000145423(SFRP2),ENSG00000197405(C5AR1),ENSG00000113161(HMGCR),ENSG00000000938(FGR),ENSG00000121769(FABP3),ENSG00000100985(MMP9),ENSG00000148053(NTRK2),ENSG00000130203(APOE),ENSG00000111536(IL26),ENSG00000115457(IGFBP2),ENSG00000107562(CXCL12),ENSG00000135744(AGT),ENSG00000171867(PRNP),ENSG00000165025(SYK),ENSG00000180616(SSTR2),ENSG00000011600(TYROBP),ENSG00000000005(…	ENSG00000173334(TRIB1),ENSG00000185950(IRS2),ENSG00000172819(RARG),ENSG00000162772(ATF3),ENSG00000146072(TNFRSF21),ENSG00000125845(BMP2),ENSG00000128342(LIF),ENSG00000127418(FGFRL1),ENSG00000136826(KLF4),ENSG00000169248(CXCL11),ENSG00000086548(CEACAM6),ENSG00000101311(FERMT1),ENSG00000168621(GDNF),ENSG00000177606(JUN),ENSG00000137834(SMAD6),ENSG00000150630(VEGFC),ENSG00000137309(HMGA1),ENSG000001…	2.24379	3.52857e-09	1.41143e-06
GO:0030334	regulation of cell migration	biological_process	37	17	20	356	1045	22554	ENSG00000129988(LBP),ENSG00000130203(APOE),ENSG00000100985(MMP9),ENSG00000261371(PECAM1),ENSG00000133110(POSTN),ENSG00000000938(FGR),ENSG00000197405(C5AR1),ENSG00000145423(SFRP2),ENSG00000095970(TREM2),ENSG00000076706(MCAM),ENSG00000166974(MAPRE2),ENSG00000167851(CD300A),ENSG00000106538(RARRES2),ENSG00000146070(PLA2G7),ENSG00000135744(AGT),ENSG00000121966(CXCR4),ENSG00000107562(CXCL12),	ENSG00000129465(RIPK3),ENSG00000184292(TACSTD2),ENSG00000150630(VEGFC),ENSG00000177606(JUN),ENSG00000086548(CEACAM6),ENSG00000136826(KLF4),ENSG00000034971(MYOC),ENSG00000125845(BMP2),ENSG00000185950(IRS2),ENSG00000173334(TRIB1),ENSG00000124145(SDC4),ENSG00000163347(CLDN1),ENSG00000183779(ZNF703),ENSG00000058085(LAMC2),ENSG00000169245(CXCL10),ENSG00000154734(ADAMTS1),ENSG00000168811(IL12A),ENSG000…	2.24315	1.03042e-05	0.000539284
GO:0014896	muscle hypertrophy	biological_process	4	2	2	356	113	22554	ENSG00000135744(AGT),ENSG00000164530(PI16),	ENSG00000034971(MYOC),ENSG00000158022(TRIM63),	2.24262	0.0752245	0.364409
GO:0006939	smooth muscle contraction	biological_process	4	3	1	356	113	22554	ENSG00000119782(FKBP1B),ENSG00000135744(AGT),ENSG00000180616(SSTR2),	ENSG00000168621(GDNF),	2.24262	0.0752245	0.364409
GO:2001236	regulation of extrinsic apoptotic signaling pathway	biological_process	6	3	3	356	170	22554	ENSG00000145423(SFRP2),ENSG00000135744(AGT),ENSG00000171951(SCG2),	ENSG00000162772(ATF3),ENSG00000148841(ITPRIP),ENSG00000168621(GDNF),	2.23602	0.0429586	0.237481
GO:0007519	skeletal muscle tissue development	biological_process	6	2	4	356	170	22554	ENSG00000121577(POPDC2),ENSG00000113161(HMGCR),	ENSG00000120738(EGR1),ENSG00000069011(PITX1),ENSG00000185022(MAFF),ENSG00000162772(ATF3),	2.23602	0.0429586	0.237481
GO:0050804	modulation of synaptic transmission	biological_process	17	7	10	356	482	22554	ENSG00000011600(TYROBP),ENSG00000135744(AGT),ENSG00000130203(APOE),ENSG00000171867(PRNP),ENSG00000143761(ARF1),ENSG00000148053(NTRK2),ENSG00000137285(TUBB2B),	ENSG00000171246(NPTX1),ENSG00000155897(ADCY8),ENSG00000107984(DKK1),ENSG00000011347(SYT7),ENSG00000168621(GDNF),ENSG00000196549(MME),ENSG00000151247(EIF4E),ENSG00000140563(MCTP2),ENSG00000167461(RAB8A),ENSG00000174791(RIN1),	2.23447	0.00210149	0.0258078
GO:0032940	secretion by cell	biological_process	63	35	28	356	1787	22554	ENSG00000108774(RAB5C),ENSG00000133110(POSTN),ENSG00000261371(PECAM1),ENSG00000100985(MMP9),ENSG00000119782(FKBP1B),ENSG00000148053(NTRK2),ENSG00000165168(CYBB),ENSG00000111536(IL26),ENSG00000182149(IST1),ENSG00000130203(APOE),ENSG00000173930(SLCO4C1),ENSG00000171951(SCG2),ENSG00000109861(CTSC),ENSG00000095970(TREM2),ENSG00000102837(OLFM4),ENSG00000124491(F13A1),ENSG00000090382(LYZ),ENSG000001588…	ENSG00000168621(GDNF),ENSG00000101311(FERMT1),ENSG00000011347(SYT7),ENSG00000150630(VEGFC),ENSG00000167601(AXL),ENSG00000125730(C3),ENSG00000148926(ADM),ENSG00000140563(MCTP2),ENSG00000234745(HLA-B),ENSG00000155897(ADCY8),ENSG00000185950(IRS2),ENSG00000128342(LIF),ENSG00000146072(TNFRSF21),ENSG00000198113(TOR4A),ENSG00000099625(CBARP),ENSG00000086548(CEACAM6),ENSG00000147100(SLC16A2),ENSG00000168…	2.23352	1.49069e-08	4.39361e-06
GO:0010951	negative regulation of endopeptidase activity	biological_process	10	5	5	356	284	22554	ENSG00000171867(PRNP),ENSG00000135744(AGT),ENSG00000100985(MMP9),ENSG00000145423(SFRP2),ENSG00000123243(ITIH5),	ENSG00000197632(SERPINB2),ENSG00000125730(C3),ENSG00000136826(KLF4),ENSG00000175793(SFN),ENSG00000124102(PI3),	2.23077	0.0142211	0.101839
GO:0008037	cell recognition	biological_process	10	8	2	356	284	22554	ENSG00000038427(VCAN),ENSG00000211896(IGHG1),ENSG00000211893(IGHG2),ENSG00000211895(IGHA1),ENSG00000261371(PECAM1),ENSG00000211677(IGLC2),ENSG00000211679(IGLC3),ENSG00000121966(CXCR4),	ENSG00000146072(TNFRSF21),ENSG00000095713(CRTAC1),	2.23077	0.0142211	0.101839
GO:0042180	cellular ketone metabolic process	biological_process	10	4	6	356	285	22554	ENSG00000186480(INSIG1),ENSG00000113161(HMGCR),ENSG00000130208(APOC1),ENSG00000121769(FABP3),	ENSG00000126368(NR1D1),ENSG00000148926(ADM),ENSG00000120738(EGR1),ENSG00000286112(AL441992.3),ENSG00000125845(BMP2),ENSG00000185950(IRS2),	2.22295	0.0145677	0.103922
GO:0030672	synaptic vesicle membrane	cellular_component	4	0	4	356	114	22554	-	ENSG00000140563(MCTP2),ENSG00000198794(SCAMP5),ENSG00000099625(CBARP),ENSG00000011347(SYT7),	2.22295	0.0775568	0.372805
GO:0045335	phagocytic vesicle	cellular_component	6	3	3	356	171	22554	ENSG00000165025(SYK),ENSG00000165168(CYBB),ENSG00000116701(NCF2),	ENSG00000167461(RAB8A),ENSG00000011347(SYT7),ENSG00000234745(HLA-B),	2.22295	0.0441369	0.24161
GO:0032387	negative regulation of intracellular transport	biological_process	4	3	1	356	114	22554	ENSG00000198523(PLN),ENSG00000167851(CD300A),ENSG00000186480(INSIG1),	ENSG00000101311(FERMT1),	2.22295	0.0775568	0.372805
GO:0060070	canonical Wnt signaling pathway	biological_process	13	3	10	356	371	22554	ENSG00000130203(APOE),ENSG00000115457(IGFBP2),ENSG00000145423(SFRP2),	ENSG00000125845(BMP2),ENSG00000177283(FZD8),ENSG00000120738(EGR1),ENSG00000136826(KLF4),ENSG00000101311(FERMT1),ENSG00000107984(DKK1),ENSG00000167779(IGFBP6),ENSG00000172819(RARG),ENSG00000105559(PLEKHA4),ENSG00000183779(ZNF703),	2.21995	0.00653191	0.0567111
GO:0032675	regulation of interleukin-6 production	biological_process	7	6	1	356	200	22554	ENSG00000158869(FCER1G),ENSG00000011600(TYROBP),ENSG00000165025(SYK),ENSG00000118113(MMP8),ENSG00000129988(LBP),ENSG00000095970(TREM2),	ENSG00000234745(HLA-B),	2.21739	0.0337941	0.194698
GO:0098657	import into cell	biological_process	5	4	1	356	143	22554	ENSG00000095970(TREM2),ENSG00000135744(AGT),ENSG00000046653(GPM6B),ENSG00000171867(PRNP),	ENSG00000168621(GDNF),	2.21517	0.0593232	0.304221
GO:0060048	cardiac muscle contraction	biological_process	5	5	0	356	143	22554	ENSG00000198523(PLN),ENSG00000119782(FKBP1B),ENSG00000121966(CXCR4),ENSG00000152049(KCNE4),ENSG00000046604(DSG2),	-	2.21517	0.0593232	0.304221
GO:0010469	regulation of receptor activity	biological_process	8	4	4	356	229	22554	ENSG00000095970(TREM2),ENSG00000167476(JSRP1),ENSG00000198523(PLN),ENSG00000119782(FKBP1B),	ENSG00000137496(IL18BP),ENSG00000171246(NPTX1),ENSG00000107984(DKK1),ENSG00000180155(LYNX1),	2.21324	0.0259029	0.158186
GO:0051147	regulation of muscle cell differentiation	biological_process	8	3	5	356	229	22554	ENSG00000143119(CD53),ENSG00000164188(RANBP3L),ENSG00000164530(PI16),	ENSG00000130513(GDF15),ENSG00000125845(BMP2),ENSG00000166831(RBPMS2),ENSG00000107984(DKK1),ENSG00000169245(CXCL10),	2.21324	0.0259029	0.158186
GO:0002790	peptide secretion	biological_process	27	14	13	356	773	22554	ENSG00000143546(S100A8),ENSG00000130203(APOE),ENSG00000111536(IL26),ENSG00000143761(ARF1),ENSG00000119782(FKBP1B),ENSG00000133110(POSTN),ENSG00000165025(SYK),ENSG00000000938(FGR),ENSG00000113161(HMGCR),ENSG00000115956(PLEK),ENSG00000171951(SCG2),ENSG00000118113(MMP8),ENSG00000095970(TREM2),ENSG00000135744(AGT),	ENSG00000126368(NR1D1),ENSG00000011347(SYT7),ENSG00000168811(IL12A),ENSG00000101311(FERMT1),ENSG00000147100(SLC16A2),ENSG00000150630(VEGFC),ENSG00000119714(GPR68),ENSG00000146072(TNFRSF21),ENSG00000167461(RAB8A),ENSG00000155897(ADCY8),ENSG00000196126(HLA-DRB1),ENSG00000198794(SCAMP5),ENSG00000185950(IRS2),	2.21288	0.000175265	0.00410662
GO:0032872	regulation of stress-activated MAPK cascade	biological_process	9	6	3	356	258	22554	ENSG00000113161(HMGCR),ENSG00000165025(SYK),ENSG00000111536(IL26),ENSG00000118113(MMP8),ENSG00000145423(SFRP2),ENSG00000101265(RASSF2),	ENSG00000177283(FZD8),ENSG00000125845(BMP2),ENSG00000107984(DKK1),	2.21002	0.0198811	0.130215
GO:0060485	mesenchyme development	biological_process	10	3	7	356	287	22554	ENSG00000163017(ACTG2),ENSG00000145423(SFRP2),ENSG00000164188(RANBP3L),	ENSG00000168621(GDNF),ENSG00000251493(FOXD1),ENSG00000183779(ZNF703),ENSG00000125845(BMP2),ENSG00000143867(OSR1),ENSG00000168140(VASN),ENSG00000166341(DCHS1),	2.20745	0.0152805	0.107097
GO:0016477	cell migration	biological_process	62	30	32	356	1781	22554	ENSG00000143546(S100A8),ENSG00000167851(CD300A),ENSG00000211679(IGLC3),ENSG00000106538(RARRES2),ENSG00000165025(SYK),ENSG00000117091(CD48),ENSG00000211677(IGLC2),ENSG00000121966(CXCR4),ENSG00000107562(CXCL12),ENSG00000135744(AGT),ENSG00000146070(PLA2G7),ENSG00000148053(NTRK2),ENSG00000130203(APOE),ENSG00000137285(TUBB2B),ENSG00000138792(ENPEP),ENSG00000129988(LBP),ENSG00000133110(POSTN),ENSG00000…	ENSG00000163347(CLDN1),ENSG00000166341(DCHS1),ENSG00000124145(SDC4),ENSG00000092445(TYRO3),ENSG00000168811(IL12A),ENSG00000154734(ADAMTS1),ENSG00000169245(CXCL10),ENSG00000173376(NDNF),ENSG00000058085(LAMC2),ENSG00000183779(ZNF703),ENSG00000186575(NF2),ENSG00000142949(PTPRF),ENSG00000168874(ATOH8),ENSG00000113296(THBS4),ENSG00000184524(CEND1),ENSG00000179889(PDXDC1),ENSG00000167601(AXL),ENSG00000…	2.20547	2.98545e-08	7.59932e-06
GO:0003823	antigen binding	molecular_function	11	7	4	356	316	22554	ENSG00000211677(IGLC2),ENSG00000211679(IGLC3),ENSG00000211895(IGHA1),ENSG00000211598(IGKV4-1),ENSG00000211893(IGHG2),ENSG00000117091(CD48),ENSG00000211896(IGHG1),	ENSG00000234745(HLA-B),ENSG00000196126(HLA-DRB1),ENSG00000198502(HLA-DRB5),ENSG00000092068(SLC7A8),	2.20536	0.0117606	0.0876953
GO:0006024	glycosaminoglycan biosynthetic process	biological_process	4	1	3	356	115	22554	ENSG00000038427(VCAN),	ENSG00000188783(PRELP),ENSG00000112309(B3GAT2),ENSG00000124145(SDC4),	2.20362	0.0799328	0.382258
GO:1901989	positive regulation of cell cycle phase transition	biological_process	4	0	4	356	115	22554	-	ENSG00000143476(DTL),ENSG00000154734(ADAMTS1),ENSG00000167513(CDT1),ENSG00000110092(CCND1),	2.20362	0.0799328	0.382258
GO:0034329	cell junction assembly	biological_process	9	3	6	356	259	22554	ENSG00000135744(AGT),ENSG00000046653(GPM6B),ENSG00000261371(PECAM1),	ENSG00000163347(CLDN1),ENSG00000034971(MYOC),ENSG00000124145(SDC4),ENSG00000058085(LAMC2),ENSG00000067955(CBFB),ENSG00000183779(ZNF703),	2.20149	0.0203688	0.131867
GO:0051960	regulation of nervous system development	biological_process	34	15	19	356	979	22554	ENSG00000137285(TUBB2B),ENSG00000148053(NTRK2),ENSG00000143761(ARF1),ENSG00000119782(FKBP1B),ENSG00000130203(APOE),ENSG00000182149(IST1),ENSG00000175324(LSM1),ENSG00000138071(ACTR2),ENSG00000185924(RTN4RL1),ENSG00000109861(CTSC),ENSG00000121966(CXCR4),ENSG00000107562(CXCL12),ENSG00000135744(AGT),ENSG00000145423(SFRP2),ENSG00000095970(TREM2),	ENSG00000043143(JADE2),ENSG00000173376(NDNF),ENSG00000150630(VEGFC),ENSG00000146618(FERD3L),ENSG00000151247(EIF4E),ENSG00000172260(NEGR1),ENSG00000107984(DKK1),ENSG00000136826(KLF4),ENSG00000142949(PTPRF),ENSG00000146072(TNFRSF21),ENSG00000128342(LIF),ENSG00000125845(BMP2),ENSG00000186575(NF2),ENSG00000106683(LIMK1),ENSG00000125965(GDF5),ENSG00000172819(RARG),ENSG00000184524(CEND1),ENSG0000014655…	2.20024	3.30289e-05	0.0012089
GO:0007498	mesoderm development	biological_process	5	1	4	356	144	22554	ENSG00000145423(SFRP2),	ENSG00000136826(KLF4),ENSG00000186575(NF2),ENSG00000107984(DKK1),ENSG00000143867(OSR1),	2.19979	0.0610115	0.309759
GO:0050708	regulation of protein secretion	biological_process	21	10	11	356	606	22554	ENSG00000133110(POSTN),ENSG00000119782(FKBP1B),ENSG00000143761(ARF1),ENSG00000111536(IL26),ENSG00000130203(APOE),ENSG00000095970(TREM2),ENSG00000118113(MMP8),ENSG00000113161(HMGCR),ENSG00000000938(FGR),ENSG00000165025(SYK),	ENSG00000168811(IL12A),ENSG00000101311(FERMT1),ENSG00000011347(SYT7),ENSG00000150630(VEGFC),ENSG00000126368(NR1D1),ENSG00000196126(HLA-DRB1),ENSG00000155897(ADCY8),ENSG00000185950(IRS2),ENSG00000198794(SCAMP5),ENSG00000146072(TNFRSF21),ENSG00000119714(GPR68),	2.19543	0.00090918	0.0134693
GO:0048666	neuron development	biological_process	41	15	26	356	1184	22554	ENSG00000135744(AGT),ENSG00000107562(CXCL12),ENSG00000121966(CXCR4),ENSG00000143761(ARF1),ENSG00000046653(GPM6B),ENSG00000138071(ACTR2),ENSG00000173372(C1QA),ENSG00000185924(RTN4RL1),ENSG00000145423(SFRP2),ENSG00000137285(TUBB2B),ENSG00000130203(APOE),ENSG00000182149(IST1),ENSG00000148053(NTRK2),ENSG00000119782(FKBP1B),ENSG00000133110(POSTN),	ENSG00000142949(PTPRF),ENSG00000167461(RAB8A),ENSG00000146555(SDK1),ENSG00000106683(LIMK1),ENSG00000251493(FOXD1),ENSG00000124145(SDC4),ENSG00000131094(C1QL1),ENSG00000043143(JADE2),ENSG00000095397(WHRN),ENSG00000058085(LAMC2),ENSG00000173376(NDNF),ENSG00000107984(DKK1),ENSG00000136826(KLF4),ENSG00000146072(TNFRSF21),ENSG00000034971(MYOC),ENSG00000128342(LIF),ENSG00000185950(IRS2),ENSG00000171246…	2.19384	6.17244e-06	0.000360059
GO:0033002	muscle cell proliferation	biological_process	9	3	6	356	260	22554	ENSG00000100985(MMP9),ENSG00000135744(AGT),ENSG00000113161(HMGCR),	ENSG00000173334(TRIB1),ENSG00000177606(JUN),ENSG00000166831(RBPMS2),ENSG00000154734(ADAMTS1),ENSG00000168811(IL12A),ENSG00000136826(KLF4),	2.19302	0.0208655	0.134153
GO:0046883	regulation of hormone secretion	biological_process	10	3	7	356	289	22554	ENSG00000119782(FKBP1B),ENSG00000113161(HMGCR),ENSG00000135744(AGT),	ENSG00000119714(GPR68),ENSG00000128342(LIF),ENSG00000126368(NR1D1),ENSG00000011347(SYT7),ENSG00000155897(ADCY8),ENSG00000196126(HLA-DRB1),ENSG00000185950(IRS2),	2.19218	0.0160201	0.110756
GO:0061448	connective tissue development	biological_process	10	2	8	356	289	22554	ENSG00000145423(SFRP2),ENSG00000000005(TNMD),	ENSG00000143867(OSR1),ENSG00000120738(EGR1),ENSG00000125845(BMP2),ENSG00000168077(SCARA3),ENSG00000125965(GDF5),ENSG00000172819(RARG),ENSG00000069011(PITX1),ENSG00000251493(FOXD1),	2.19218	0.0160201	0.110756
GO:0016042	lipid catabolic process	biological_process	13	6	7	356	376	22554	ENSG00000121769(FABP3),ENSG00000146070(PLA2G7),ENSG00000130208(APOC1),ENSG00000106538(RARRES2),ENSG00000130203(APOE),ENSG00000198848(CES1),	ENSG00000185950(IRS2),ENSG00000019186(CYP24A1),ENSG00000179598(PLD6),ENSG00000161714(PLCD3),ENSG00000177666(PNPLA2),ENSG00000103066(PLA2G15),ENSG00000179889(PDXDC1),	2.19043	0.00731491	0.0617851
GO:0030155	regulation of cell adhesion	biological_process	30	11	19	356	869	22554	ENSG00000106823(ECM2),ENSG00000107562(CXCL12),ENSG00000121966(CXCR4),ENSG00000145423(SFRP2),ENSG00000102837(OLFM4),ENSG00000171867(PRNP),ENSG00000165025(SYK),ENSG00000046653(GPM6B),ENSG00000133110(POSTN),ENSG00000115457(IGFBP2),ENSG00000167851(CD300A),	ENSG00000196126(HLA-DRB1),ENSG00000197646(PDCD1LG2),ENSG00000163975(MELTF),ENSG00000146072(TNFRSF21),ENSG00000034971(MYOC),ENSG00000125845(BMP2),ENSG00000128342(LIF),ENSG00000186575(NF2),ENSG00000136826(KLF4),ENSG00000086548(CEACAM6),ENSG00000101311(FERMT1),ENSG00000168811(IL12A),ENSG00000173376(NDNF),ENSG00000183779(ZNF703),ENSG00000067955(CBFB),ENSG00000184292(TACSTD2),ENSG00000129465(RIPK3),EN…	2.18713	0.000100109	0.00268234
GO:0030667	secretory granule membrane	cellular_component	12	9	3	356	348	22554	ENSG00000158869(FCER1G),ENSG00000165168(CYBB),ENSG00000167851(CD300A),ENSG00000197405(C5AR1),ENSG00000173930(SLCO4C1),ENSG00000108774(RAB5C),ENSG00000261371(PECAM1),ENSG00000143119(CD53),ENSG00000011600(TYROBP),	ENSG00000086548(CEACAM6),ENSG00000234745(HLA-B),ENSG00000196549(MME),	2.18462	0.00970395	0.0754752
GO:0070302	regulation of stress-activated protein kinase signaling cascade	biological_process	9	6	3	356	261	22554	ENSG00000101265(RASSF2),ENSG00000145423(SFRP2),ENSG00000118113(MMP8),ENSG00000111536(IL26),ENSG00000113161(HMGCR),ENSG00000165025(SYK),	ENSG00000107984(DKK1),ENSG00000177283(FZD8),ENSG00000125845(BMP2),	2.18462	0.0213714	0.136777
GO:0000904	cell morphogenesis involved in differentiation	biological_process	27	11	16	356	784	22554	ENSG00000137285(TUBB2B),ENSG00000182149(IST1),ENSG00000130203(APOE),ENSG00000148053(NTRK2),ENSG00000000005(TNMD),ENSG00000133110(POSTN),ENSG00000261371(PECAM1),ENSG00000138071(ACTR2),ENSG00000102837(OLFM4),ENSG00000107562(CXCL12),ENSG00000121966(CXCR4),	ENSG00000092445(TYRO3),ENSG00000168077(SCARA3),ENSG00000095397(WHRN),ENSG00000184292(TACSTD2),ENSG00000167601(AXL),ENSG00000058085(LAMC2),ENSG00000107984(DKK1),ENSG00000258947(TUBB3),ENSG00000168621(GDNF),ENSG00000167461(RAB8A),ENSG00000034971(MYOC),ENSG00000163975(MELTF),ENSG00000251493(FOXD1),ENSG00000106683(LIMK1),ENSG00000185950(IRS2),ENSG00000171246(NPTX1),	2.18183	0.000219668	0.00478653
GO:0043408	regulation of MAPK cascade	biological_process	28	14	14	356	815	22554	ENSG00000095970(TREM2),ENSG00000145423(SFRP2),ENSG00000118113(MMP8),ENSG00000101265(RASSF2),ENSG00000135744(AGT),ENSG00000121966(CXCR4),ENSG00000019169(MARCO),ENSG00000165025(SYK),ENSG00000113161(HMGCR),ENSG00000197405(C5AR1),ENSG00000167851(CD300A),ENSG00000111536(IL26),ENSG00000130203(APOE),ENSG00000148053(NTRK2),	ENSG00000162772(ATF3),ENSG00000173334(TRIB1),ENSG00000196126(HLA-DRB1),ENSG00000136826(KLF4),ENSG00000186575(NF2),ENSG00000034971(MYOC),ENSG00000125845(BMP2),ENSG00000177283(FZD8),ENSG00000128342(LIF),ENSG00000120875(DUSP4),ENSG00000177606(JUN),ENSG00000107984(DKK1),ENSG00000139318(DUSP6),ENSG00000130513(GDF15),	2.17658	0.000178311	0.00414333
GO:0006874	cellular calcium ion homeostasis	biological_process	17	11	6	356	495	22554	ENSG00000198523(PLN),ENSG00000167476(JSRP1),ENSG00000187474(FPR3),ENSG00000135744(AGT),ENSG00000121966(CXCR4),ENSG00000107562(CXCL12),ENSG00000130203(APOE),ENSG00000171867(PRNP),ENSG00000169442(CD52),ENSG00000119782(FKBP1B),ENSG00000197405(C5AR1),	ENSG00000169245(CXCL10),ENSG00000155897(ADCY8),ENSG00000113739(STC2),ENSG00000169248(CXCL11),ENSG00000148926(ADM),ENSG00000161714(PLCD3),	2.17579	0.00278854	0.031611
GO:1901342	regulation of vasculature development	biological_process	16	6	10	356	466	22554	ENSG00000197405(C5AR1),ENSG00000165168(CYBB),ENSG00000000005(TNMD),ENSG00000145423(SFRP2),ENSG00000121966(CXCR4),ENSG00000135744(AGT),	ENSG00000148926(ADM),ENSG00000101230(ISM1),ENSG00000125730(C3),ENSG00000136826(KLF4),ENSG00000120738(EGR1),ENSG00000150630(VEGFC),ENSG00000154734(ADAMTS1),ENSG00000113296(THBS4),ENSG00000169245(CXCL10),ENSG00000168811(IL12A),	2.17524	0.00360278	0.0374315
GO:0090276	regulation of peptide hormone secretion	biological_process	8	2	6	356	233	22554	ENSG00000113161(HMGCR),ENSG00000119782(FKBP1B),	ENSG00000126368(NR1D1),ENSG00000185950(IRS2),ENSG00000196126(HLA-DRB1),ENSG00000155897(ADCY8),ENSG00000011347(SYT7),ENSG00000119714(GPR68),	2.17524	0.0285884	0.171592
GO:0050871	positive regulation of B cell activation	biological_process	7	6	1	356	204	22554	ENSG00000211895(IGHA1),ENSG00000165025(SYK),ENSG00000211679(IGLC3),ENSG00000211677(IGLC2),ENSG00000211896(IGHG1),ENSG00000211893(IGHG2),	ENSG00000185950(IRS2),	2.17391	0.0374173	0.212297
GO:0098609	cell-cell adhesion	biological_process	35	11	24	356	1020	22554	ENSG00000107562(CXCL12),ENSG00000134757(DSG3),ENSG00000171867(PRNP),ENSG00000115956(PLEK),ENSG00000165025(SYK),ENSG00000143341(HMCN1),ENSG00000261371(PECAM1),ENSG00000143546(S100A8),ENSG00000115457(IGFBP2),ENSG00000167851(CD300A),ENSG00000046604(DSG2),	ENSG00000196126(HLA-DRB1),ENSG00000113296(THBS4),ENSG00000197646(PDCD1LG2),ENSG00000146555(SDK1),ENSG00000146072(TNFRSF21),ENSG00000125845(BMP2),ENSG00000186575(NF2),ENSG00000253537(PCDHGA7),ENSG00000136826(KLF4),ENSG00000127418(FGFRL1),ENSG00000142949(PTPRF),ENSG00000086548(CEACAM6),ENSG00000168811(IL12A),ENSG00000254245(PCDHGA3),ENSG00000111057(KRT18),ENSG00000183779(ZNF703),ENSG00000067955(CBF…	2.17391	3.27969e-05	0.00120831
GO:0046942	carboxylic acid transport	biological_process	12	6	6	356	350	22554	ENSG00000165025(SYK),ENSG00000103569(AQP9),ENSG00000130203(APOE),ENSG00000148053(NTRK2),ENSG00000121769(FABP3),ENSG00000135744(AGT),	ENSG00000171492(LRRC8D),ENSG00000092068(SLC7A8),ENSG00000143867(OSR1),ENSG00000177542(SLC25A22),ENSG00000185950(IRS2),ENSG00000147100(SLC16A2),	2.17213	0.0101509	0.0785155
GO:0030217	T cell differentiation	biological_process	9	2	7	356	263	22554	ENSG00000165025(SYK),ENSG00000158869(FCER1G),	ENSG00000129465(RIPK3),ENSG00000108175(ZMIZ1),ENSG00000131188(PRR7),ENSG00000177283(FZD8),ENSG00000120738(EGR1),ENSG00000067955(CBFB),ENSG00000168811(IL12A),	2.16801	0.0224111	0.141491
GO:0001906	cell killing	biological_process	9	5	4	356	263	22554	ENSG00000026751(SLAMF7),ENSG00000090382(LYZ),ENSG00000165025(SYK),ENSG00000109861(CTSC),ENSG00000011600(TYROBP),	ENSG00000129465(RIPK3),ENSG00000125730(C3),ENSG00000168811(IL12A),ENSG00000234745(HLA-B),	2.16801	0.0224111	0.141491
GO:0017158	regulation of calcium ion-dependent exocytosis	biological_process	4	1	3	356	117	22554	ENSG00000143761(ARF1),	ENSG00000198794(SCAMP5),ENSG00000011347(SYT7),ENSG00000099625(CBARP),	2.16595	0.084816	0.400818
GO:0030175	filopodium	cellular_component	4	2	2	356	117	22554	ENSG00000136167(LCP1),ENSG00000163017(ACTG2),	ENSG00000186575(NF2),ENSG00000258947(TUBB3),	2.16595	0.084816	0.400818
GO:0030073	insulin secretion	biological_process	8	2	6	356	234	22554	ENSG00000119782(FKBP1B),ENSG00000113161(HMGCR),	ENSG00000119714(GPR68),ENSG00000011347(SYT7),ENSG00000155897(ADCY8),ENSG00000196126(HLA-DRB1),ENSG00000185950(IRS2),ENSG00000126368(NR1D1),	2.16595	0.0292908	0.174313
GO:0048640	negative regulation of developmental growth	biological_process	4	2	2	356	117	22554	ENSG00000145423(SFRP2),ENSG00000164530(PI16),	ENSG00000113739(STC2),ENSG00000130513(GDF15),	2.16595	0.084816	0.400818
GO:0004620	phospholipase activity	molecular_function	4	1	3	356	117	22554	ENSG00000146070(PLA2G7),	ENSG00000179598(PLD6),ENSG00000103066(PLA2G15),ENSG00000161714(PLCD3),	2.16595	0.084816	0.400818
GO:0035295	tube development	biological_process	22	5	17	356	645	22554	ENSG00000135744(AGT),ENSG00000121966(CXCR4),ENSG00000145423(SFRP2),ENSG00000133816(MICAL2),ENSG00000106538(RARRES2),	ENSG00000168874(ATOH8),ENSG00000196549(MME),ENSG00000166831(RBPMS2),ENSG00000251493(FOXD1),ENSG00000172819(RARG),ENSG00000125845(BMP2),ENSG00000128342(LIF),ENSG00000143867(OSR1),ENSG00000168621(GDNF),ENSG00000169245(CXCL10),ENSG00000137834(SMAD6),ENSG00000146618(FERD3L),ENSG00000151247(EIF4E),ENSG00000184292(TACSTD2),ENSG00000148926(ADM),ENSG00000166341(DCHS1),ENSG00000124145(SDC4),	2.16091	0.000869132	0.012979
GO:0043434	response to peptide hormone	biological_process	16	8	8	356	470	22554	ENSG00000198523(PLN),ENSG00000107562(CXCL12),ENSG00000121769(FABP3),ENSG00000135744(AGT),ENSG00000165168(CYBB),ENSG00000106538(RARRES2),ENSG00000149485(FADS1),ENSG00000115457(IGFBP2),	ENSG00000155897(ADCY8),ENSG00000129467(ADCY4),ENSG00000185950(IRS2),ENSG00000113739(STC2),ENSG00000120738(EGR1),ENSG00000130513(GDF15),ENSG00000148926(ADM),ENSG00000167461(RAB8A),	2.15673	0.00392357	0.0398044
GO:0030099	myeloid cell differentiation	biological_process	16	8	8	356	470	22554	ENSG00000011600(TYROBP),ENSG00000101265(RASSF2),ENSG00000100985(MMP9),ENSG00000095970(TREM2),ENSG00000122378(PRXL2A),ENSG00000066336(SPI1),ENSG00000159189(C1QC),ENSG00000158869(FCER1G),	ENSG00000172819(RARG),ENSG00000067955(CBFB),ENSG00000173334(TRIB1),ENSG00000177606(JUN),ENSG00000196126(HLA-DRB1),ENSG00000119714(GPR68),ENSG00000128016(ZFP36),ENSG00000128342(LIF),	2.15673	0.00392357	0.0398044
GO:0009306	protein secretion	biological_process	25	13	12	356	736	22554	ENSG00000171951(SCG2),ENSG00000118113(MMP8),ENSG00000095970(TREM2),ENSG00000135744(AGT),ENSG00000165025(SYK),ENSG00000000938(FGR),ENSG00000113161(HMGCR),ENSG00000115956(PLEK),ENSG00000133110(POSTN),ENSG00000130203(APOE),ENSG00000111536(IL26),ENSG00000143761(ARF1),ENSG00000119782(FKBP1B),	ENSG00000155897(ADCY8),ENSG00000196126(HLA-DRB1),ENSG00000198794(SCAMP5),ENSG00000185950(IRS2),ENSG00000119714(GPR68),ENSG00000146072(TNFRSF21),ENSG00000167461(RAB8A),ENSG00000011347(SYT7),ENSG00000101311(FERMT1),ENSG00000168811(IL12A),ENSG00000150630(VEGFC),ENSG00000126368(NR1D1),	2.15197	0.000442948	0.0080536
GO:0030139	endocytic vesicle	cellular_component	13	8	5	356	383	22554	ENSG00000038945(MSR1),ENSG00000150337(FCGR1A),ENSG00000019169(MARCO),ENSG00000177575(CD163),ENSG00000165168(CYBB),ENSG00000130203(APOE),ENSG00000116701(NCF2),ENSG00000165025(SYK),	ENSG00000011347(SYT7),ENSG00000234745(HLA-B),ENSG00000196126(HLA-DRB1),ENSG00000198502(HLA-DRB5),ENSG00000167461(RAB8A),	2.15039	0.00853785	0.0685968
GO:0051249	regulation of lymphocyte activation	biological_process	22	11	11	356	649	22554	ENSG00000211893(IGHG2),ENSG00000211895(IGHA1),ENSG00000211677(IGLC2),ENSG00000171867(PRNP),ENSG00000165025(SYK),ENSG00000000938(FGR),ENSG00000211896(IGHG1),ENSG00000011600(TYROBP),ENSG00000211679(IGLC3),ENSG00000115457(IGFBP2),ENSG00000167851(CD300A),	ENSG00000197646(PDCD1LG2),ENSG00000196126(HLA-DRB1),ENSG00000185950(IRS2),ENSG00000146072(TNFRSF21),ENSG00000168811(IL12A),ENSG00000067955(CBFB),ENSG00000167601(AXL),ENSG00000124145(SDC4),ENSG00000092445(TYRO3),ENSG00000129465(RIPK3),ENSG00000108175(ZMIZ1),	2.14759	0.000942621	0.0138548
GO:0022008	neurogenesis	biological_process	59	19	40	356	1742	22554	ENSG00000130203(APOE),ENSG00000182149(IST1),ENSG00000148053(NTRK2),ENSG00000119782(FKBP1B),ENSG00000137285(TUBB2B),ENSG00000133110(POSTN),ENSG00000173372(C1QA),ENSG00000185924(RTN4RL1),ENSG00000197405(C5AR1),ENSG00000145423(SFRP2),ENSG00000095970(TREM2),ENSG00000143546(S100A8),ENSG00000143761(ARF1),ENSG00000138071(ACTR2),ENSG00000175324(LSM1),ENSG00000046653(GPM6B),ENSG00000135744(AGT),ENSG000001…	ENSG00000167601(AXL),ENSG00000160888(IER2),ENSG00000125730(C3),ENSG00000148926(ADM),ENSG00000177606(JUN),ENSG00000095713(CRTAC1),ENSG00000168621(GDNF),ENSG00000258947(TUBB3),ENSG00000150630(VEGFC),ENSG00000146618(FERD3L),ENSG00000151247(EIF4E),ENSG00000172260(NEGR1),ENSG00000146072(TNFRSF21),ENSG00000034971(MYOC),ENSG00000128342(LIF),ENSG00000177283(FZD8),ENSG00000125845(BMP2),ENSG00000136826(KLF…	2.14574	1.5408e-07	2.53779e-05
GO:0030414	peptidase inhibitor activity	molecular_function	7	4	3	356	207	22554	ENSG00000123243(ITIH5),ENSG00000164530(PI16),ENSG00000171867(PRNP),ENSG00000135744(AGT),	ENSG00000124102(PI3),ENSG00000197632(SERPINB2),ENSG00000125730(C3),	2.1424	0.0403108	0.225515
GO:0048699	generation of neurons	biological_process	55	17	38	356	1627	22554	ENSG00000121966(CXCR4),ENSG00000107562(CXCL12),ENSG00000135744(AGT),ENSG00000138071(ACTR2),ENSG00000046653(GPM6B),ENSG00000175324(LSM1),ENSG00000143761(ARF1),ENSG00000145423(SFRP2),ENSG00000095970(TREM2),ENSG00000185924(RTN4RL1),ENSG00000173372(C1QA),ENSG00000133110(POSTN),ENSG00000148053(NTRK2),ENSG00000119782(FKBP1B),ENSG00000130203(APOE),ENSG00000182149(IST1),ENSG00000137285(TUBB2B),	ENSG00000196549(MME),ENSG00000251493(FOXD1),ENSG00000106683(LIMK1),ENSG00000125965(GDF5),ENSG00000184524(CEND1),ENSG00000146555(SDK1),ENSG00000186575(NF2),ENSG00000167461(RAB8A),ENSG00000142949(PTPRF),ENSG00000107984(DKK1),ENSG00000058085(LAMC2),ENSG00000173376(NDNF),ENSG00000095397(WHRN),ENSG00000043143(JADE2),ENSG00000131094(C1QL1),ENSG00000124145(SDC4),ENSG00000185189(NRBP2),ENSG00000166924(NY…	2.14165	4.14018e-07	5.26932e-05
GO:0001932	regulation of protein phosphorylation	biological_process	54	21	33	356	1598	22554	ENSG00000095970(TREM2),ENSG00000145423(SFRP2),ENSG00000101265(RASSF2),ENSG00000150337(FCGR1A),ENSG00000000938(FGR),ENSG00000113161(HMGCR),ENSG00000197405(C5AR1),ENSG00000100985(MMP9),ENSG00000261371(PECAM1),ENSG00000111536(IL26),ENSG00000130203(APOE),ENSG00000148053(NTRK2),ENSG00000118113(MMP8),ENSG00000244274(DBNDD2),ENSG00000135744(AGT),ENSG00000121966(CXCR4),ENSG00000019169(MARCO),ENSG00000106…	ENSG00000162772(ATF3),ENSG00000173334(TRIB1),ENSG00000155897(ADCY8),ENSG00000136826(KLF4),ENSG00000183283(DAZAP2),ENSG00000034971(MYOC),ENSG00000128342(LIF),ENSG00000125845(BMP2),ENSG00000177283(FZD8),ENSG00000150630(VEGFC),ENSG00000137834(SMAD6),ENSG00000120875(DUSP4),ENSG00000177606(JUN),ENSG00000139318(DUSP6),ENSG00000130513(GDF15),ENSG00000125730(C3),ENSG00000129465(RIPK3),ENSG00000004660(CAM…	2.14087	5.27797e-07	6.03197e-05
GO:0001666	response to hypoxia	biological_process	13	5	8	356	386	22554	ENSG00000165168(CYBB),ENSG00000100335(MIEF1),ENSG00000107562(CXCL12),ENSG00000121966(CXCR4),ENSG00000133110(POSTN),	ENSG00000125845(BMP2),ENSG00000168140(VASN),ENSG00000120738(EGR1),ENSG00000109610(SOD3),ENSG00000113739(STC2),ENSG00000148926(ADM),ENSG00000173376(NDNF),ENSG00000150630(VEGFC),	2.13368	0.00911029	0.0722629
GO:0001775	cell activation	biological_process	59	36	23	356	1752	22554	ENSG00000108774(RAB5C),ENSG00000261371(PECAM1),ENSG00000100985(MMP9),ENSG00000119782(FKBP1B),ENSG00000182149(IST1),ENSG00000165168(CYBB),ENSG00000130203(APOE),ENSG00000115457(IGFBP2),ENSG00000066336(SPI1),ENSG00000129988(LBP),ENSG00000173930(SLCO4C1),ENSG00000136167(LCP1),ENSG00000109861(CTSC),ENSG00000095970(TREM2),ENSG00000211895(IGHA1),ENSG00000102837(OLFM4),ENSG00000090382(LYZ),ENSG0000002675…	ENSG00000177606(JUN),ENSG00000124875(CXCL6),ENSG00000067955(CBFB),ENSG00000167601(AXL),ENSG00000125730(C3),ENSG00000129465(RIPK3),ENSG00000234745(HLA-B),ENSG00000185950(IRS2),ENSG00000177283(FZD8),ENSG00000146072(TNFRSF21),ENSG00000086548(CEACAM6),ENSG00000168811(IL12A),ENSG00000169245(CXCL10),ENSG00000120738(EGR1),ENSG00000108175(ZMIZ1),ENSG00000126368(NR1D1),ENSG00000124145(SDC4),ENSG0000009244…	2.13349	1.85482e-07	2.88528e-05
GO:0006979	response to oxidative stress	biological_process	17	6	11	356	505	22554	ENSG00000100985(MMP9),ENSG00000119782(FKBP1B),ENSG00000116701(NCF2),ENSG00000130203(APOE),ENSG00000171867(PRNP),ENSG00000165168(CYBB),	ENSG00000149968(MMP3),ENSG00000137496(IL18BP),ENSG00000177606(JUN),ENSG00000136826(KLF4),ENSG00000168077(SCARA3),ENSG00000129465(RIPK3),ENSG00000167601(AXL),ENSG00000174099(MSRB3),ENSG00000175592(FOSL1),ENSG00000109610(SOD3),ENSG00000113739(STC2),	2.13271	0.00343868	0.0364019
GO:0030182	neuron differentiation	biological_process	49	16	33	356	1456	22554	ENSG00000143761(ARF1),ENSG00000046653(GPM6B),ENSG00000175324(LSM1),ENSG00000138071(ACTR2),ENSG00000107562(CXCL12),ENSG00000121966(CXCR4),ENSG00000135744(AGT),ENSG00000137285(TUBB2B),ENSG00000148053(NTRK2),ENSG00000119782(FKBP1B),ENSG00000130203(APOE),ENSG00000182149(IST1),ENSG00000133110(POSTN),ENSG00000185924(RTN4RL1),ENSG00000173372(C1QA),ENSG00000145423(SFRP2),	ENSG00000131094(C1QL1),ENSG00000124145(SDC4),ENSG00000095397(WHRN),ENSG00000043143(JADE2),ENSG00000058085(LAMC2),ENSG00000173376(NDNF),ENSG00000107984(DKK1),ENSG00000167461(RAB8A),ENSG00000142949(PTPRF),ENSG00000251493(FOXD1),ENSG00000106683(LIMK1),ENSG00000125965(GDF5),ENSG00000184524(CEND1),ENSG00000146555(SDK1),ENSG00000160888(IER2),ENSG00000148926(ADM),ENSG00000125730(C3),ENSG00000172260(NEGR…	2.1321	1.88386e-06	0.00013881
GO:0030141	secretory granule	cellular_component	32	23	9	356	951	22554	ENSG00000108774(RAB5C),ENSG00000138071(ACTR2),ENSG00000261371(PECAM1),ENSG00000011600(TYROBP),ENSG00000100985(MMP9),ENSG00000143546(S100A8),ENSG00000165168(CYBB),ENSG00000182149(IST1),ENSG00000167851(CD300A),ENSG00000173930(SLCO4C1),ENSG00000171951(SCG2),ENSG00000109861(CTSC),ENSG00000143119(CD53),ENSG00000118113(MMP8),ENSG00000102837(OLFM4),ENSG00000158869(FCER1G),ENSG00000116701(NCF2),ENSG00000…	ENSG00000011347(SYT7),ENSG00000150630(VEGFC),ENSG00000125730(C3),ENSG00000196549(MME),ENSG00000234745(HLA-B),ENSG00000120885(CLU),ENSG00000198113(TOR4A),ENSG00000099625(CBARP),ENSG00000086548(CEACAM6),	2.13178	9.77575e-05	0.00263193
GO:0008544	epidermis development	biological_process	18	2	16	356	535	22554	ENSG00000134757(DSG3),ENSG00000046604(DSG2),	ENSG00000196126(HLA-DRB1),ENSG00000164379(FOXQ1),ENSG00000170421(KRT8),ENSG00000136826(KLF4),ENSG00000175793(SFN),ENSG00000101311(FERMT1),ENSG00000124102(PI3),ENSG00000107984(DKK1),ENSG00000058085(LAMC2),ENSG00000185022(MAFF),ENSG00000067955(CBFB),ENSG00000111057(KRT18),ENSG00000171345(KRT19),ENSG00000128016(ZFP36),ENSG00000095397(WHRN),ENSG00000221852(KRTAP1-5),	2.13153	0.00271543	0.0311607
GO:0002684	positive regulation of immune system process	biological_process	51	28	23	356	1516	22554	ENSG00000173369(C1QB),ENSG00000115457(IGFBP2),ENSG00000129988(LBP),ENSG00000109861(CTSC),ENSG00000095970(TREM2),ENSG00000211895(IGHA1),ENSG00000211598(IGKV4-1),ENSG00000150337(FCGR1A),ENSG00000197405(C5AR1),ENSG00000211896(IGHG1),ENSG00000000938(FGR),ENSG00000173372(C1QA),ENSG00000158869(FCER1G),ENSG00000211679(IGLC3),ENSG00000011600(TYROBP),ENSG00000138071(ACTR2),ENSG00000167851(CD300A),ENSG0000…	ENSG00000067955(CBFB),ENSG00000150630(VEGFC),ENSG00000177606(JUN),ENSG00000125730(C3),ENSG00000167601(AXL),ENSG00000173334(TRIB1),ENSG00000185950(IRS2),ENSG00000234745(HLA-B),ENSG00000198502(HLA-DRB5),ENSG00000128342(LIF),ENSG00000146072(TNFRSF21),ENSG00000015479(MATR3),ENSG00000168811(IL12A),ENSG00000169245(CXCL10),ENSG00000108175(ZMIZ1),ENSG00000126368(NR1D1),ENSG00000092445(TYRO3),ENSG00000106…	2.1313	1.20131e-06	0.000100408
GO:2001237	negative regulation of extrinsic apoptotic signaling pathway	biological_process	4	2	2	356	119	22554	ENSG00000145423(SFRP2),ENSG00000171951(SCG2),	ENSG00000148841(ITPRIP),ENSG00000168621(GDNF),	2.12954	0.089875	0.418719
GO:0007155	cell adhesion	biological_process	55	22	33	356	1637	22554	ENSG00000106823(ECM2),ENSG00000076706(MCAM),ENSG00000134757(DSG3),ENSG00000145423(SFRP2),ENSG00000102837(OLFM4),ENSG00000115956(PLEK),ENSG00000026751(SLAMF7),ENSG00000138185(ENTPD1),ENSG00000133110(POSTN),ENSG00000261371(PECAM1),ENSG00000115457(IGFBP2),ENSG00000046604(DSG2),ENSG00000121966(CXCR4),ENSG00000107562(CXCL12),ENSG00000143341(HMCN1),ENSG00000165025(SYK),ENSG00000038427(VCAN),ENSG0000017…	ENSG00000127418(FGFRL1),ENSG00000136826(KLF4),ENSG00000086548(CEACAM6),ENSG00000125845(BMP2),ENSG00000128342(LIF),ENSG00000034971(MYOC),ENSG00000146072(TNFRSF21),ENSG00000253537(PCDHGA7),ENSG00000137834(SMAD6),ENSG00000172260(NEGR1),ENSG00000067955(CBFB),ENSG00000111057(KRT18),ENSG00000101311(FERMT1),ENSG00000129465(RIPK3),ENSG00000184292(TACSTD2),ENSG00000167601(AXL),ENSG00000163975(MELTF),ENSG0…	2.12857	4.98396e-07	5.93834e-05
GO:0008284	positive regulation of cell proliferation	biological_process	36	11	25	356	1072	22554	ENSG00000100985(MMP9),ENSG00000148053(NTRK2),ENSG00000115457(IGFBP2),ENSG00000171951(SCG2),ENSG00000145423(SFRP2),ENSG00000113161(HMGCR),ENSG00000197405(C5AR1),ENSG00000111641(NOP2),ENSG00000135744(AGT),ENSG00000107562(CXCL12),ENSG00000165025(SYK),	ENSG00000177606(JUN),ENSG00000168621(GDNF),ENSG00000150630(VEGFC),ENSG00000148926(ADM),ENSG00000172819(RARG),ENSG00000162772(ATF3),ENSG00000185950(IRS2),ENSG00000128342(LIF),ENSG00000125845(BMP2),ENSG00000086548(CEACAM6),ENSG00000154734(ADAMTS1),ENSG00000169245(CXCL10),ENSG00000168811(IL12A),ENSG00000183779(ZNF703),ENSG00000058085(LAMC2),ENSG00000120738(EGR1),ENSG00000163347(CLDN1),ENSG0000016428…	2.12756	3.99762e-05	0.00140797
GO:0071900	regulation of protein serine/threonine kinase activity	biological_process	19	8	11	356	566	22554	ENSG00000197405(C5AR1),ENSG00000113161(HMGCR),ENSG00000165025(SYK),ENSG00000121966(CXCR4),ENSG00000135744(AGT),ENSG00000145423(SFRP2),ENSG00000167851(CD300A),ENSG00000130203(APOE),	ENSG00000125845(BMP2),ENSG00000177283(FZD8),ENSG00000183283(DAZAP2),ENSG00000173334(TRIB1),ENSG00000110092(CCND1),ENSG00000130513(GDF15),ENSG00000139318(DUSP6),ENSG00000120875(DUSP4),ENSG00000175793(SFN),ENSG00000107984(DKK1),ENSG00000169245(CXCL10),	2.12672	0.00218973	0.0265998
GO:0009986	cell surface	cellular_component	39	21	18	356	1162	22554	ENSG00000171867(PRNP),ENSG00000143341(HMCN1),ENSG00000211893(IGHG2),ENSG00000143119(CD53),ENSG00000121966(CXCR4),ENSG00000107562(CXCL12),ENSG00000211677(IGLC2),ENSG00000099282(TSPAN15),ENSG00000177575(CD163),ENSG00000011600(TYROBP),ENSG00000211679(IGLC3),ENSG00000158869(FCER1G),ENSG00000197405(C5AR1),ENSG00000185924(RTN4RL1),ENSG00000211896(IGHG1),ENSG00000211895(IGHA1),ENSG00000076706(MCAM),ENSG…	ENSG00000186575(NF2),ENSG00000120885(CLU),ENSG00000161714(PLCD3),ENSG00000197646(PDCD1LG2),ENSG00000196549(MME),ENSG00000196126(HLA-DRB1),ENSG00000179583(CIITA),ENSG00000163975(MELTF),ENSG00000168140(VASN),ENSG00000124145(SDC4),ENSG00000092445(TYRO3),ENSG00000169245(CXCL10),ENSG00000168811(IL12A),ENSG00000125845(BMP2),ENSG00000086548(CEACAM6),ENSG00000234745(HLA-B),ENSG00000167601(AXL),ENSG000001…	2.12634	2.02051e-05	0.000844393
GO:0048037	cofactor binding	molecular_function	10	7	3	356	298	22554	ENSG00000007933(FMO3),ENSG00000135094(SDS),ENSG00000133816(MICAL2),ENSG00000165168(CYBB),ENSG00000094963(FMO2),ENSG00000132763(MMACHC),ENSG00000113161(HMGCR),	ENSG00000016391(CHDH),ENSG00000286112(AL441992.3),ENSG00000179889(PDXDC1),	2.12597	0.019698	0.129167
GO:0061337	cardiac conduction	biological_process	5	5	0	356	149	22554	ENSG00000119782(FKBP1B),ENSG00000198523(PLN),ENSG00000046604(DSG2),ENSG00000152049(KCNE4),ENSG00000135744(AGT),	-	2.12597	0.0699229	0.345603
GO:0055074	calcium ion homeostasis	biological_process	17	11	6	356	507	22554	ENSG00000198523(PLN),ENSG00000187474(FPR3),ENSG00000121966(CXCR4),ENSG00000107562(CXCL12),ENSG00000135744(AGT),ENSG00000167476(JSRP1),ENSG00000119782(FKBP1B),ENSG00000169442(CD52),ENSG00000171867(PRNP),ENSG00000130203(APOE),ENSG00000197405(C5AR1),	ENSG00000155897(ADCY8),ENSG00000169245(CXCL10),ENSG00000113739(STC2),ENSG00000161714(PLCD3),ENSG00000148926(ADM),ENSG00000169248(CXCL11),	2.12429	0.00358297	0.037504
GO:0046903	secretion	biological_process	65	36	29	356	1939	22554	ENSG00000133816(MICAL2),ENSG00000106538(RARRES2),ENSG00000165025(SYK),ENSG00000118113(MMP8),ENSG00000135744(AGT),ENSG00000107562(CXCL12),ENSG00000143119(CD53),ENSG00000143546(S100A8),ENSG00000143761(ARF1),ENSG00000167851(CD300A),ENSG00000138071(ACTR2),ENSG00000011600(TYROBP),ENSG00000133063(CHIT1),ENSG00000103569(AQP9),ENSG00000124491(F13A1),ENSG00000090382(LYZ),ENSG00000158869(FCER1G),ENSG000000…	ENSG00000120885(CLU),ENSG00000119714(GPR68),ENSG00000167461(RAB8A),ENSG00000196126(HLA-DRB1),ENSG00000110092(CCND1),ENSG00000196549(MME),ENSG00000198794(SCAMP5),ENSG00000251493(FOXD1),ENSG00000124145(SDC4),ENSG00000092445(TYRO3),ENSG00000126368(NR1D1),ENSG00000147100(SLC16A2),ENSG00000168811(IL12A),ENSG00000128342(LIF),ENSG00000146072(TNFRSF21),ENSG00000099625(CBARP),ENSG00000086548(CEACAM6),ENSG…	2.12378	5.5149e-08	1.06495e-05
GO:1990138	neuron projection extension	biological_process	6	4	2	356	179	22554	ENSG00000133110(POSTN),ENSG00000107562(CXCL12),ENSG00000121966(CXCR4),ENSG00000130203(APOE),	ENSG00000106683(LIMK1),ENSG00000043143(JADE2),	2.1236	0.0543757	0.284317
GO:0015718	monocarboxylic acid transport	biological_process	6	4	2	356	179	22554	ENSG00000130203(APOE),ENSG00000103569(AQP9),ENSG00000165025(SYK),ENSG00000121769(FABP3),	ENSG00000147100(SLC16A2),ENSG00000185950(IRS2),	2.1236	0.0543757	0.284317
GO:0030168	platelet activation	biological_process	6	4	2	356	179	22554	ENSG00000115956(PLEK),ENSG00000165025(SYK),ENSG00000158869(FCER1G),ENSG00000130203(APOE),	ENSG00000092445(TYRO3),ENSG00000167601(AXL),	2.1236	0.0543757	0.284317
GO:0002443	leukocyte mediated immunity	biological_process	38	30	8	356	1134	22554	ENSG00000138071(ACTR2),ENSG00000011600(TYROBP),ENSG00000211679(IGLC3),ENSG00000143546(S100A8),ENSG00000167851(CD300A),ENSG00000211893(IGHG2),ENSG00000118113(MMP8),ENSG00000143119(CD53),ENSG00000211677(IGLC2),ENSG00000159189(C1QC),ENSG00000165025(SYK),ENSG00000173369(C1QB),ENSG00000108774(RAB5C),ENSG00000100985(MMP9),ENSG00000261371(PECAM1),ENSG00000182149(IST1),ENSG00000165168(CYBB),ENSG000001739…	ENSG00000168811(IL12A),ENSG00000196549(MME),ENSG00000196126(HLA-DRB1),ENSG00000120885(CLU),ENSG00000125730(C3),ENSG00000129465(RIPK3),ENSG00000234745(HLA-B),ENSG00000086548(CEACAM6),	2.12297	2.6333e-05	0.00102406
GO:0043112	receptor metabolic process	biological_process	7	4	3	356	209	22554	ENSG00000143761(ARF1),ENSG00000158869(FCER1G),ENSG00000130203(APOE),ENSG00000165025(SYK),	ENSG00000107984(DKK1),ENSG00000126368(NR1D1),ENSG00000148926(ADM),	2.1219	0.042326	0.234679
GO:0031032	actomyosin structure organization	biological_process	7	0	7	356	209	22554	-	ENSG00000186575(NF2),ENSG00000184292(TACSTD2),ENSG00000034971(MYOC),ENSG00000171345(KRT19),ENSG00000124145(SDC4),ENSG00000106683(LIMK1),ENSG00000170421(KRT8),	2.1219	0.042326	0.234679
GO:0050793	regulation of developmental process	biological_process	100	40	60	356	2989	22554	ENSG00000197405(C5AR1),ENSG00000000938(FGR),ENSG00000122378(PRXL2A),ENSG00000101265(RASSF2),ENSG00000095970(TREM2),ENSG00000148053(NTRK2),ENSG00000130203(APOE),ENSG00000137285(TUBB2B),ENSG00000106565(TMEM176B),ENSG00000100985(MMP9),ENSG00000002933(TMEM176A),ENSG00000100335(MIEF1),ENSG00000165025(SYK),ENSG00000106538(RARRES2),ENSG00000143119(CD53),ENSG00000135744(AGT),ENSG00000121966(CXCR4),ENSG00…	ENSG00000125845(BMP2),ENSG00000128342(LIF),ENSG00000172819(RARG),ENSG00000128016(ZFP36),ENSG00000203485(INF2),ENSG00000168621(GDNF),ENSG00000137834(SMAD6),ENSG00000137309(HMGA1),ENSG00000185022(MAFF),ENSG00000105559(PLEKHA4),ENSG00000172260(NEGR1),ENSG00000151247(EIF4E),ENSG00000067955(CBFB),ENSG00000143867(OSR1),ENSG00000142949(PTPRF),ENSG00000168874(ATOH8),ENSG00000196549(MME),ENSG00000196126(H…	2.11957	2.3211e-11	3.24954e-08
GO:0051270	regulation of cellular component movement	biological_process	40	20	20	356	1196	22554	ENSG00000198523(PLN),ENSG00000167851(CD300A),ENSG00000146070(PLA2G7),ENSG00000107562(CXCL12),ENSG00000121966(CXCR4),ENSG00000135744(AGT),ENSG00000106538(RARRES2),ENSG00000100985(MMP9),ENSG00000261371(PECAM1),ENSG00000133110(POSTN),ENSG00000130203(APOE),ENSG00000046604(DSG2),ENSG00000129988(LBP),ENSG00000137285(TUBB2B),ENSG00000166974(MAPRE2),ENSG00000145423(SFRP2),ENSG00000076706(MCAM),ENSG000000…	ENSG00000169245(CXCL10),ENSG00000154734(ADAMTS1),ENSG00000168811(IL12A),ENSG00000183779(ZNF703),ENSG00000058085(LAMC2),ENSG00000163347(CLDN1),ENSG00000124145(SDC4),ENSG00000113296(THBS4),ENSG00000168874(ATOH8),ENSG00000186575(NF2),ENSG00000177606(JUN),ENSG00000150630(VEGFC),ENSG00000184292(TACSTD2),ENSG00000129465(RIPK3),ENSG00000173334(TRIB1),ENSG00000185950(IRS2),ENSG00000125845(BMP2),ENSG00000…	2.11886	1.73546e-05	0.000771314
GO:0045664	regulation of neuron differentiation	biological_process	23	13	10	356	688	22554	ENSG00000138071(ACTR2),ENSG00000175324(LSM1),ENSG00000119782(FKBP1B),ENSG00000148053(NTRK2),ENSG00000143761(ARF1),ENSG00000182149(IST1),ENSG00000130203(APOE),ENSG00000137285(TUBB2B),ENSG00000107562(CXCL12),ENSG00000121966(CXCR4),ENSG00000135744(AGT),ENSG00000145423(SFRP2),ENSG00000185924(RTN4RL1),	ENSG00000107984(DKK1),ENSG00000173376(NDNF),ENSG00000151247(EIF4E),ENSG00000172260(NEGR1),ENSG00000106683(LIMK1),ENSG00000146555(SDK1),ENSG00000125965(GDF5),ENSG00000125845(BMP2),ENSG00000136826(KLF4),ENSG00000142949(PTPRF),	2.11794	0.000893345	0.0133051
GO:0050662	coenzyme binding	molecular_function	7	6	1	356	210	22554	ENSG00000132763(MMACHC),ENSG00000094963(FMO2),ENSG00000165168(CYBB),ENSG00000133816(MICAL2),ENSG00000113161(HMGCR),ENSG00000007933(FMO3),	ENSG00000016391(CHDH),	2.1118	0.0433598	0.238991
GO:1904064	positive regulation of cation transmembrane transport	biological_process	5	3	2	356	150	22554	ENSG00000095970(TREM2),ENSG00000135744(AGT),ENSG00000143761(ARF1),	ENSG00000169248(CXCL11),ENSG00000169245(CXCL10),	2.1118	0.0718002	0.353323
GO:2000145	regulation of cell motility	biological_process	37	17	20	356	1110	22554	ENSG00000130203(APOE),ENSG00000129988(LBP),ENSG00000133110(POSTN),ENSG00000261371(PECAM1),ENSG00000100985(MMP9),ENSG00000197405(C5AR1),ENSG00000000938(FGR),ENSG00000166974(MAPRE2),ENSG00000095970(TREM2),ENSG00000076706(MCAM),ENSG00000145423(SFRP2),ENSG00000167851(CD300A),ENSG00000106538(RARRES2),ENSG00000135744(AGT),ENSG00000121966(CXCR4),ENSG00000107562(CXCL12),ENSG00000146070(PLA2G7),	ENSG00000184292(TACSTD2),ENSG00000129465(RIPK3),ENSG00000177606(JUN),ENSG00000150630(VEGFC),ENSG00000034971(MYOC),ENSG00000125845(BMP2),ENSG00000136826(KLF4),ENSG00000086548(CEACAM6),ENSG00000185950(IRS2),ENSG00000173334(TRIB1),ENSG00000163347(CLDN1),ENSG00000124145(SDC4),ENSG00000168811(IL12A),ENSG00000154734(ADAMTS1),ENSG00000169245(CXCL10),ENSG00000058085(LAMC2),ENSG00000183779(ZNF703),ENSG000…	2.1118	3.70004e-05	0.00131141
GO:0007569	cell aging	biological_process	5	0	5	356	150	22554	-	ENSG00000196549(MME),ENSG00000188486(H2AX),ENSG00000188783(PRELP),ENSG00000108175(ZMIZ1),ENSG00000137309(HMGA1),	2.1118	0.0718002	0.353323
GO:0046718	viral entry into host cell	biological_process	5	1	4	356	150	22554	ENSG00000121966(CXCR4),	ENSG00000092445(TYRO3),ENSG00000163347(CLDN1),ENSG00000196126(HLA-DRB1),ENSG00000167601(AXL),	2.1118	0.0718002	0.353323
GO:0001664	G-protein coupled receptor binding	molecular_function	11	4	7	356	330	22554	ENSG00000171867(PRNP),ENSG00000107562(CXCL12),ENSG00000135744(AGT),ENSG00000019169(MARCO),	ENSG00000158301(GPRASP2),ENSG00000148926(ADM),ENSG00000125730(C3),ENSG00000169248(CXCL11),ENSG00000034971(MYOC),ENSG00000169245(CXCL10),ENSG00000124875(CXCL6),	2.1118	0.0161232	0.110785
GO:0005796	Golgi lumen	cellular_component	4	1	3	356	120	22554	ENSG00000038427(VCAN),	ENSG00000188783(PRELP),ENSG00000124145(SDC4),ENSG00000109610(SOD3),	2.1118	0.0924706	0.426905
GO:0007507	heart development	biological_process	20	8	12	356	600	22554	ENSG00000133816(MICAL2),ENSG00000145423(SFRP2),ENSG00000121577(POPDC2),ENSG00000135744(AGT),ENSG00000143499(SMYD2),ENSG00000046604(DSG2),ENSG00000164530(PI16),ENSG00000198523(PLN),	ENSG00000127418(FGFRL1),ENSG00000143867(OSR1),ENSG00000125845(BMP2),ENSG00000139318(DUSP6),ENSG00000108175(ZMIZ1),ENSG00000148926(ADM),ENSG00000166341(DCHS1),ENSG00000015479(MATR3),ENSG00000137834(SMAD6),ENSG00000177606(JUN),ENSG00000154734(ADAMTS1),ENSG00000107984(DKK1),	2.1118	0.00187527	0.023546
GO:0010817	regulation of hormone levels	biological_process	19	5	14	356	570	22554	ENSG00000138792(ENPEP),ENSG00000119782(FKBP1B),ENSG00000198848(CES1),ENSG00000113161(HMGCR),ENSG00000135744(AGT),	ENSG00000148926(ADM),ENSG00000126368(NR1D1),ENSG00000120738(EGR1),ENSG00000147100(SLC16A2),ENSG00000011347(SYT7),ENSG00000128342(LIF),ENSG00000125845(BMP2),ENSG00000113739(STC2),ENSG00000119714(GPR68),ENSG00000251493(FOXD1),ENSG00000185950(IRS2),ENSG00000196126(HLA-DRB1),ENSG00000196549(MME),ENSG00000155897(ADCY8),	2.1118	0.00237309	0.0279187
GO:0042325	regulation of phosphorylation	biological_process	59	23	36	356	1774	22554	ENSG00000150337(FCGR1A),ENSG00000101265(RASSF2),ENSG00000145423(SFRP2),ENSG00000095970(TREM2),ENSG00000000938(FGR),ENSG00000197405(C5AR1),ENSG00000113161(HMGCR),ENSG00000165140(FBP1),ENSG00000100985(MMP9),ENSG00000261371(PECAM1),ENSG00000130203(APOE),ENSG00000111536(IL26),ENSG00000148053(NTRK2),ENSG00000167641(PPP1R14A),ENSG00000019169(MARCO),ENSG00000244274(DBNDD2),ENSG00000118113(MMP8),ENSG0000…	ENSG00000155897(ADCY8),ENSG00000162772(ATF3),ENSG00000173334(TRIB1),ENSG00000185950(IRS2),ENSG00000183283(DAZAP2),ENSG00000177283(FZD8),ENSG00000125845(BMP2),ENSG00000128342(LIF),ENSG00000034971(MYOC),ENSG00000136826(KLF4),ENSG00000177606(JUN),ENSG00000150630(VEGFC),ENSG00000120875(DUSP4),ENSG00000137834(SMAD6),ENSG00000004660(CAMKK1),ENSG00000167601(AXL),ENSG00000130513(GDF15),ENSG00000139318(DU…	2.10704	2.77129e-07	3.8798e-05
GO:0051222	positive regulation of protein transport	biological_process	17	9	8	356	512	22554	ENSG00000171867(PRNP),ENSG00000165025(SYK),ENSG00000100335(MIEF1),ENSG00000000938(FGR),ENSG00000118113(MMP8),ENSG00000095970(TREM2),ENSG00000143761(ARF1),ENSG00000111536(IL26),ENSG00000133110(POSTN),	ENSG00000119714(GPR68),ENSG00000196126(HLA-DRB1),ENSG00000155897(ADCY8),ENSG00000185950(IRS2),ENSG00000198794(SCAMP5),ENSG00000101311(FERMT1),ENSG00000175793(SFN),ENSG00000150630(VEGFC),	2.10355	0.00396617	0.040019
GO:0007159	leukocyte cell-cell adhesion	biological_process	16	7	9	356	482	22554	ENSG00000167851(CD300A),ENSG00000115457(IGFBP2),ENSG00000165025(SYK),ENSG00000171867(PRNP),ENSG00000143546(S100A8),ENSG00000107562(CXCL12),ENSG00000261371(PECAM1),	ENSG00000129465(RIPK3),ENSG00000108175(ZMIZ1),ENSG00000136826(KLF4),ENSG00000124145(SDC4),ENSG00000146072(TNFRSF21),ENSG00000067955(CBFB),ENSG00000196126(HLA-DRB1),ENSG00000168811(IL12A),ENSG00000197646(PDCD1LG2),	2.10304	0.00503287	0.0476888
GO:0032635	interleukin-6 production	biological_process	7	6	1	356	211	22554	ENSG00000165025(SYK),ENSG00000118113(MMP8),ENSG00000129988(LBP),ENSG00000011600(TYROBP),ENSG00000095970(TREM2),ENSG00000158869(FCER1G),	ENSG00000234745(HLA-B),	2.10179	0.0444113	0.242874
GO:0061135	endopeptidase regulator activity	molecular_function	7	4	3	356	211	22554	ENSG00000135744(AGT),ENSG00000145423(SFRP2),ENSG00000123243(ITIH5),ENSG00000171867(PRNP),	ENSG00000125730(C3),ENSG00000197632(SERPINB2),ENSG00000124102(PI3),	2.10179	0.0444113	0.242874
GO:0042581	specific granule	cellular_component	7	7	0	356	211	22554	ENSG00000090382(LYZ),ENSG00000173930(SLCO4C1),ENSG00000133063(CHIT1),ENSG00000165168(CYBB),ENSG00000143119(CD53),ENSG00000102837(OLFM4),ENSG00000118113(MMP8),	-	2.10179	0.0444113	0.242874
GO:0010942	positive regulation of cell death	biological_process	27	12	15	356	814	22554	ENSG00000109861(CTSC),ENSG00000135744(AGT),ENSG00000101265(RASSF2),ENSG00000145423(SFRP2),ENSG00000161970(RPL26),ENSG00000113161(HMGCR),ENSG00000165025(SYK),ENSG00000173372(C1QA),ENSG00000171867(PRNP),ENSG00000011600(TYROBP),ENSG00000100985(MMP9),ENSG00000143546(S100A8),	ENSG00000172819(RARG),ENSG00000162772(ATF3),ENSG00000131188(PRR7),ENSG00000125845(BMP2),ENSG00000175592(FOSL1),ENSG00000120885(CLU),ENSG00000149968(MMP3),ENSG00000168811(IL12A),ENSG00000175793(SFN),ENSG00000107984(DKK1),ENSG00000177606(JUN),ENSG00000148926(ADM),ENSG00000129465(RIPK3),ENSG00000139318(DUSP6),ENSG00000120738(EGR1),	2.10142	0.000396147	0.00746943
GO:0002009	morphogenesis of an epithelium	biological_process	20	4	16	356	603	22554	ENSG00000133816(MICAL2),ENSG00000145423(SFRP2),ENSG00000121966(CXCR4),ENSG00000135744(AGT),	ENSG00000143867(OSR1),ENSG00000125845(BMP2),ENSG00000128342(LIF),ENSG00000136826(KLF4),ENSG00000164379(FOXQ1),ENSG00000172819(RARG),ENSG00000251493(FOXD1),ENSG00000184292(TACSTD2),ENSG00000124145(SDC4),ENSG00000148926(ADM),ENSG00000166341(DCHS1),ENSG00000169245(CXCL10),ENSG00000107984(DKK1),ENSG00000168621(GDNF),ENSG00000105559(PLEKHA4),ENSG00000150630(VEGFC),	2.10129	0.00198988	0.0246533
GO:0010634	positive regulation of epithelial cell migration	biological_process	6	3	3	356	181	22554	ENSG00000166974(MAPRE2),ENSG00000135744(AGT),ENSG00000100985(MMP9),	ENSG00000168874(ATOH8),ENSG00000177606(JUN),ENSG00000150630(VEGFC),	2.10013	0.0571671	0.295874
GO:0071407	cellular response to organic cyclic compound	biological_process	21	6	15	356	634	22554	ENSG00000038945(MSR1),ENSG00000103569(AQP9),ENSG00000138071(ACTR2),ENSG00000180616(SSTR2),ENSG00000198848(CES1),ENSG00000186480(INSIG1),	ENSG00000155897(ADCY8),ENSG00000172819(RARG),ENSG00000179583(CIITA),ENSG00000120885(CLU),ENSG00000125845(BMP2),ENSG00000136826(KLF4),ENSG00000019186(CYP24A1),ENSG00000067955(CBFB),ENSG00000151247(EIF4E),ENSG00000183779(ZNF703),ENSG00000120738(EGR1),ENSG00000128016(ZFP36),ENSG00000012817(KDM5D),ENSG00000126368(NR1D1),ENSG00000108175(ZMIZ1),	2.09847	0.00160405	0.0210367
GO:1903364	positive regulation of cellular protein catabolic process	biological_process	5	3	2	356	151	22554	ENSG00000130203(APOE),ENSG00000095970(TREM2),ENSG00000109861(CTSC),	ENSG00000120885(CLU),ENSG00000173334(TRIB1),	2.09781	0.0737096	0.358933
GO:0031674	I band	cellular_component	5	2	3	356	151	22554	ENSG00000119782(FKBP1B),ENSG00000170681(CAVIN4),	ENSG00000158022(TRIM63),ENSG00000171345(KRT19),ENSG00000170421(KRT8),	2.09781	0.0737096	0.358933
GO:0055123	digestive system development	biological_process	5	2	3	356	151	22554	ENSG00000106538(RARRES2),ENSG00000145423(SFRP2),	ENSG00000131668(BARX1),ENSG00000166831(RBPMS2),ENSG00000166341(DCHS1),	2.09781	0.0737096	0.358933
GO:0033135	regulation of peptidyl-serine phosphorylation	biological_process	5	3	2	356	151	22554	ENSG00000148053(NTRK2),ENSG00000145423(SFRP2),ENSG00000101265(RASSF2),	ENSG00000107984(DKK1),ENSG00000128342(LIF),	2.09781	0.0737096	0.358933
GO:0002366	leukocyte activation involved in immune response	biological_process	27	23	4	356	816	22554	ENSG00000173930(SLCO4C1),ENSG00000136167(LCP1),ENSG00000109861(CTSC),ENSG00000143119(CD53),ENSG00000102837(OLFM4),ENSG00000118113(MMP8),ENSG00000095970(TREM2),ENSG00000158869(FCER1G),ENSG00000090382(LYZ),ENSG00000133063(CHIT1),ENSG00000197405(C5AR1),ENSG00000165025(SYK),ENSG00000000938(FGR),ENSG00000108774(RAB5C),ENSG00000138071(ACTR2),ENSG00000261371(PECAM1),ENSG00000011600(TYROBP),ENSG000001009…	ENSG00000196549(MME),ENSG00000234745(HLA-B),ENSG00000086548(CEACAM6),ENSG00000125730(C3),	2.09627	0.000411489	0.00768112
GO:0090150	establishment of protein localization to membrane	biological_process	12	7	5	356	363	22554	ENSG00000161970(RPL26),ENSG00000163682(RPL9),ENSG00000147604(RPL7),ENSG00000171867(PRNP),ENSG00000177600(RPLP2),ENSG00000198918(RPL39),ENSG00000100335(MIEF1),	ENSG00000175793(SFN),ENSG00000129824(RPS4Y1),ENSG00000254806(SYS1-DBNDD2),ENSG00000111057(KRT18),ENSG00000167461(RAB8A),	2.09434	0.0134735	0.0974828
GO:0030282	bone mineralization	biological_process	4	2	2	356	121	22554	ENSG00000000938(FGR),ENSG00000046653(GPM6B),	ENSG00000143867(OSR1),ENSG00000125845(BMP2),	2.09434	0.0951103	0.43479
GO:0051046	regulation of secretion	biological_process	32	15	17	356	968	22554	ENSG00000095970(TREM2),ENSG00000118113(MMP8),ENSG00000135744(AGT),ENSG00000107562(CXCL12),ENSG00000000938(FGR),ENSG00000165025(SYK),ENSG00000113161(HMGCR),ENSG00000158869(FCER1G),ENSG00000133110(POSTN),ENSG00000167851(CD300A),ENSG00000111536(IL26),ENSG00000130203(APOE),ENSG00000143546(S100A8),ENSG00000119782(FKBP1B),ENSG00000143761(ARF1),	ENSG00000198794(SCAMP5),ENSG00000185950(IRS2),ENSG00000155897(ADCY8),ENSG00000196126(HLA-DRB1),ENSG00000099625(CBARP),ENSG00000167461(RAB8A),ENSG00000119714(GPR68),ENSG00000128342(LIF),ENSG00000146072(TNFRSF21),ENSG00000150630(VEGFC),ENSG00000011347(SYT7),ENSG00000168621(GDNF),ENSG00000101311(FERMT1),ENSG00000168811(IL12A),ENSG00000124145(SDC4),ENSG00000140563(MCTP2),ENSG00000126368(NR1D1),	2.09434	0.000134836	0.00340126
GO:0060429	epithelium development	biological_process	47	10	37	356	1425	22554	ENSG00000133816(MICAL2),ENSG00000121966(CXCR4),ENSG00000135744(AGT),ENSG00000000005(TNMD),ENSG00000134757(DSG3),ENSG00000145423(SFRP2),ENSG00000046604(DSG2),ENSG00000198848(CES1),ENSG00000100985(MMP9),ENSG00000261371(PECAM1),	ENSG00000143867(OSR1),ENSG00000186575(NF2),ENSG00000064195(DLX3),ENSG00000251493(FOXD1),ENSG00000164379(FOXQ1),ENSG00000110092(CCND1),ENSG00000168874(ATOH8),ENSG00000124145(SDC4),ENSG00000166341(DCHS1),ENSG00000095397(WHRN),ENSG00000163347(CLDN1),ENSG00000183779(ZNF703),ENSG00000107984(DKK1),ENSG00000169245(CXCL10),ENSG00000175793(SFN),ENSG00000136826(KLF4),ENSG00000131668(BARX1),ENSG00000128342(…	2.08957	5.03291e-06	0.000303057
GO:0009968	negative regulation of signal transduction	biological_process	48	22	26	356	1457	22554	ENSG00000170801(HTRA3),ENSG00000115457(IGFBP2),ENSG00000186480(INSIG1),ENSG00000130203(APOE),ENSG00000119782(FKBP1B),ENSG00000100985(MMP9),ENSG00000213186(TRIM59),ENSG00000176641(RNF152),ENSG00000165140(FBP1),ENSG00000115956(PLEK),ENSG00000113161(HMGCR),ENSG00000143248(RGS5),ENSG00000145423(SFRP2),ENSG00000101265(RASSF2),ENSG00000171951(SCG2),ENSG00000167851(CD300A),ENSG00000099282(TSPAN15),ENSG0…	ENSG00000139318(DUSP6),ENSG00000130513(GDF15),ENSG00000148926(ADM),ENSG00000137834(SMAD6),ENSG00000120875(DUSP4),ENSG00000168621(GDNF),ENSG00000100304(TTLL12),ENSG00000101311(FERMT1),ENSG00000136826(KLF4),ENSG00000131668(BARX1),ENSG00000034971(MYOC),ENSG00000128342(LIF),ENSG00000125845(BMP2),ENSG00000162772(ATF3),ENSG00000173334(TRIB1),ENSG00000092445(TYRO3),ENSG00000126368(NR1D1),ENSG00000120738…	2.08716	4.16175e-06	0.000264839
GO:0002263	cell activation involved in immune response	biological_process	27	23	4	356	820	22554	ENSG00000000938(FGR),ENSG00000165025(SYK),ENSG00000197405(C5AR1),ENSG00000133063(CHIT1),ENSG00000090382(LYZ),ENSG00000158869(FCER1G),ENSG00000095970(TREM2),ENSG00000102837(OLFM4),ENSG00000118113(MMP8),ENSG00000143119(CD53),ENSG00000109861(CTSC),ENSG00000136167(LCP1),ENSG00000173930(SLCO4C1),ENSG00000129988(LBP),ENSG00000167851(CD300A),ENSG00000165168(CYBB),ENSG00000182149(IST1),ENSG00000143546(S1…	ENSG00000086548(CEACAM6),ENSG00000234745(HLA-B),ENSG00000196549(MME),ENSG00000125730(C3),	2.08604	0.000443766	0.00804235
GO:0004519	endonuclease activity	molecular_function	5	2	3	356	152	22554	ENSG00000137976(DNASE2B),ENSG00000129538(RNASE1),	ENSG00000137309(HMGA1),ENSG00000197774(EME2),ENSG00000179598(PLD6),	2.08401	0.075651	0.365527
GO:0032868	response to insulin	biological_process	10	6	4	356	304	22554	ENSG00000198523(PLN),ENSG00000121769(FABP3),ENSG00000135744(AGT),ENSG00000115457(IGFBP2),ENSG00000149485(FADS1),ENSG00000106538(RARRES2),	ENSG00000185950(IRS2),ENSG00000120738(EGR1),ENSG00000167461(RAB8A),ENSG00000148926(ADM),	2.08401	0.0224889	0.141503
GO:0030900	forebrain development	biological_process	14	6	8	356	426	22554	ENSG00000185924(RTN4RL1),ENSG00000148053(NTRK2),ENSG00000011600(TYROBP),ENSG00000121966(CXCR4),ENSG00000107562(CXCL12),ENSG00000180616(SSTR2),	ENSG00000092445(TYRO3),ENSG00000186575(NF2),ENSG00000188486(H2AX),ENSG00000167601(AXL),ENSG00000125845(BMP2),ENSG00000069011(PITX1),ENSG00000107984(DKK1),ENSG00000095713(CRTAC1),	2.08205	0.00882595	0.0704064
GO:0010821	regulation of mitochondrion organization	biological_process	7	3	4	356	213	22554	ENSG00000100335(MIEF1),ENSG00000100985(MMP9),ENSG00000095970(TREM2),	ENSG00000203485(INF2),ENSG00000175793(SFN),ENSG00000179598(PLD6),ENSG00000120885(CLU),	2.08205	0.046568	0.250751
GO:0099106	ion channel regulator activity	molecular_function	4	3	1	356	122	22554	ENSG00000119782(FKBP1B),ENSG00000198523(PLN),ENSG00000152049(KCNE4),	ENSG00000180155(LYNX1),	2.07718	0.0977942	0.444519
GO:0051099	positive regulation of binding	biological_process	6	3	3	356	183	22554	ENSG00000130203(APOE),ENSG00000100985(MMP9),ENSG00000118113(MMP8),	ENSG00000125845(BMP2),ENSG00000136826(KLF4),ENSG00000167513(CDT1),	2.07718	0.0600538	0.306844
GO:0016705	oxidoreductase activity, acting on paired donors, with incorporation or reduction of molecular oxygen	molecular_function	6	5	1	356	183	22554	ENSG00000094963(FMO2),ENSG00000134824(FADS2),ENSG00000133816(MICAL2),ENSG00000007933(FMO3),ENSG00000149485(FADS1),	ENSG00000019186(CYP24A1),	2.07718	0.0600538	0.306844
GO:0042692	muscle cell differentiation	biological_process	15	6	9	356	458	22554	ENSG00000164188(RANBP3L),ENSG00000164530(PI16),ENSG00000113161(HMGCR),ENSG00000143119(CD53),ENSG00000135744(AGT),ENSG00000121577(POPDC2),	ENSG00000125845(BMP2),ENSG00000148926(ADM),ENSG00000130513(GDF15),ENSG00000107984(DKK1),ENSG00000169245(CXCL10),ENSG00000166831(RBPMS2),ENSG00000170421(KRT8),ENSG00000171345(KRT19),ENSG00000069011(PITX1),	2.07491	0.00722065	0.0611734
GO:0046649	lymphocyte activation	biological_process	30	16	14	356	916	22554	ENSG00000171867(PRNP),ENSG00000158869(FCER1G),ENSG00000026751(SLAMF7),ENSG00000000938(FGR),ENSG00000165025(SYK),ENSG00000211896(IGHG1),ENSG00000211893(IGHG2),ENSG00000136167(LCP1),ENSG00000211895(IGHA1),ENSG00000211677(IGLC2),ENSG00000119782(FKBP1B),ENSG00000066336(SPI1),ENSG00000167851(CD300A),ENSG00000115457(IGFBP2),ENSG00000011600(TYROBP),ENSG00000211679(IGLC3),	ENSG00000177283(FZD8),ENSG00000146072(TNFRSF21),ENSG00000131188(PRR7),ENSG00000197646(PDCD1LG2),ENSG00000196126(HLA-DRB1),ENSG00000185950(IRS2),ENSG00000120738(EGR1),ENSG00000167601(AXL),ENSG00000092445(TYRO3),ENSG00000124145(SDC4),ENSG00000129465(RIPK3),ENSG00000108175(ZMIZ1),ENSG00000168811(IL12A),ENSG00000067955(CBFB),	2.07491	0.000247866	0.00519868
GO:0070062	extracellular exosome	cellular_component	78	47	31	356	2382	22554	ENSG00000090382(LYZ),ENSG00000099994(SUSD2),ENSG00000165140(FBP1),ENSG00000185924(RTN4RL1),ENSG00000109861(CTSC),ENSG00000134757(DSG3),ENSG00000102837(OLFM4),ENSG00000182149(IST1),ENSG00000115457(IGFBP2),ENSG00000135486(HNRNPA1),ENSG00000129988(LBP),ENSG00000108774(RAB5C),ENSG00000121769(FABP3),ENSG00000085514(PILRA),ENSG00000161970(RPL26),ENSG00000117091(CD48),ENSG00000211893(IGHG2),ENSG00000107…	ENSG00000034971(MYOC),ENSG00000234745(HLA-B),ENSG00000170421(KRT8),ENSG00000184292(TACSTD2),ENSG00000167601(AXL),ENSG00000109610(SOD3),ENSG00000125730(C3),ENSG00000130513(GDF15),ENSG00000258947(TUBB3),ENSG00000011347(SYT7),ENSG00000111057(KRT18),ENSG00000103066(PLA2G15),ENSG00000120885(CLU),ENSG00000113296(THBS4),ENSG00000163975(MELTF),ENSG00000043143(JADE2),ENSG00000168140(VASN),ENSG00000175793(…	2.07456	7.77338e-09	2.56064e-06
GO:0043410	positive regulation of MAPK cascade	biological_process	20	12	8	356	611	22554	ENSG00000095970(TREM2),ENSG00000118113(MMP8),ENSG00000101265(RASSF2),ENSG00000135744(AGT),ENSG00000121966(CXCR4),ENSG00000019169(MARCO),ENSG00000165025(SYK),ENSG00000113161(HMGCR),ENSG00000197405(C5AR1),ENSG00000111536(IL26),ENSG00000130203(APOE),ENSG00000148053(NTRK2),	ENSG00000196126(HLA-DRB1),ENSG00000128342(LIF),ENSG00000177283(FZD8),ENSG00000125845(BMP2),ENSG00000177606(JUN),ENSG00000107984(DKK1),ENSG00000139318(DUSP6),ENSG00000130513(GDF15),	2.07378	0.00232534	0.0277062
GO:0031669	cellular response to nutrient levels	biological_process	7	4	3	356	214	22554	ENSG00000176641(RNF152),ENSG00000149485(FADS1),ENSG00000133110(POSTN),ENSG00000135486(HNRNPA1),	ENSG00000019186(CYP24A1),ENSG00000177606(JUN),ENSG00000162772(ATF3),	2.07232	0.0476734	0.255231
GO:0042110	T cell activation	biological_process	18	7	11	356	551	22554	ENSG00000165025(SYK),ENSG00000158869(FCER1G),ENSG00000171867(PRNP),ENSG00000136167(LCP1),ENSG00000115457(IGFBP2),ENSG00000167851(CD300A),ENSG00000119782(FKBP1B),	ENSG00000131188(PRR7),ENSG00000146072(TNFRSF21),ENSG00000177283(FZD8),ENSG00000196126(HLA-DRB1),ENSG00000197646(PDCD1LG2),ENSG00000129465(RIPK3),ENSG00000108175(ZMIZ1),ENSG00000124145(SDC4),ENSG00000120738(EGR1),ENSG00000067955(CBFB),ENSG00000168811(IL12A),	2.06964	0.0037364	0.0385338
GO:0006941	striated muscle contraction	biological_process	6	6	0	356	184	22554	ENSG00000121966(CXCR4),ENSG00000046604(DSG2),ENSG00000152049(KCNE4),ENSG00000167476(JSRP1),ENSG00000119782(FKBP1B),ENSG00000198523(PLN),	-	2.06589	0.0615332	0.312125
GO:0001909	leukocyte mediated cytotoxicity	biological_process	6	3	3	356	184	22554	ENSG00000109861(CTSC),ENSG00000011600(TYROBP),ENSG00000026751(SLAMF7),	ENSG00000129465(RIPK3),ENSG00000168811(IL12A),ENSG00000234745(HLA-B),	2.06589	0.0615332	0.312125
GO:0008283	cell proliferation	biological_process	72	24	48	356	2210	22554	ENSG00000197405(C5AR1),ENSG00000000938(FGR),ENSG00000095970(TREM2),ENSG00000171951(SCG2),ENSG00000138792(ENPEP),ENSG00000148053(NTRK2),ENSG00000111536(IL26),ENSG00000130203(APOE),ENSG00000100985(MMP9),ENSG00000165025(SYK),ENSG00000171867(PRNP),ENSG00000135744(AGT),ENSG00000143499(SMYD2),ENSG00000180616(SSTR2),ENSG00000113161(HMGCR),ENSG00000145423(SFRP2),ENSG00000115457(IGFBP2),ENSG00000119782(FK…	ENSG00000127418(FGFRL1),ENSG00000086548(CEACAM6),ENSG00000125845(BMP2),ENSG00000128342(LIF),ENSG00000185950(IRS2),ENSG00000162772(ATF3),ENSG00000172819(RARG),ENSG00000128016(ZFP36),ENSG00000137834(SMAD6),ENSG00000137309(HMGA1),ENSG00000168621(GDNF),ENSG00000161714(PLCD3),ENSG00000143867(OSR1),ENSG00000184524(CEND1),ENSG00000196126(HLA-DRB1),ENSG00000168874(ATOH8),ENSG00000197646(PDCD1LG2),ENSG000…	2.06402	3.39972e-08	8.27758e-06
GO:0004497	monooxygenase activity	molecular_function	4	3	1	356	123	22554	ENSG00000094963(FMO2),ENSG00000007933(FMO3),ENSG00000133816(MICAL2),	ENSG00000019186(CYP24A1),	2.06029	0.100522	0.455441
GO:0031334	positive regulation of protein complex assembly	biological_process	10	5	5	356	308	22554	ENSG00000138071(ACTR2),ENSG00000136167(LCP1),ENSG00000143761(ARF1),ENSG00000115956(PLEK),ENSG00000165025(SYK),	ENSG00000177606(JUN),ENSG00000167513(CDT1),ENSG00000149968(MMP3),ENSG00000120885(CLU),ENSG00000175592(FOSL1),	2.05695	0.0245107	0.151334
GO:0030665	clathrin-coated vesicle membrane	cellular_component	5	2	3	356	154	22554	ENSG00000130203(APOE),ENSG00000150337(FCGR1A),	ENSG00000196126(HLA-DRB1),ENSG00000198502(HLA-DRB5),ENSG00000155897(ADCY8),	2.05695	0.079631	0.38114
GO:0016829	lyase activity	molecular_function	7	2	5	356	216	22554	ENSG00000129538(RNASE1),ENSG00000135094(SDS),	ENSG00000155897(ADCY8),ENSG00000179889(PDXDC1),ENSG00000286112(AL441992.3),ENSG00000137309(HMGA1),ENSG00000129467(ADCY4),	2.05314	0.0499393	0.266343
GO:0048568	embryonic organ development	biological_process	15	5	10	356	463	22554	ENSG00000187079(TEAD1),ENSG00000106538(RARRES2),ENSG00000137285(TUBB2B),ENSG00000186480(INSIG1),ENSG00000133816(MICAL2),	ENSG00000172819(RARG),ENSG00000171345(KRT19),ENSG00000170421(KRT8),ENSG00000166831(RBPMS2),ENSG00000168621(GDNF),ENSG00000148926(ADM),ENSG00000161714(PLCD3),ENSG00000143867(OSR1),ENSG00000095397(WHRN),ENSG00000128342(LIF),	2.0525	0.0079761	0.0654929
GO:0040012	regulation of locomotion	biological_process	39	19	20	356	1204	22554	ENSG00000166974(MAPRE2),ENSG00000171951(SCG2),ENSG00000145423(SFRP2),ENSG00000095970(TREM2),ENSG00000076706(MCAM),ENSG00000197405(C5AR1),ENSG00000000938(FGR),ENSG00000261371(PECAM1),ENSG00000133110(POSTN),ENSG00000100985(MMP9),ENSG00000130203(APOE),ENSG00000137285(TUBB2B),ENSG00000129988(LBP),ENSG00000121966(CXCR4),ENSG00000107562(CXCL12),ENSG00000135744(AGT),ENSG00000146070(PLA2G7),ENSG000001065…	ENSG00000173334(TRIB1),ENSG00000185950(IRS2),ENSG00000125845(BMP2),ENSG00000034971(MYOC),ENSG00000136826(KLF4),ENSG00000086548(CEACAM6),ENSG00000177606(JUN),ENSG00000150630(VEGFC),ENSG00000184292(TACSTD2),ENSG00000129465(RIPK3),ENSG00000168874(ATOH8),ENSG00000113296(THBS4),ENSG00000186575(NF2),ENSG00000168811(IL12A),ENSG00000169245(CXCL10),ENSG00000154734(ADAMTS1),ENSG00000058085(LAMC2),ENSG00000…	2.05216	4.34752e-05	0.00146663
GO:0042445	hormone metabolic process	biological_process	8	2	6	356	247	22554	ENSG00000198848(CES1),ENSG00000138792(ENPEP),	ENSG00000196549(MME),ENSG00000147100(SLC16A2),ENSG00000125845(BMP2),ENSG00000113739(STC2),ENSG00000120738(EGR1),ENSG00000148926(ADM),	2.05195	0.0396146	0.222286
GO:0048870	cell motility	biological_process	63	30	33	356	1950	22554	ENSG00000211679(IGLC3),ENSG00000143546(S100A8),ENSG00000167851(CD300A),ENSG00000117091(CD48),ENSG00000146070(PLA2G7),ENSG00000211677(IGLC2),ENSG00000107562(CXCL12),ENSG00000121966(CXCR4),ENSG00000135744(AGT),ENSG00000165025(SYK),ENSG00000106538(RARRES2),ENSG00000100985(MMP9),ENSG00000261371(PECAM1),ENSG00000133110(POSTN),ENSG00000130203(APOE),ENSG00000148053(NTRK2),ENSG00000129988(LBP),ENSG000001…	ENSG00000169245(CXCL10),ENSG00000154734(ADAMTS1),ENSG00000168811(IL12A),ENSG00000183779(ZNF703),ENSG00000058085(LAMC2),ENSG00000173376(NDNF),ENSG00000163347(CLDN1),ENSG00000124145(SDC4),ENSG00000092445(TYRO3),ENSG00000166341(DCHS1),ENSG00000113296(THBS4),ENSG00000168874(ATOH8),ENSG00000184524(CEND1),ENSG00000186575(NF2),ENSG00000142949(PTPRF),ENSG00000124875(CXCL6),ENSG00000177606(JUN),ENSG000001…	2.04682	3.01879e-07	4.02505e-05
GO:0007266	Rho protein signal transduction	biological_process	5	3	2	356	155	22554	ENSG00000170681(CAVIN4),ENSG00000261371(PECAM1),ENSG00000130203(APOE),	ENSG00000106683(LIMK1),ENSG00000034971(MYOC),	2.04368	0.0816698	0.388243
GO:0032412	regulation of ion transmembrane transporter activity	biological_process	9	7	2	356	279	22554	ENSG00000119782(FKBP1B),ENSG00000171867(PRNP),ENSG00000100985(MMP9),ENSG00000167476(JSRP1),ENSG00000152049(KCNE4),ENSG00000095970(TREM2),ENSG00000198523(PLN),	ENSG00000099625(CBARP),ENSG00000143867(OSR1),	2.04368	0.0321584	0.187786
GO:0043406	positive regulation of MAP kinase activity	biological_process	9	4	5	356	280	22554	ENSG00000165025(SYK),ENSG00000197405(C5AR1),ENSG00000135744(AGT),ENSG00000121966(CXCR4),	ENSG00000125845(BMP2),ENSG00000177283(FZD8),ENSG00000139318(DUSP6),ENSG00000130513(GDF15),ENSG00000107984(DKK1),	2.03638	0.0328575	0.191072
GO:0031346	positive regulation of cell projection organization	biological_process	13	10	3	356	405	22554	ENSG00000137285(TUBB2B),ENSG00000130203(APOE),ENSG00000182149(IST1),ENSG00000148053(NTRK2),ENSG00000143761(ARF1),ENSG00000119782(FKBP1B),ENSG00000107562(CXCL12),ENSG00000121966(CXCR4),ENSG00000135744(AGT),ENSG00000138071(ACTR2),	ENSG00000172260(NEGR1),ENSG00000106683(LIMK1),ENSG00000173376(NDNF),	2.03358	0.0134961	0.0975199
GO:0060173	limb development	biological_process	6	1	5	356	187	22554	ENSG00000145423(SFRP2),	ENSG00000069011(PITX1),ENSG00000172819(RARG),ENSG00000125965(GDF5),ENSG00000143867(OSR1),ENSG00000107984(DKK1),	2.03275	0.0661175	0.329998
GO:0009267	cellular response to starvation	biological_process	5	3	2	356	156	22554	ENSG00000176641(RNF152),ENSG00000149485(FADS1),ENSG00000135486(HNRNPA1),	ENSG00000162772(ATF3),ENSG00000177606(JUN),	2.03057	0.0837412	0.396408
GO:0006875	cellular metal ion homeostasis	biological_process	20	13	7	356	624	22554	ENSG00000143761(ARF1),ENSG00000119782(FKBP1B),ENSG00000130203(APOE),ENSG00000143546(S100A8),ENSG00000169442(CD52),ENSG00000198523(PLN),ENSG00000167476(JSRP1),ENSG00000171867(PRNP),ENSG00000197405(C5AR1),ENSG00000187474(FPR3),ENSG00000135744(AGT),ENSG00000107562(CXCL12),ENSG00000121966(CXCR4),	ENSG00000148926(ADM),ENSG00000169245(CXCL10),ENSG00000113739(STC2),ENSG00000169248(CXCL11),ENSG00000161714(PLCD3),ENSG00000155897(ADCY8),ENSG00000125148(MT2A),	2.03057	0.0029737	0.0329105
GO:0060341	regulation of cellular localization	biological_process	32	16	16	356	999	22554	ENSG00000143761(ARF1),ENSG00000119782(FKBP1B),ENSG00000186480(INSIG1),ENSG00000167851(CD300A),ENSG00000198523(PLN),ENSG00000011600(TYROBP),ENSG00000167476(JSRP1),ENSG00000046653(GPM6B),ENSG00000171867(PRNP),ENSG00000158869(FCER1G),ENSG00000165025(SYK),ENSG00000100335(MIEF1),ENSG00000000938(FGR),ENSG00000113161(HMGCR),ENSG00000136167(LCP1),ENSG00000095970(TREM2),	ENSG00000128016(ZFP36),ENSG00000126368(NR1D1),ENSG00000140563(MCTP2),ENSG00000011347(SYT7),ENSG00000169245(CXCL10),ENSG00000101311(FERMT1),ENSG00000168621(GDNF),ENSG00000175793(SFN),ENSG00000186575(NF2),ENSG00000119714(GPR68),ENSG00000128342(LIF),ENSG00000169248(CXCL11),ENSG00000155897(ADCY8),ENSG00000196126(HLA-DRB1),ENSG00000125965(GDF5),ENSG00000167513(CDT1),	2.02936	0.000236453	0.00503475
GO:0030072	peptide hormone secretion	biological_process	9	2	7	356	281	22554	ENSG00000119782(FKBP1B),ENSG00000113161(HMGCR),	ENSG00000155897(ADCY8),ENSG00000011347(SYT7),ENSG00000196126(HLA-DRB1),ENSG00000147100(SLC16A2),ENSG00000185950(IRS2),ENSG00000119714(GPR68),ENSG00000126368(NR1D1),	2.02913	0.0335678	0.193594
GO:0009897	external side of plasma membrane	cellular_component	17	14	3	356	531	22554	ENSG00000171867(PRNP),ENSG00000158869(FCER1G),ENSG00000185924(RTN4RL1),ENSG00000211896(IGHG1),ENSG00000211893(IGHG2),ENSG00000076706(MCAM),ENSG00000211895(IGHA1),ENSG00000211677(IGLC2),ENSG00000107562(CXCL12),ENSG00000121966(CXCR4),ENSG00000177575(CD163),ENSG00000138792(ENPEP),ENSG00000261371(PECAM1),ENSG00000211679(IGLC3),	ENSG00000197646(PDCD1LG2),ENSG00000196126(HLA-DRB1),ENSG00000169245(CXCL10),	2.02828	0.00575107	0.0521977
GO:0046777	protein autophosphorylation	biological_process	8	4	4	356	250	22554	ENSG00000165025(SYK),ENSG00000101265(RASSF2),ENSG00000000938(FGR),ENSG00000148053(NTRK2),	ENSG00000129465(RIPK3),ENSG00000150630(VEGFC),ENSG00000092445(TYRO3),ENSG00000177606(JUN),	2.02733	0.0423284	0.234228
GO:0045785	positive regulation of cell adhesion	biological_process	16	6	10	356	501	22554	ENSG00000107562(CXCL12),ENSG00000106823(ECM2),ENSG00000102837(OLFM4),ENSG00000145423(SFRP2),ENSG00000115457(IGFBP2),ENSG00000165025(SYK),	ENSG00000173376(NDNF),ENSG00000067955(CBFB),ENSG00000101311(FERMT1),ENSG00000168811(IL12A),ENSG00000197646(PDCD1LG2),ENSG00000108175(ZMIZ1),ENSG00000124145(SDC4),ENSG00000086548(CEACAM6),ENSG00000034971(MYOC),ENSG00000128342(LIF),	2.02328	0.00731599	0.0617011
GO:0010631	epithelial cell migration	biological_process	12	6	6	356	376	22554	ENSG00000166974(MAPRE2),ENSG00000171951(SCG2),ENSG00000261371(PECAM1),ENSG00000135744(AGT),ENSG00000100985(MMP9),ENSG00000130203(APOE),	ENSG00000168874(ATOH8),ENSG00000101311(FERMT1),ENSG00000177606(JUN),ENSG00000150630(VEGFC),ENSG00000184292(TACSTD2),ENSG00000136826(KLF4),	2.02193	0.017605	0.119645
GO:0048468	cell development	biological_process	73	24	49	356	2289	22554	ENSG00000148053(NTRK2),ENSG00000130203(APOE),ENSG00000137285(TUBB2B),ENSG00000261371(PECAM1),ENSG00000197405(C5AR1),ENSG00000095970(TREM2),ENSG00000143546(S100A8),ENSG00000138071(ACTR2),ENSG00000121966(CXCR4),ENSG00000135744(AGT),ENSG00000119782(FKBP1B),ENSG00000164530(PI16),ENSG00000182149(IST1),ENSG00000133110(POSTN),ENSG00000185924(RTN4RL1),ENSG00000173372(C1QA),ENSG00000145423(SFRP2),ENSG0000…	ENSG00000095713(CRTAC1),ENSG00000168621(GDNF),ENSG00000171345(KRT19),ENSG00000172260(NEGR1),ENSG00000151247(EIF4E),ENSG00000067955(CBFB),ENSG00000125845(BMP2),ENSG00000128342(LIF),ENSG00000166924(NYAP1),ENSG00000171246(NPTX1),ENSG00000185950(IRS2),ENSG00000172819(RARG),ENSG00000095397(WHRN),ENSG00000168077(SCARA3),ENSG00000124145(SDC4),ENSG00000058085(LAMC2),ENSG00000143867(OSR1),ENSG00000167461(…	2.02046	6.21776e-08	1.16065e-05
GO:0043292	contractile fiber	cellular_component	8	4	4	356	251	22554	ENSG00000119782(FKBP1B),ENSG00000143761(ARF1),ENSG00000170681(CAVIN4),ENSG00000261371(PECAM1),	ENSG00000158022(TRIM63),ENSG00000170421(KRT8),ENSG00000124145(SDC4),ENSG00000171345(KRT19),	2.01925	0.0432619	0.238686
GO:0051146	striated muscle cell differentiation	biological_process	10	4	6	356	314	22554	ENSG00000121577(POPDC2),ENSG00000143119(CD53),ENSG00000135744(AGT),ENSG00000164530(PI16),	ENSG00000169245(CXCL10),ENSG00000107984(DKK1),ENSG00000171345(KRT19),ENSG00000170421(KRT8),ENSG00000125845(BMP2),ENSG00000130513(GDF15),	2.01764	0.0277987	0.168843
GO:0046330	positive regulation of JNK cascade	biological_process	5	3	2	356	157	22554	ENSG00000165025(SYK),ENSG00000118113(MMP8),ENSG00000101265(RASSF2),	ENSG00000107984(DKK1),ENSG00000177283(FZD8),	2.01764	0.0858453	0.404318
GO:0008203	cholesterol metabolic process	biological_process	5	5	0	356	157	22554	ENSG00000186480(INSIG1),ENSG00000113161(HMGCR),ENSG00000130208(APOC1),ENSG00000130203(APOE),ENSG00000198848(CES1),	-	2.01764	0.0858453	0.404318
GO:0071774	response to fibroblast growth factor	biological_process	5	2	3	356	157	22554	ENSG00000133110(POSTN),ENSG00000135486(HNRNPA1),	ENSG00000128016(ZFP36),ENSG00000160888(IER2),ENSG00000127418(FGFRL1),	2.01764	0.0858453	0.404318
GO:0042060	wound healing	biological_process	20	12	8	356	629	22554	ENSG00000130203(APOE),ENSG00000143546(S100A8),ENSG00000133110(POSTN),ENSG00000261371(PECAM1),ENSG00000115956(PLEK),ENSG00000113161(HMGCR),ENSG00000165025(SYK),ENSG00000124491(F13A1),ENSG00000158869(FCER1G),ENSG00000138185(ENTPD1),ENSG00000121966(CXCR4),ENSG00000076706(MCAM),	ENSG00000197632(SERPINB2),ENSG00000092445(TYRO3),ENSG00000124145(SDC4),ENSG00000163347(CLDN1),ENSG00000167601(AXL),ENSG00000173376(NDNF),ENSG00000185022(MAFF),ENSG00000011347(SYT7),	2.01443	0.00326117	0.0351879
GO:0002253	activation of immune response	biological_process	30	20	10	356	945	22554	ENSG00000211893(IGHG2),ENSG00000150337(FCGR1A),ENSG00000211677(IGLC2),ENSG00000187474(FPR3),ENSG00000211895(IGHA1),ENSG00000211598(IGKV4-1),ENSG00000158869(FCER1G),ENSG00000159189(C1QC),ENSG00000171867(PRNP),ENSG00000211896(IGHG1),ENSG00000197405(C5AR1),ENSG00000000938(FGR),ENSG00000173372(C1QA),ENSG00000165025(SYK),ENSG00000138071(ACTR2),ENSG00000173369(C1QB),ENSG00000211679(IGLC3),ENSG000001435…	ENSG00000196126(HLA-DRB1),ENSG00000198502(HLA-DRB5),ENSG00000106683(LIMK1),ENSG00000146072(TNFRSF21),ENSG00000120885(CLU),ENSG00000015479(MATR3),ENSG00000067955(CBFB),ENSG00000125730(C3),ENSG00000126368(NR1D1),ENSG00000092445(TYRO3),	2.01124	0.000416986	0.00775788
GO:0030098	lymphocyte differentiation	biological_process	12	3	9	356	378	22554	ENSG00000066336(SPI1),ENSG00000165025(SYK),ENSG00000158869(FCER1G),	ENSG00000129465(RIPK3),ENSG00000108175(ZMIZ1),ENSG00000092445(TYRO3),ENSG00000131188(PRR7),ENSG00000177283(FZD8),ENSG00000167601(AXL),ENSG00000120738(EGR1),ENSG00000067955(CBFB),ENSG00000168811(IL12A),	2.01124	0.0183202	0.123013
GO:0008361	regulation of cell size	biological_process	6	4	2	356	189	22554	ENSG00000130203(APOE),ENSG00000182149(IST1),ENSG00000107562(CXCL12),ENSG00000115956(PLEK),	ENSG00000106683(LIMK1),ENSG00000172819(RARG),	2.01124	0.0692968	0.342811
GO:0050839	cell adhesion molecule binding	molecular_function	17	10	7	356	536	22554	ENSG00000165025(SYK),ENSG00000143341(HMCN1),ENSG00000136167(LCP1),ENSG00000106823(ECM2),ENSG00000107562(CXCL12),ENSG00000102837(OLFM4),ENSG00000145423(SFRP2),ENSG00000182149(IST1),ENSG00000046604(DSG2),ENSG00000133110(POSTN),	ENSG00000142949(PTPRF),ENSG00000113296(THBS4),ENSG00000179889(PDXDC1),ENSG00000168140(VASN),ENSG00000164283(ESM1),ENSG00000175793(SFN),ENSG00000111057(KRT18),	2.00936	0.00631855	0.055635
GO:0048598	embryonic morphogenesis	biological_process	20	5	15	356	631	22554	ENSG00000133816(MICAL2),ENSG00000118113(MMP8),ENSG00000145423(SFRP2),ENSG00000186480(INSIG1),ENSG00000100985(MMP9),	ENSG00000136826(KLF4),ENSG00000186575(NF2),ENSG00000143867(OSR1),ENSG00000172819(RARG),ENSG00000125965(GDF5),ENSG00000166831(RBPMS2),ENSG00000168874(ATOH8),ENSG00000124145(SDC4),ENSG00000148926(ADM),ENSG00000095397(WHRN),ENSG00000150630(VEGFC),ENSG00000069011(PITX1),ENSG00000120875(DUSP4),ENSG00000107984(DKK1),ENSG00000168621(GDNF),	2.00805	0.0033826	0.035876
GO:0008015	blood circulation	biological_process	18	14	4	356	568	22554	ENSG00000164308(ERAP2),ENSG00000198523(PLN),ENSG00000133110(POSTN),ENSG00000119782(FKBP1B),ENSG00000130203(APOE),ENSG00000198848(CES1),ENSG00000046604(DSG2),ENSG00000138792(ENPEP),ENSG00000121966(CXCR4),ENSG00000107562(CXCL12),ENSG00000135744(AGT),ENSG00000121577(POPDC2),ENSG00000152049(KCNE4),ENSG00000113161(HMGCR),	ENSG00000169245(CXCL10),ENSG00000150630(VEGFC),ENSG00000148926(ADM),ENSG00000196549(MME),	2.0077	0.0051586	0.0486333
GO:0090132	epithelium migration	biological_process	12	6	6	356	379	22554	ENSG00000130203(APOE),ENSG00000171951(SCG2),ENSG00000166974(MAPRE2),ENSG00000100985(MMP9),ENSG00000135744(AGT),ENSG00000261371(PECAM1),	ENSG00000184292(TACSTD2),ENSG00000136826(KLF4),ENSG00000177606(JUN),ENSG00000168874(ATOH8),ENSG00000101311(FERMT1),ENSG00000150630(VEGFC),	2.00593	0.0186862	0.124427
GO:0052689	carboxylic ester hydrolase activity	molecular_function	5	3	2	356	158	22554	ENSG00000198848(CES1),ENSG00000146070(PLA2G7),ENSG00000108825(PTGES3L-AARSD1),	ENSG00000177666(PNPLA2),ENSG00000103066(PLA2G15),	2.00487	0.0879823	0.410927
GO:0005764	lysosome	cellular_component	26	17	9	356	822	22554	ENSG00000182149(IST1),ENSG00000136404(TM6SF1),ENSG00000138792(ENPEP),ENSG00000138071(ACTR2),ENSG00000108774(RAB5C),ENSG00000137976(DNASE2B),ENSG00000142910(TINAGL1),ENSG00000176641(RNF152),ENSG00000133063(CHIT1),ENSG00000090382(LYZ),ENSG00000116701(NCF2),ENSG00000038427(VCAN),ENSG00000102575(ACP5),ENSG00000162511(LAPTM5),ENSG00000173930(SLCO4C1),ENSG00000121966(CXCR4),ENSG00000109861(CTSC),	ENSG00000168140(VASN),ENSG00000124145(SDC4),ENSG00000125730(C3),ENSG00000011347(SYT7),ENSG00000103066(PLA2G15),ENSG00000086548(CEACAM6),ENSG00000188783(PRELP),ENSG00000198502(HLA-DRB5),ENSG00000196126(HLA-DRB1),	2.0039	0.00100265	0.014584
GO:0000323	lytic vacuole	cellular_component	26	17	9	356	822	22554	ENSG00000173930(SLCO4C1),ENSG00000109861(CTSC),ENSG00000121966(CXCR4),ENSG00000133063(CHIT1),ENSG00000116701(NCF2),ENSG00000090382(LYZ),ENSG00000038427(VCAN),ENSG00000162511(LAPTM5),ENSG00000102575(ACP5),ENSG00000137976(DNASE2B),ENSG00000108774(RAB5C),ENSG00000138071(ACTR2),ENSG00000176641(RNF152),ENSG00000142910(TINAGL1),ENSG00000136404(TM6SF1),ENSG00000182149(IST1),ENSG00000138792(ENPEP),	ENSG00000198502(HLA-DRB5),ENSG00000196126(HLA-DRB1),ENSG00000103066(PLA2G15),ENSG00000086548(CEACAM6),ENSG00000188783(PRELP),ENSG00000011347(SYT7),ENSG00000168140(VASN),ENSG00000124145(SDC4),ENSG00000125730(C3),	2.0039	0.00100265	0.014584
GO:0055065	metal ion homeostasis	biological_process	22	13	9	356	696	22554	ENSG00000119782(FKBP1B),ENSG00000143761(ARF1),ENSG00000169442(CD52),ENSG00000143546(S100A8),ENSG00000130203(APOE),ENSG00000167476(JSRP1),ENSG00000198523(PLN),ENSG00000197405(C5AR1),ENSG00000171867(PRNP),ENSG00000121966(CXCR4),ENSG00000107562(CXCL12),ENSG00000135744(AGT),ENSG00000187474(FPR3),	ENSG00000148926(ADM),ENSG00000169245(CXCL10),ENSG00000161714(PLCD3),ENSG00000169248(CXCL11),ENSG00000092068(SLC7A8),ENSG00000113739(STC2),ENSG00000163975(MELTF),ENSG00000125148(MT2A),ENSG00000155897(ADCY8),	2.00257	0.00230538	0.027527
GO:0009653	anatomical structure morphogenesis	biological_process	94	34	60	356	2978	22554	ENSG00000107562(CXCL12),ENSG00000133816(MICAL2),ENSG00000011600(TYROBP),ENSG00000000005(TNMD),ENSG00000204291(COL15A1),ENSG00000102837(OLFM4),ENSG00000145423(SFRP2),ENSG00000133110(POSTN),ENSG00000186480(INSIG1),ENSG00000066336(SPI1),ENSG00000182149(IST1),ENSG00000165168(CYBB),ENSG00000143119(CD53),ENSG00000121966(CXCR4),ENSG00000135744(AGT),ENSG00000118113(MMP8),ENSG00000163017(ACTG2),ENSG000001…	ENSG00000106683(LIMK1),ENSG00000163975(MELTF),ENSG00000125965(GDF5),ENSG00000146555(SDK1),ENSG00000179598(PLD6),ENSG00000113296(THBS4),ENSG00000166831(RBPMS2),ENSG00000064195(DLX3),ENSG00000186575(NF2),ENSG00000120885(CLU),ENSG00000173376(NDNF),ENSG00000107984(DKK1),ENSG00000154734(ADAMTS1),ENSG00000101230(ISM1),ENSG00000092445(TYRO3),ENSG00000164283(ESM1),ENSG00000043143(JADE2),ENSG00000170421(K…	1.99975	1.5359e-09	1.07513e-06
GO:0010876	lipid localization	biological_process	14	9	5	356	444	22554	ENSG00000129988(LBP),ENSG00000165025(SYK),ENSG00000198848(CES1),ENSG00000103569(AQP9),ENSG00000130203(APOE),ENSG00000135744(AGT),ENSG00000121769(FABP3),ENSG00000130208(APOC1),ENSG00000038945(MSR1),	ENSG00000125730(C3),ENSG00000177666(PNPLA2),ENSG00000120885(CLU),ENSG00000185950(IRS2),ENSG00000011347(SYT7),	1.99765	0.0125902	0.0920431
GO:0051216	cartilage development	biological_process	7	1	6	356	222	22554	ENSG00000145423(SFRP2),	ENSG00000125845(BMP2),ENSG00000143867(OSR1),ENSG00000168077(SCARA3),ENSG00000069011(PITX1),ENSG00000125965(GDF5),ENSG00000172819(RARG),	1.99765	0.0571854	0.295695
GO:0000956	nuclear-transcribed mRNA catabolic process	biological_process	8	6	2	356	254	22554	ENSG00000161970(RPL26),ENSG00000163682(RPL9),ENSG00000147604(RPL7),ENSG00000177600(RPLP2),ENSG00000198918(RPL39),ENSG00000175324(LSM1),	ENSG00000128016(ZFP36),ENSG00000129824(RPS4Y1),	1.9954	0.0461511	0.248745
GO:0051223	regulation of protein transport	biological_process	28	14	14	356	889	22554	ENSG00000133110(POSTN),ENSG00000186480(INSIG1),ENSG00000143761(ARF1),ENSG00000119782(FKBP1B),ENSG00000130203(APOE),ENSG00000111536(IL26),ENSG00000118113(MMP8),ENSG00000095970(TREM2),ENSG00000136167(LCP1),ENSG00000113161(HMGCR),ENSG00000100335(MIEF1),ENSG00000165025(SYK),ENSG00000000938(FGR),ENSG00000171867(PRNP),	ENSG00000150630(VEGFC),ENSG00000101311(FERMT1),ENSG00000168811(IL12A),ENSG00000175793(SFN),ENSG00000011347(SYT7),ENSG00000126368(NR1D1),ENSG00000185950(IRS2),ENSG00000125965(GDF5),ENSG00000198794(SCAMP5),ENSG00000196126(HLA-DRB1),ENSG00000155897(ADCY8),ENSG00000167461(RAB8A),ENSG00000146072(TNFRSF21),ENSG00000119714(GPR68),	1.9954	0.000710936	0.0112783
GO:0051028	mRNA transport	biological_process	5	2	3	356	159	22554	ENSG00000122068(FYTTD1),ENSG00000135486(HNRNPA1),	ENSG00000128016(ZFP36),ENSG00000058673(ZC3H11A),ENSG00000151247(EIF4E),	1.99226	0.0901523	0.419313
GO:0023057	negative regulation of signaling	biological_process	50	23	27	356	1590	22554	ENSG00000170801(HTRA3),ENSG00000115457(IGFBP2),ENSG00000186480(INSIG1),ENSG00000130203(APOE),ENSG00000119782(FKBP1B),ENSG00000100985(MMP9),ENSG00000213186(TRIM59),ENSG00000176641(RNF152),ENSG00000165140(FBP1),ENSG00000115956(PLEK),ENSG00000113161(HMGCR),ENSG00000143248(RGS5),ENSG00000145423(SFRP2),ENSG00000101265(RASSF2),ENSG00000171951(SCG2),ENSG00000167851(CD300A),ENSG00000099282(TSPAN15),ENSG0…	ENSG00000139318(DUSP6),ENSG00000130513(GDF15),ENSG00000148926(ADM),ENSG00000137834(SMAD6),ENSG00000120875(DUSP4),ENSG00000100304(TTLL12),ENSG00000168621(GDNF),ENSG00000101311(FERMT1),ENSG00000136826(KLF4),ENSG00000131668(BARX1),ENSG00000034971(MYOC),ENSG00000128342(LIF),ENSG00000125845(BMP2),ENSG00000162772(ATF3),ENSG00000173334(TRIB1),ENSG00000155897(ADCY8),ENSG00000092445(TYRO3),ENSG00000126368…	1.99226	9.28485e-06	0.000504807
GO:0050770	regulation of axonogenesis	biological_process	6	5	1	356	191	22554	ENSG00000137285(TUBB2B),ENSG00000107562(CXCL12),ENSG00000130203(APOE),ENSG00000182149(IST1),ENSG00000148053(NTRK2),	ENSG00000106683(LIMK1),	1.99018	0.0725757	0.355576
GO:0007188	adenylate cyclase-modulating G-protein coupled receptor signaling pathway	biological_process	7	2	5	356	223	22554	ENSG00000019169(MARCO),ENSG00000180616(SSTR2),	ENSG00000155897(ADCY8),ENSG00000169245(CXCL10),ENSG00000129467(ADCY4),ENSG00000148926(ADM),ENSG00000169248(CXCL11),	1.98869	0.0584598	0.30062
GO:1903561	extracellular vesicle	cellular_component	78	47	31	356	2486	22554	ENSG00000173930(SLCO4C1),ENSG00000136167(LCP1),ENSG00000211895(IGHA1),ENSG00000138185(ENTPD1),ENSG00000211896(IGHG1),ENSG00000000938(FGR),ENSG00000142910(TINAGL1),ENSG00000261371(PECAM1),ENSG00000100985(MMP9),ENSG00000130203(APOE),ENSG00000046604(DSG2),ENSG00000138792(ENPEP),ENSG00000163017(ACTG2),ENSG00000129538(RNASE1),ENSG00000143119(CD53),ENSG00000135744(AGT),ENSG00000121966(CXCR4),ENSG000001…	ENSG00000198502(HLA-DRB5),ENSG00000095713(CRTAC1),ENSG00000171345(KRT19),ENSG00000151247(EIF4E),ENSG00000188486(H2AX),ENSG00000196549(MME),ENSG00000196126(HLA-DRB1),ENSG00000188783(PRELP),ENSG00000167461(RAB8A),ENSG00000142949(PTPRF),ENSG00000138131(LOXL4),ENSG00000124145(SDC4),ENSG00000234745(HLA-B),ENSG00000170421(KRT8),ENSG00000034971(MYOC),ENSG00000258947(TUBB3),ENSG00000011347(SYT7),ENSG0000…	1.98777	4.38843e-08	9.452e-06
GO:0005912	adherens junction	cellular_component	19	9	10	356	606	22554	ENSG00000076706(MCAM),ENSG00000166974(MAPRE2),ENSG00000136167(LCP1),ENSG00000163682(RPL9),ENSG00000177600(RPLP2),ENSG00000143341(HMCN1),ENSG00000147604(RPL7),ENSG00000138071(ACTR2),ENSG00000143761(ARF1),	ENSG00000106683(LIMK1),ENSG00000055813(CCDC85A),ENSG00000196549(MME),ENSG00000128805(ARHGAP22),ENSG00000186575(NF2),ENSG00000137309(HMGA1),ENSG00000111057(KRT18),ENSG00000101311(FERMT1),ENSG00000175602(CCDC85B),ENSG00000124145(SDC4),	1.98634	0.00469965	0.045376
GO:1903037	regulation of leukocyte cell-cell adhesion	biological_process	14	5	9	356	447	22554	ENSG00000107562(CXCL12),ENSG00000171867(PRNP),ENSG00000165025(SYK),ENSG00000167851(CD300A),ENSG00000115457(IGFBP2),	ENSG00000197646(PDCD1LG2),ENSG00000196126(HLA-DRB1),ENSG00000168811(IL12A),ENSG00000067955(CBFB),ENSG00000146072(TNFRSF21),ENSG00000124145(SDC4),ENSG00000108175(ZMIZ1),ENSG00000129465(RIPK3),ENSG00000136826(KLF4),	1.98424	0.0133273	0.0966744
GO:0000165	MAPK cascade	biological_process	32	15	17	356	1022	22554	ENSG00000167851(CD300A),ENSG00000111536(IL26),ENSG00000130203(APOE),ENSG00000148053(NTRK2),ENSG00000095970(TREM2),ENSG00000101265(RASSF2),ENSG00000118113(MMP8),ENSG00000145423(SFRP2),ENSG00000121966(CXCR4),ENSG00000135744(AGT),ENSG00000171951(SCG2),ENSG00000019169(MARCO),ENSG00000165025(SYK),ENSG00000113161(HMGCR),ENSG00000197405(C5AR1),	ENSG00000120875(DUSP4),ENSG00000177606(JUN),ENSG00000107984(DKK1),ENSG00000168621(GDNF),ENSG00000130513(GDF15),ENSG00000139318(DUSP6),ENSG00000128016(ZFP36),ENSG00000162772(ATF3),ENSG00000173334(TRIB1),ENSG00000185950(IRS2),ENSG00000196126(HLA-DRB1),ENSG00000136826(KLF4),ENSG00000186575(NF2),ENSG00000125845(BMP2),ENSG00000177283(FZD8),ENSG00000128342(LIF),ENSG00000034971(MYOC),	1.98368	0.000351728	0.00679199
GO:0022898	regulation of transmembrane transporter activity	biological_process	9	7	2	356	288	22554	ENSG00000119782(FKBP1B),ENSG00000171867(PRNP),ENSG00000100985(MMP9),ENSG00000152049(KCNE4),ENSG00000167476(JSRP1),ENSG00000095970(TREM2),ENSG00000198523(PLN),	ENSG00000099625(CBARP),ENSG00000143867(OSR1),	1.97981	0.038861	0.219156
GO:0007613	memory	biological_process	4	2	2	356	128	22554	ENSG00000130203(APOE),ENSG00000171867(PRNP),	ENSG00000174791(RIN1),ENSG00000155897(ADCY8),	1.97981	0.114827	0.508726
GO:0048002	antigen processing and presentation of peptide antigen	biological_process	10	7	3	356	320	22554	ENSG00000158869(FCER1G),ENSG00000143761(ARF1),ENSG00000116701(NCF2),ENSG00000165168(CYBB),ENSG00000095970(TREM2),ENSG00000164308(ERAP2),ENSG00000150337(FCGR1A),	ENSG00000234745(HLA-B),ENSG00000196126(HLA-DRB1),ENSG00000198502(HLA-DRB5),	1.97981	0.0314091	0.184372
GO:0051341	regulation of oxidoreductase activity	biological_process	4	2	2	356	128	22554	ENSG00000130203(APOE),ENSG00000135744(AGT),	ENSG00000168621(GDNF),ENSG00000129465(RIPK3),	1.97981	0.114827	0.508726
GO:0009725	response to hormone	biological_process	30	10	20	356	960	22554	ENSG00000165168(CYBB),ENSG00000115457(IGFBP2),ENSG00000149485(FADS1),ENSG00000046604(DSG2),ENSG00000180616(SSTR2),ENSG00000198523(PLN),ENSG00000121769(FABP3),ENSG00000106538(RARRES2),ENSG00000135744(AGT),ENSG00000107562(CXCL12),	ENSG00000012817(KDM5D),ENSG00000163347(CLDN1),ENSG00000128016(ZFP36),ENSG00000120738(EGR1),ENSG00000158022(TRIM63),ENSG00000126368(NR1D1),ENSG00000108175(ZMIZ1),ENSG00000148926(ADM),ENSG00000130513(GDF15),ENSG00000177606(JUN),ENSG00000129467(ADCY4),ENSG00000067955(CBFB),ENSG00000151247(EIF4E),ENSG00000175592(FOSL1),ENSG00000113739(STC2),ENSG00000167461(RAB8A),ENSG00000110092(CCND1),ENSG0000015589…	1.97981	0.000539753	0.00918728
GO:0007267	cell-cell signaling	biological_process	56	17	39	356	1794	22554	ENSG00000135744(AGT),ENSG00000171867(PRNP),ENSG00000011600(TYROBP),ENSG00000143546(S100A8),ENSG00000143761(ARF1),ENSG00000149485(FADS1),ENSG00000127743(IL17B),ENSG00000145423(SFRP2),ENSG00000173372(C1QA),ENSG00000113161(HMGCR),ENSG00000130203(APOE),ENSG00000111536(IL26),ENSG00000148053(NTRK2),ENSG00000119782(FKBP1B),ENSG00000138792(ENPEP),ENSG00000115457(IGFBP2),ENSG00000137285(TUBB2B),	ENSG00000167779(IGFBP6),ENSG00000110092(CCND1),ENSG00000196549(MME),ENSG00000196126(HLA-DRB1),ENSG00000125965(GDF5),ENSG00000251493(FOXD1),ENSG00000119714(GPR68),ENSG00000131188(PRR7),ENSG00000174791(RIN1),ENSG00000167461(RAB8A),ENSG00000107984(DKK1),ENSG00000169245(CXCL10),ENSG00000147100(SLC16A2),ENSG00000183779(ZNF703),ENSG00000120738(EGR1),ENSG00000126368(NR1D1),ENSG00000171246(NPTX1),ENSG000…	1.9776	3.55665e-06	0.000231596
GO:0009913	epidermal cell differentiation	biological_process	13	2	11	356	417	22554	ENSG00000134757(DSG3),ENSG00000046604(DSG2),	ENSG00000170421(KRT8),ENSG00000185022(MAFF),ENSG00000067955(CBFB),ENSG00000111057(KRT18),ENSG00000171345(KRT19),ENSG00000175793(SFN),ENSG00000124102(PI3),ENSG00000136826(KLF4),ENSG00000128016(ZFP36),ENSG00000095397(WHRN),ENSG00000221852(KRTAP1-5),	1.97506	0.0170384	0.11636
GO:0120035	regulation of plasma membrane bounded cell projection organization	biological_process	22	14	8	356	706	22554	ENSG00000148053(NTRK2),ENSG00000143761(ARF1),ENSG00000119782(FKBP1B),ENSG00000130203(APOE),ENSG00000182149(IST1),ENSG00000137285(TUBB2B),ENSG00000138071(ACTR2),ENSG00000171867(PRNP),ENSG00000185924(RTN4RL1),ENSG00000121966(CXCR4),ENSG00000107562(CXCL12),ENSG00000135744(AGT),ENSG00000145423(SFRP2),ENSG00000095970(TREM2),	ENSG00000184292(TACSTD2),ENSG00000107984(DKK1),ENSG00000173376(NDNF),ENSG00000172260(NEGR1),ENSG00000136826(KLF4),ENSG00000142949(PTPRF),ENSG00000106683(LIMK1),ENSG00000146555(SDK1),	1.9742	0.00275176	0.0314487
GO:0060828	regulation of canonical Wnt signaling pathway	biological_process	10	3	7	356	321	22554	ENSG00000130203(APOE),ENSG00000115457(IGFBP2),ENSG00000145423(SFRP2),	ENSG00000125845(BMP2),ENSG00000120738(EGR1),ENSG00000101311(FERMT1),ENSG00000167779(IGFBP6),ENSG00000107984(DKK1),ENSG00000183779(ZNF703),ENSG00000105559(PLEKHA4),	1.97364	0.0320435	0.18731
GO:0099503	secretory vesicle	cellular_component	35	23	12	356	1125	22554	ENSG00000118113(MMP8),ENSG00000143119(CD53),ENSG00000116701(NCF2),ENSG00000106538(RARRES2),ENSG00000138071(ACTR2),ENSG00000011600(TYROBP),ENSG00000143546(S100A8),ENSG00000167851(CD300A),ENSG00000171951(SCG2),ENSG00000173930(SLCO4C1),ENSG00000102837(OLFM4),ENSG00000109861(CTSC),ENSG00000133063(CHIT1),ENSG00000158869(FCER1G),ENSG00000090382(LYZ),ENSG00000124491(F13A1),ENSG00000000938(FGR),ENSG00000…	ENSG00000196549(MME),ENSG00000198794(SCAMP5),ENSG00000120885(CLU),ENSG00000167461(RAB8A),ENSG00000234745(HLA-B),ENSG00000086548(CEACAM6),ENSG00000099625(CBARP),ENSG00000198113(TOR4A),ENSG00000011347(SYT7),ENSG00000150630(VEGFC),ENSG00000140563(MCTP2),ENSG00000125730(C3),	1.97101	0.000219311	0.00479744
GO:0002429	immune response-activating cell surface receptor signaling pathway	biological_process	20	15	5	356	643	22554	ENSG00000211679(IGLC3),ENSG00000138071(ACTR2),ENSG00000167851(CD300A),ENSG00000187474(FPR3),ENSG00000211677(IGLC2),ENSG00000211598(IGKV4-1),ENSG00000211895(IGHA1),ENSG00000150337(FCGR1A),ENSG00000211893(IGHG2),ENSG00000197405(C5AR1),ENSG00000211896(IGHG1),ENSG00000165025(SYK),ENSG00000000938(FGR),ENSG00000158869(FCER1G),ENSG00000171867(PRNP),	ENSG00000067955(CBFB),ENSG00000106683(LIMK1),ENSG00000198502(HLA-DRB5),ENSG00000196126(HLA-DRB1),ENSG00000146072(TNFRSF21),	1.97057	0.00419482	0.0415035
GO:0051174	regulation of phosphorus metabolic process	biological_process	64	28	36	356	2058	22554	ENSG00000148053(NTRK2),ENSG00000111536(IL26),ENSG00000130203(APOE),ENSG00000261371(PECAM1),ENSG00000100985(MMP9),ENSG00000197405(C5AR1),ENSG00000000938(FGR),ENSG00000150337(FCGR1A),ENSG00000095970(TREM2),ENSG00000101265(RASSF2),ENSG00000171867(PRNP),ENSG00000106538(RARRES2),ENSG00000165025(SYK),ENSG00000121966(CXCR4),ENSG00000135744(AGT),ENSG00000130208(APOC1),ENSG00000244274(DBNDD2),ENSG00000118…	ENSG00000137834(SMAD6),ENSG00000120875(DUSP4),ENSG00000128342(LIF),ENSG00000125845(BMP2),ENSG00000185950(IRS2),ENSG00000162772(ATF3),ENSG00000124145(SDC4),ENSG00000168811(IL12A),ENSG00000169245(CXCL10),ENSG00000196126(HLA-DRB1),ENSG00000148841(ITPRIP),ENSG00000167601(AXL),ENSG00000004660(CAMKK1),ENSG00000129465(RIPK3),ENSG00000125730(C3),ENSG00000130513(GDF15),ENSG00000139318(DUSP6),ENSG000001776…	1.97019	8.71362e-07	7.87037e-05
GO:0004252	serine-type endopeptidase activity	molecular_function	6	5	1	356	193	22554	ENSG00000109861(CTSC),ENSG00000100985(MMP9),ENSG00000118113(MMP8),ENSG00000170801(HTRA3),ENSG00000146250(PRSS35),	ENSG00000149968(MMP3),	1.96955	0.0759552	0.36668
GO:0048729	tissue morphogenesis	biological_process	23	5	18	356	740	22554	ENSG00000145423(SFRP2),ENSG00000135744(AGT),ENSG00000121966(CXCR4),ENSG00000163017(ACTG2),ENSG00000133816(MICAL2),	ENSG00000172819(RARG),ENSG00000251493(FOXD1),ENSG00000164379(FOXQ1),ENSG00000136826(KLF4),ENSG00000186575(NF2),ENSG00000143867(OSR1),ENSG00000128342(LIF),ENSG00000125845(BMP2),ENSG00000150630(VEGFC),ENSG00000105559(PLEKHA4),ENSG00000107984(DKK1),ENSG00000169245(CXCL10),ENSG00000168621(GDNF),ENSG00000124145(SDC4),ENSG00000166341(DCHS1),ENSG00000148926(ADM),ENSG00000168077(SCARA3),ENSG00000184292(T…	1.96911	0.00232997	0.0276438
GO:0034767	positive regulation of ion transmembrane transport	biological_process	5	3	2	356	161	22554	ENSG00000095970(TREM2),ENSG00000135744(AGT),ENSG00000143761(ARF1),	ENSG00000169248(CXCL11),ENSG00000169245(CXCL10),	1.96751	0.0945914	0.432771
GO:0030162	regulation of proteolysis	biological_process	30	21	9	356	966	22554	ENSG00000211896(IGHG1),ENSG00000197405(C5AR1),ENSG00000165025(SYK),ENSG00000173372(C1QA),ENSG00000171867(PRNP),ENSG00000159189(C1QC),ENSG00000109861(CTSC),ENSG00000135744(AGT),ENSG00000211677(IGLC2),ENSG00000145423(SFRP2),ENSG00000211598(IGKV4-1),ENSG00000095970(TREM2),ENSG00000211893(IGHG2),ENSG00000130203(APOE),ENSG00000143546(S100A8),ENSG00000164530(PI16),ENSG00000182149(IST1),ENSG00000211679(…	ENSG00000136826(KLF4),ENSG00000131188(PRR7),ENSG00000120885(CLU),ENSG00000173334(TRIB1),ENSG00000163975(MELTF),ENSG00000125730(C3),ENSG00000197632(SERPINB2),ENSG00000175793(SFN),ENSG00000124102(PI3),	1.96751	0.000597234	0.00995391
GO:1903052	positive regulation of proteolysis involved in cellular protein catabolic process	biological_process	4	2	2	356	129	22554	ENSG00000109861(CTSC),ENSG00000095970(TREM2),	ENSG00000173334(TRIB1),ENSG00000120885(CLU),	1.96446	0.11782	0.518705
GO:0000075	cell cycle checkpoint	biological_process	8	1	7	356	258	22554	ENSG00000161970(RPL26),	ENSG00000175793(SFN),ENSG00000110092(CCND1),ENSG00000197774(EME2),ENSG00000167513(CDT1),ENSG00000143476(DTL),ENSG00000188486(H2AX),ENSG00000092853(CLSPN),	1.96446	0.0502139	0.267552
GO:0051098	regulation of binding	biological_process	12	4	8	356	387	22554	ENSG00000198523(PLN),ENSG00000100985(MMP9),ENSG00000118113(MMP8),ENSG00000130203(APOE),	ENSG00000177606(JUN),ENSG00000107984(DKK1),ENSG00000095713(CRTAC1),ENSG00000167513(CDT1),ENSG00000128342(LIF),ENSG00000125845(BMP2),ENSG00000142949(PTPRF),ENSG00000136826(KLF4),	1.96446	0.0218243	0.13904
GO:0007187	G-protein coupled receptor signaling pathway, coupled to cyclic nucleotide second messenger	biological_process	8	3	5	356	258	22554	ENSG00000180616(SSTR2),ENSG00000019169(MARCO),ENSG00000135744(AGT),	ENSG00000148926(ADM),ENSG00000169248(CXCL11),ENSG00000169245(CXCL10),ENSG00000155897(ADCY8),ENSG00000129467(ADCY4),	1.96446	0.0502139	0.267552
GO:0048762	mesenchymal cell differentiation	biological_process	7	2	5	356	226	22554	ENSG00000164188(RANBP3L),ENSG00000145423(SFRP2),	ENSG00000125845(BMP2),ENSG00000168621(GDNF),ENSG00000143867(OSR1),ENSG00000168140(VASN),ENSG00000183779(ZNF703),	1.96229	0.0624001	0.314811
GO:0009952	anterior/posterior pattern specification	biological_process	7	1	6	356	226	22554	ENSG00000145423(SFRP2),	ENSG00000131668(BARX1),ENSG00000179598(PLD6),ENSG00000143867(OSR1),ENSG00000107984(DKK1),ENSG00000125845(BMP2),ENSG00000172819(RARG),	1.96229	0.0624001	0.314811
GO:0001818	negative regulation of cytokine production	biological_process	13	6	7	356	420	22554	ENSG00000118113(MMP8),ENSG00000011600(TYROBP),ENSG00000095970(TREM2),ENSG00000171867(PRNP),ENSG00000102575(ACP5),ENSG00000129988(LBP),	ENSG00000168811(IL12A),ENSG00000196126(HLA-DRB1),ENSG00000197646(PDCD1LG2),ENSG00000167601(AXL),ENSG00000146072(TNFRSF21),ENSG00000128016(ZFP36),ENSG00000136826(KLF4),	1.96096	0.0180295	0.121499
GO:0005198	structural molecule activity	molecular_function	25	14	11	356	808	22554	ENSG00000130203(APOE),ENSG00000137285(TUBB2B),ENSG00000198918(RPL39),ENSG00000138071(ACTR2),ENSG00000204291(COL15A1),ENSG00000133110(POSTN),ENSG00000147604(RPL7),ENSG00000142910(TINAGL1),ENSG00000143341(HMCN1),ENSG00000038427(VCAN),ENSG00000177600(RPLP2),ENSG00000163682(RPL9),ENSG00000161970(RPL26),ENSG00000102837(OLFM4),	ENSG00000163347(CLDN1),ENSG00000124102(PI3),ENSG00000258947(TUBB3),ENSG00000171345(KRT19),ENSG00000137309(HMGA1),ENSG00000111057(KRT18),ENSG00000015479(MATR3),ENSG00000129824(RPS4Y1),ENSG00000058085(LAMC2),ENSG00000188783(PRELP),ENSG00000196126(HLA-DRB1),	1.96021	0.00167074	0.0216077
GO:0031401	positive regulation of protein modification process	biological_process	42	19	23	356	1358	22554	ENSG00000167851(CD300A),ENSG00000135744(AGT),ENSG00000121966(CXCR4),ENSG00000118113(MMP8),ENSG00000019169(MARCO),ENSG00000165025(SYK),ENSG00000106538(RARRES2),ENSG00000171867(PRNP),ENSG00000261371(PECAM1),ENSG00000100985(MMP9),ENSG00000148053(NTRK2),ENSG00000130203(APOE),ENSG00000111536(IL26),ENSG00000145423(SFRP2),ENSG00000101265(RASSF2),ENSG00000095970(TREM2),ENSG00000150337(FCGR1A),ENSG0000019…	ENSG00000129467(ADCY4),ENSG00000168811(IL12A),ENSG00000107984(DKK1),ENSG00000092853(CLSPN),ENSG00000124145(SDC4),ENSG00000120738(EGR1),ENSG00000125965(GDF5),ENSG00000110092(CCND1),ENSG00000196126(HLA-DRB1),ENSG00000113296(THBS4),ENSG00000120885(CLU),ENSG00000150630(VEGFC),ENSG00000177606(JUN),ENSG00000125730(C3),ENSG00000129465(RIPK3),ENSG00000139318(DUSP6),ENSG00000130513(GDF15),ENSG00000004660(…	1.9594	6.46794e-05	0.00200113
GO:0010243	response to organonitrogen compound	biological_process	34	20	14	356	1100	22554	ENSG00000138071(ACTR2),ENSG00000198523(PLN),ENSG00000149485(FADS1),ENSG00000135744(AGT),ENSG00000107562(CXCL12),ENSG00000121966(CXCR4),ENSG00000171867(PRNP),ENSG00000106538(RARRES2),ENSG00000165025(SYK),ENSG00000100985(MMP9),ENSG00000121769(FABP3),ENSG00000165168(CYBB),ENSG00000198848(CES1),ENSG00000130203(APOE),ENSG00000148053(NTRK2),ENSG00000115457(IGFBP2),ENSG00000095970(TREM2),ENSG00000103569…	ENSG00000129467(ADCY4),ENSG00000120738(EGR1),ENSG00000110092(CCND1),ENSG00000146555(SDK1),ENSG00000175592(FOSL1),ENSG00000167461(RAB8A),ENSG00000177606(JUN),ENSG00000149968(MMP3),ENSG00000130513(GDF15),ENSG00000148926(ADM),ENSG00000155897(ADCY8),ENSG00000185950(IRS2),ENSG00000113739(STC2),ENSG00000136826(KLF4),	1.95821	0.000299624	0.00601396
GO:1904951	positive regulation of establishment of protein localization	biological_process	17	9	8	356	551	22554	ENSG00000111536(IL26),ENSG00000143761(ARF1),ENSG00000133110(POSTN),ENSG00000171867(PRNP),ENSG00000100335(MIEF1),ENSG00000165025(SYK),ENSG00000000938(FGR),ENSG00000118113(MMP8),ENSG00000095970(TREM2),	ENSG00000101311(FERMT1),ENSG00000175793(SFN),ENSG00000150630(VEGFC),ENSG00000119714(GPR68),ENSG00000155897(ADCY8),ENSG00000196126(HLA-DRB1),ENSG00000198794(SCAMP5),ENSG00000185950(IRS2),	1.95466	0.00830652	0.0675131
GO:0005615	extracellular space	cellular_component	123	70	53	356	3988	22554	ENSG00000038945(MSR1),ENSG00000145423(SFRP2),ENSG00000102837(OLFM4),ENSG00000134757(DSG3),ENSG00000109861(CTSC),ENSG00000133063(CHIT1),ENSG00000099994(SUSD2),ENSG00000090382(LYZ),ENSG00000173372(C1QA),ENSG00000185924(RTN4RL1),ENSG00000165140(FBP1),ENSG00000173369(C1QB),ENSG00000108774(RAB5C),ENSG00000085514(PILRA),ENSG00000121769(FABP3),ENSG00000133110(POSTN),ENSG00000164530(PI16),ENSG00000182149…	ENSG00000234745(HLA-B),ENSG00000170421(KRT8),ENSG00000113739(STC2),ENSG00000034971(MYOC),ENSG00000243509(TNFRSF6B),ENSG00000169248(CXCL11),ENSG00000124875(CXCL6),ENSG00000011347(SYT7),ENSG00000258947(TUBB3),ENSG00000111057(KRT18),ENSG00000150630(VEGFC),ENSG00000109610(SOD3),ENSG00000184292(TACSTD2),ENSG00000167601(AXL),ENSG00000130513(GDF15),ENSG00000125730(C3),ENSG00000148926(ADM),ENSG0000019763…	1.954	2.31772e-11	4.32641e-08
GO:0040011	locomotion	biological_process	68	32	36	356	2206	22554	ENSG00000129988(LBP),ENSG00000182149(IST1),ENSG00000133110(POSTN),ENSG00000158869(FCER1G),ENSG00000145423(SFRP2),ENSG00000166974(MAPRE2),ENSG00000167851(CD300A),ENSG00000211679(IGLC3),ENSG00000187474(FPR3),ENSG00000107562(CXCL12),ENSG00000211677(IGLC2),ENSG00000117091(CD48),ENSG00000138792(ENPEP),ENSG00000137285(TUBB2B),ENSG00000130203(APOE),ENSG00000148053(NTRK2),ENSG00000100985(MMP9),ENSG000002…	ENSG00000160888(IER2),ENSG00000129465(RIPK3),ENSG00000184292(TACSTD2),ENSG00000167601(AXL),ENSG00000150630(VEGFC),ENSG00000124875(CXCL6),ENSG00000177606(JUN),ENSG00000101311(FERMT1),ENSG00000258947(TUBB3),ENSG00000092068(SLC7A8),ENSG00000136826(KLF4),ENSG00000169248(CXCL11),ENSG00000034971(MYOC),ENSG00000173334(TRIB1),ENSG00000092445(TYRO3),ENSG00000163347(CLDN1),ENSG00000183779(ZNF703),ENSG00000…	1.95289	5.55033e-07	6.09448e-05
GO:0030097	hemopoiesis	biological_process	31	13	18	356	1006	22554	ENSG00000066336(SPI1),ENSG00000100985(MMP9),ENSG00000011600(TYROBP),ENSG00000106565(TMEM176B),ENSG00000115956(PLEK),ENSG00000165025(SYK),ENSG00000158869(FCER1G),ENSG00000002933(TMEM176A),ENSG00000159189(C1QC),ENSG00000095970(TREM2),ENSG00000101265(RASSF2),ENSG00000145423(SFRP2),ENSG00000122378(PRXL2A),	ENSG00000108175(ZMIZ1),ENSG00000129465(RIPK3),ENSG00000092445(TYRO3),ENSG00000167601(AXL),ENSG00000120738(EGR1),ENSG00000128016(ZFP36),ENSG00000067955(CBFB),ENSG00000168811(IL12A),ENSG00000177606(JUN),ENSG00000136826(KLF4),ENSG00000131188(PRR7),ENSG00000128342(LIF),ENSG00000177283(FZD8),ENSG00000119714(GPR68),ENSG00000173334(TRIB1),ENSG00000172819(RARG),ENSG00000234745(HLA-B),ENSG00000196126(HLA-…	1.95226	0.000559699	0.00949793
GO:0043066	negative regulation of apoptotic process	biological_process	31	11	20	356	1007	22554	ENSG00000148053(NTRK2),ENSG00000130203(APOE),ENSG00000100985(MMP9),ENSG00000158869(FCER1G),ENSG00000171867(PRNP),ENSG00000113161(HMGCR),ENSG00000197405(C5AR1),ENSG00000171951(SCG2),ENSG00000107562(CXCL12),ENSG00000095970(TREM2),ENSG00000145423(SFRP2),	ENSG00000167601(AXL),ENSG00000197632(SERPINB2),ENSG00000092445(TYRO3),ENSG00000168621(GDNF),ENSG00000175793(SFN),ENSG00000177606(JUN),ENSG00000107984(DKK1),ENSG00000137834(SMAD6),ENSG00000173376(NDNF),ENSG00000111057(KRT18),ENSG00000120885(CLU),ENSG00000143867(OSR1),ENSG00000243509(TNFRSF6B),ENSG00000136826(KLF4),ENSG00000086548(CEACAM6),ENSG00000185189(NRBP2),ENSG00000164379(FOXQ1),ENSG000001488…	1.95032	0.000568991	0.00962644
GO:0060627	regulation of vesicle-mediated transport	biological_process	18	9	9	356	585	22554	ENSG00000143761(ARF1),ENSG00000130203(APOE),ENSG00000186480(INSIG1),ENSG00000167851(CD300A),ENSG00000158869(FCER1G),ENSG00000165025(SYK),ENSG00000000938(FGR),ENSG00000130208(APOC1),ENSG00000095970(TREM2),	ENSG00000167601(AXL),ENSG00000125730(C3),ENSG00000124145(SDC4),ENSG00000011347(SYT7),ENSG00000107984(DKK1),ENSG00000120885(CLU),ENSG00000167461(RAB8A),ENSG00000099625(CBARP),ENSG00000198794(SCAMP5),	1.94935	0.00700855	0.0598291
GO:0002479	antigen processing and presentation of exogenous peptide antigen via MHC class I, TAP-dependent	biological_process	4	3	1	356	130	22554	ENSG00000150337(FCGR1A),ENSG00000165168(CYBB),ENSG00000116701(NCF2),	ENSG00000234745(HLA-B),	1.94935	0.120858	0.531244
GO:0001819	positive regulation of cytokine production	biological_process	19	13	6	356	618	22554	ENSG00000135744(AGT),ENSG00000095970(TREM2),ENSG00000118113(MMP8),ENSG00000197405(C5AR1),ENSG00000000938(FGR),ENSG00000165025(SYK),ENSG00000158869(FCER1G),ENSG00000133110(POSTN),ENSG00000011600(TYROBP),ENSG00000127743(IL17B),ENSG00000129988(LBP),ENSG00000165168(CYBB),ENSG00000111536(IL26),	ENSG00000198794(SCAMP5),ENSG00000120885(CLU),ENSG00000168811(IL12A),ENSG00000101311(FERMT1),ENSG00000125730(C3),ENSG00000120738(EGR1),	1.94777	0.00581257	0.0525006
GO:0023014	signal transduction by protein phosphorylation	biological_process	32	15	17	356	1041	22554	ENSG00000165025(SYK),ENSG00000019169(MARCO),ENSG00000118113(MMP8),ENSG00000135744(AGT),ENSG00000121966(CXCR4),ENSG00000167851(CD300A),ENSG00000113161(HMGCR),ENSG00000197405(C5AR1),ENSG00000171951(SCG2),ENSG00000095970(TREM2),ENSG00000145423(SFRP2),ENSG00000101265(RASSF2),ENSG00000111536(IL26),ENSG00000130203(APOE),ENSG00000148053(NTRK2),	ENSG00000186575(NF2),ENSG00000196126(HLA-DRB1),ENSG00000107984(DKK1),ENSG00000034971(MYOC),ENSG00000128342(LIF),ENSG00000177283(FZD8),ENSG00000125845(BMP2),ENSG00000136826(KLF4),ENSG00000162772(ATF3),ENSG00000185950(IRS2),ENSG00000173334(TRIB1),ENSG00000128016(ZFP36),ENSG00000139318(DUSP6),ENSG00000130513(GDF15),ENSG00000177606(JUN),ENSG00000168621(GDNF),ENSG00000120875(DUSP4),	1.94748	0.000482457	0.00841669
GO:0007517	muscle organ development	biological_process	13	4	9	356	423	22554	ENSG00000164530(PI16),ENSG00000113161(HMGCR),ENSG00000121577(POPDC2),ENSG00000170681(CAVIN4),	ENSG00000120738(EGR1),ENSG00000128342(LIF),ENSG00000125845(BMP2),ENSG00000127418(FGFRL1),ENSG00000107984(DKK1),ENSG00000169245(CXCL10),ENSG00000162772(ATF3),ENSG00000185022(MAFF),ENSG00000069011(PITX1),	1.94705	0.0190655	0.125756
GO:0031344	regulation of cell projection organization	biological_process	22	14	8	356	716	22554	ENSG00000171867(PRNP),ENSG00000185924(RTN4RL1),ENSG00000095970(TREM2),ENSG00000145423(SFRP2),ENSG00000107562(CXCL12),ENSG00000121966(CXCR4),ENSG00000135744(AGT),ENSG00000182149(IST1),ENSG00000130203(APOE),ENSG00000119782(FKBP1B),ENSG00000148053(NTRK2),ENSG00000143761(ARF1),ENSG00000137285(TUBB2B),ENSG00000138071(ACTR2),	ENSG00000142949(PTPRF),ENSG00000136826(KLF4),ENSG00000146555(SDK1),ENSG00000106683(LIMK1),ENSG00000184292(TACSTD2),ENSG00000107984(DKK1),ENSG00000172260(NEGR1),ENSG00000173376(NDNF),	1.94663	0.00327026	0.0352182
GO:0043269	regulation of ion transport	biological_process	23	15	8	356	749	22554	ENSG00000046653(GPM6B),ENSG00000167476(JSRP1),ENSG00000100985(MMP9),ENSG00000198523(PLN),ENSG00000119782(FKBP1B),ENSG00000143761(ARF1),ENSG00000165168(CYBB),ENSG00000130203(APOE),ENSG00000107562(CXCL12),ENSG00000121966(CXCR4),ENSG00000135744(AGT),ENSG00000095970(TREM2),ENSG00000152049(KCNE4),ENSG00000165025(SYK),ENSG00000171867(PRNP),	ENSG00000168621(GDNF),ENSG00000011347(SYT7),ENSG00000169245(CXCL10),ENSG00000185950(IRS2),ENSG00000169248(CXCL11),ENSG00000099625(CBARP),ENSG00000113739(STC2),ENSG00000143867(OSR1),	1.94545	0.00271806	0.031127
GO:0007169	transmembrane receptor protein tyrosine kinase signaling pathway	biological_process	24	13	11	356	783	22554	ENSG00000115457(IGFBP2),ENSG00000135486(HNRNPA1),ENSG00000148053(NTRK2),ENSG00000165168(CYBB),ENSG00000000005(TNMD),ENSG00000100985(MMP9),ENSG00000138071(ACTR2),ENSG00000106538(RARRES2),ENSG00000000938(FGR),ENSG00000165025(SYK),ENSG00000116701(NCF2),ENSG00000135744(AGT),ENSG00000101265(RASSF2),	ENSG00000092445(TYRO3),ENSG00000164283(ESM1),ENSG00000130513(GDF15),ENSG00000167601(AXL),ENSG00000150630(VEGFC),ENSG00000168811(IL12A),ENSG00000127418(FGFRL1),ENSG00000125845(BMP2),ENSG00000034971(MYOC),ENSG00000185950(IRS2),ENSG00000167779(IGFBP6),	1.94188	0.00229839	0.0275021
GO:0008202	steroid metabolic process	biological_process	11	6	5	356	359	22554	ENSG00000130208(APOC1),ENSG00000135744(AGT),ENSG00000130203(APOE),ENSG00000198848(CES1),ENSG00000186480(INSIG1),ENSG00000113161(HMGCR),	ENSG00000019186(CYP24A1),ENSG00000120738(EGR1),ENSG00000125845(BMP2),ENSG00000126368(NR1D1),ENSG00000148926(ADM),	1.94121	0.0291071	0.174145
GO:0045087	innate immune response	biological_process	42	27	15	356	1371	22554	ENSG00000095970(TREM2),ENSG00000211895(IGHA1),ENSG00000150337(FCGR1A),ENSG00000211896(IGHG1),ENSG00000000938(FGR),ENSG00000173372(C1QA),ENSG00000026751(SLAMF7),ENSG00000158869(FCER1G),ENSG00000213186(TRIM59),ENSG00000173369(C1QB),ENSG00000198918(RPL39),ENSG00000129988(LBP),ENSG00000130203(APOE),ENSG00000165168(CYBB),ENSG00000211677(IGLC2),ENSG00000019169(MARCO),ENSG00000211893(IGHG2),ENSG00000165…	ENSG00000125148(MT2A),ENSG00000198502(HLA-DRB5),ENSG00000234745(HLA-B),ENSG00000100304(TTLL12),ENSG00000125730(C3),ENSG00000167601(AXL),ENSG00000179583(CIITA),ENSG00000196126(HLA-DRB1),ENSG00000120885(CLU),ENSG00000015479(MATR3),ENSG00000168811(IL12A),ENSG00000126368(NR1D1),ENSG00000092445(TYRO3),ENSG00000163347(CLDN1),ENSG00000120738(EGR1),	1.94082	7.96425e-05	0.00235978
GO:0046578	regulation of Ras protein signal transduction	biological_process	6	4	2	356	196	22554	ENSG00000130203(APOE),ENSG00000166974(MAPRE2),ENSG00000170681(CAVIN4),ENSG00000165140(FBP1),	ENSG00000034971(MYOC),ENSG00000185950(IRS2),	1.93941	0.081215	0.387067
GO:0048534	hematopoietic or lymphoid organ development	biological_process	32	13	19	356	1046	22554	ENSG00000011600(TYROBP),ENSG00000159189(C1QC),ENSG00000002933(TMEM176A),ENSG00000165025(SYK),ENSG00000066336(SPI1),ENSG00000106565(TMEM176B),ENSG00000100985(MMP9),ENSG00000158869(FCER1G),ENSG00000115956(PLEK),ENSG00000122378(PRXL2A),ENSG00000095970(TREM2),ENSG00000145423(SFRP2),ENSG00000101265(RASSF2),	ENSG00000120738(EGR1),ENSG00000092445(TYRO3),ENSG00000108175(ZMIZ1),ENSG00000168811(IL12A),ENSG00000119714(GPR68),ENSG00000131188(PRR7),ENSG00000196126(HLA-DRB1),ENSG00000128016(ZFP36),ENSG00000167601(AXL),ENSG00000129465(RIPK3),ENSG00000177606(JUN),ENSG00000067955(CBFB),ENSG00000131668(BARX1),ENSG00000177283(FZD8),ENSG00000128342(LIF),ENSG00000136826(KLF4),ENSG00000234745(HLA-B),ENSG00000172819(…	1.93817	0.000523379	0.00893575
GO:0003231	cardiac ventricle development	biological_process	4	1	3	356	131	22554	ENSG00000145423(SFRP2),	ENSG00000127418(FGFRL1),ENSG00000137834(SMAD6),ENSG00000015479(MATR3),	1.93447	0.12394	0.543085
GO:0072089	stem cell proliferation	biological_process	4	1	3	356	131	22554	ENSG00000145423(SFRP2),	ENSG00000186575(NF2),ENSG00000101311(FERMT1),ENSG00000150630(VEGFC),	1.93447	0.12394	0.543085
GO:0004857	enzyme inhibitor activity	molecular_function	13	7	6	356	426	22554	ENSG00000198523(PLN),ENSG00000123243(ITIH5),ENSG00000167641(PPP1R14A),ENSG00000135744(AGT),ENSG00000130208(APOC1),ENSG00000171867(PRNP),ENSG00000164530(PI16),	ENSG00000175793(SFN),ENSG00000124102(PI3),ENSG00000148841(ITPRIP),ENSG00000173334(TRIB1),ENSG00000125730(C3),ENSG00000197632(SERPINB2),	1.93334	0.0201476	0.131194
GO:0002682	regulation of immune system process	biological_process	65	37	28	356	2134	22554	ENSG00000000938(FGR),ENSG00000197405(C5AR1),ENSG00000211896(IGHG1),ENSG00000026751(SLAMF7),ENSG00000211895(IGHA1),ENSG00000095970(TREM2),ENSG00000101265(RASSF2),ENSG00000211598(IGKV4-1),ENSG00000150337(FCGR1A),ENSG00000122378(PRXL2A),ENSG00000130203(APOE),ENSG00000106565(TMEM176B),ENSG00000106538(RARRES2),ENSG00000165025(SYK),ENSG00000171867(PRNP),ENSG00000002933(TMEM176A),ENSG00000146070(PLA2G7)…	ENSG00000128342(LIF),ENSG00000172819(RARG),ENSG00000185950(IRS2),ENSG00000198502(HLA-DRB5),ENSG00000128016(ZFP36),ENSG00000067955(CBFB),ENSG00000197646(PDCD1LG2),ENSG00000196126(HLA-DRB1),ENSG00000124145(SDC4),ENSG00000108175(ZMIZ1),ENSG00000169245(CXCL10),ENSG00000168811(IL12A),ENSG00000146072(TNFRSF21),ENSG00000173334(TRIB1),ENSG00000234745(HLA-B),ENSG00000129465(RIPK3),ENSG00000125730(C3),ENSG…	1.92971	1.42632e-06	0.000112498
GO:0090575	RNA polymerase II transcription factor complex	cellular_component	6	1	5	356	197	22554	ENSG00000187079(TEAD1),	ENSG00000067955(CBFB),ENSG00000172819(RARG),ENSG00000137309(HMGA1),ENSG00000126368(NR1D1),ENSG00000177606(JUN),	1.92956	0.0830196	0.393658
GO:0071310	cellular response to organic substance	biological_process	93	37	56	356	3055	22554	ENSG00000143761(ARF1),ENSG00000101938(CHRDL1),ENSG00000000005(TNMD),ENSG00000162511(LAPTM5),ENSG00000107562(CXCL12),ENSG00000119782(FKBP1B),ENSG00000165168(CYBB),ENSG00000198848(CES1),ENSG00000115457(IGFBP2),ENSG00000186480(INSIG1),ENSG00000066336(SPI1),ENSG00000129988(LBP),ENSG00000135486(HNRNPA1),ENSG00000170801(HTRA3),ENSG00000133110(POSTN),ENSG00000158869(FCER1G),ENSG00000103569(AQP9),ENSG000…	ENSG00000163347(CLDN1),ENSG00000120738(EGR1),ENSG00000168140(VASN),ENSG00000126368(NR1D1),ENSG00000137496(IL18BP),ENSG00000107984(DKK1),ENSG00000183779(ZNF703),ENSG00000129467(ADCY4),ENSG00000120885(CLU),ENSG00000119714(GPR68),ENSG00000110092(CCND1),ENSG00000166831(RBPMS2),ENSG00000125965(GDF5),ENSG00000167601(AXL),ENSG00000197632(SERPINB2),ENSG00000130513(GDF15),ENSG00000100304(TTLL12),ENSG00000…	1.92861	1.00543e-08	3.12801e-06
GO:0090257	regulation of muscle system process	biological_process	8	6	2	356	263	22554	ENSG00000180616(SSTR2),ENSG00000198523(PLN),ENSG00000135744(AGT),ENSG00000119782(FKBP1B),ENSG00000164530(PI16),ENSG00000046604(DSG2),	ENSG00000158022(TRIM63),ENSG00000136826(KLF4),	1.92712	0.0556406	0.289579
GO:0022407	regulation of cell-cell adhesion	biological_process	17	5	12	356	559	22554	ENSG00000115457(IGFBP2),ENSG00000167851(CD300A),ENSG00000107562(CXCL12),ENSG00000171867(PRNP),ENSG00000165025(SYK),	ENSG00000168811(IL12A),ENSG00000183779(ZNF703),ENSG00000067955(CBFB),ENSG00000124145(SDC4),ENSG00000108175(ZMIZ1),ENSG00000129465(RIPK3),ENSG00000197646(PDCD1LG2),ENSG00000196126(HLA-DRB1),ENSG00000186575(NF2),ENSG00000146072(TNFRSF21),ENSG00000086548(CEACAM6),ENSG00000136826(KLF4),	1.92668	0.00956153	0.0745746
GO:0060537	muscle tissue development	biological_process	13	6	7	356	429	22554	ENSG00000113161(HMGCR),ENSG00000046604(DSG2),ENSG00000164530(PI16),ENSG00000135744(AGT),ENSG00000121577(POPDC2),ENSG00000198523(PLN),	ENSG00000125845(BMP2),ENSG00000120738(EGR1),ENSG00000143867(OSR1),ENSG00000162772(ATF3),ENSG00000069011(PITX1),ENSG00000185022(MAFF),ENSG00000107984(DKK1),	1.91982	0.0212772	0.136486
GO:0005925	focal adhesion	cellular_component	14	8	6	356	463	22554	ENSG00000147604(RPL7),ENSG00000076706(MCAM),ENSG00000166974(MAPRE2),ENSG00000136167(LCP1),ENSG00000163682(RPL9),ENSG00000138071(ACTR2),ENSG00000177600(RPLP2),ENSG00000143761(ARF1),	ENSG00000106683(LIMK1),ENSG00000137309(HMGA1),ENSG00000196549(MME),ENSG00000101311(FERMT1),ENSG00000124145(SDC4),ENSG00000128805(ARHGAP22),	1.91567	0.0178626	0.121102
GO:0006869	lipid transport	biological_process	12	9	3	356	397	22554	ENSG00000129988(LBP),ENSG00000165025(SYK),ENSG00000130203(APOE),ENSG00000103569(AQP9),ENSG00000198848(CES1),ENSG00000130208(APOC1),ENSG00000135744(AGT),ENSG00000121769(FABP3),ENSG00000038945(MSR1),	ENSG00000120885(CLU),ENSG00000185950(IRS2),ENSG00000011347(SYT7),	1.91498	0.026305	0.160117
GO:0048638	regulation of developmental growth	biological_process	11	6	5	356	364	22554	ENSG00000145423(SFRP2),ENSG00000121966(CXCR4),ENSG00000107562(CXCL12),ENSG00000164530(PI16),ENSG00000130203(APOE),ENSG00000182149(IST1),	ENSG00000125965(GDF5),ENSG00000106683(LIMK1),ENSG00000113739(STC2),ENSG00000130513(GDF15),ENSG00000139318(DUSP6),	1.91454	0.0319779	0.187122
GO:0002064	epithelial cell development	biological_process	7	3	4	356	232	22554	ENSG00000000005(TNMD),ENSG00000121966(CXCR4),ENSG00000261371(PECAM1),	ENSG00000172819(RARG),ENSG00000095397(WHRN),ENSG00000163347(CLDN1),ENSG00000175793(SFN),	1.91154	0.0708169	0.349405
GO:0007254	JNK cascade	biological_process	7	4	3	356	232	22554	ENSG00000101265(RASSF2),ENSG00000118113(MMP8),ENSG00000145423(SFRP2),ENSG00000165025(SYK),	ENSG00000177283(FZD8),ENSG00000107984(DKK1),ENSG00000173334(TRIB1),	1.91154	0.0708169	0.349405
GO:0005102	receptor binding	molecular_function	58	25	33	356	1924	22554	ENSG00000106823(ECM2),ENSG00000211895(IGHA1),ENSG00000145423(SFRP2),ENSG00000171951(SCG2),ENSG00000136167(LCP1),ENSG00000211896(IGHG1),ENSG00000000938(FGR),ENSG00000085514(PILRA),ENSG00000115457(IGFBP2),ENSG00000129988(LBP),ENSG00000119782(FKBP1B),ENSG00000111536(IL26),ENSG00000130203(APOE),ENSG00000135744(AGT),ENSG00000211677(IGLC2),ENSG00000107562(CXCL12),ENSG00000019169(MARCO),ENSG00000211893(…	ENSG00000185950(IRS2),ENSG00000172819(RARG),ENSG00000234745(HLA-B),ENSG00000180155(LYNX1),ENSG00000169248(CXCL11),ENSG00000034971(MYOC),ENSG00000128342(LIF),ENSG00000125845(BMP2),ENSG00000177283(FZD8),ENSG00000113739(STC2),ENSG00000183283(DAZAP2),ENSG00000137834(SMAD6),ENSG00000137309(HMGA1),ENSG00000150630(VEGFC),ENSG00000168621(GDNF),ENSG00000258947(TUBB3),ENSG00000124875(CXCL6),ENSG00000125730…	1.90984	6.76015e-06	0.000382392
GO:0002768	immune response-regulating cell surface receptor signaling pathway	biological_process	21	15	6	356	697	22554	ENSG00000211679(IGLC3),ENSG00000138071(ACTR2),ENSG00000167851(CD300A),ENSG00000211895(IGHA1),ENSG00000211598(IGKV4-1),ENSG00000211677(IGLC2),ENSG00000187474(FPR3),ENSG00000150337(FCGR1A),ENSG00000211893(IGHG2),ENSG00000000938(FGR),ENSG00000165025(SYK),ENSG00000197405(C5AR1),ENSG00000211896(IGHG1),ENSG00000171867(PRNP),ENSG00000158869(FCER1G),	ENSG00000067955(CBFB),ENSG00000177606(JUN),ENSG00000106683(LIMK1),ENSG00000198502(HLA-DRB5),ENSG00000196126(HLA-DRB1),ENSG00000146072(TNFRSF21),	1.9088	0.00498486	0.047314
GO:0001667	ameboidal-type cell migration	biological_process	15	6	9	356	498	22554	ENSG00000261371(PECAM1),ENSG00000135744(AGT),ENSG00000100985(MMP9),ENSG00000166974(MAPRE2),ENSG00000171951(SCG2),ENSG00000130203(APOE),	ENSG00000150630(VEGFC),ENSG00000101311(FERMT1),ENSG00000168874(ATOH8),ENSG00000168621(GDNF),ENSG00000177606(JUN),ENSG00000136826(KLF4),ENSG00000124145(SDC4),ENSG00000184292(TACSTD2),ENSG00000179889(PDXDC1),	1.90825	0.0152679	0.107143
GO:0016055	Wnt signaling pathway	biological_process	17	3	14	356	565	22554	ENSG00000145423(SFRP2),ENSG00000130203(APOE),ENSG00000115457(IGFBP2),	ENSG00000110092(CCND1),ENSG00000167779(IGFBP6),ENSG00000172819(RARG),ENSG00000125845(BMP2),ENSG00000177283(FZD8),ENSG00000034971(MYOC),ENSG00000131668(BARX1),ENSG00000136826(KLF4),ENSG00000101311(FERMT1),ENSG00000107984(DKK1),ENSG00000067955(CBFB),ENSG00000105559(PLEKHA4),ENSG00000183779(ZNF703),ENSG00000120738(EGR1),	1.90622	0.0106015	0.0815498
GO:0044325	ion channel binding	molecular_function	4	3	1	356	133	22554	ENSG00000171867(PRNP),ENSG00000119782(FKBP1B),ENSG00000152049(KCNE4),	ENSG00000099625(CBARP),	1.90538	0.130236	0.564926
GO:0071383	cellular response to steroid hormone stimulus	biological_process	8	1	7	356	266	22554	ENSG00000180616(SSTR2),	ENSG00000172819(RARG),ENSG00000151247(EIF4E),ENSG00000067955(CBFB),ENSG00000128016(ZFP36),ENSG00000012817(KDM5D),ENSG00000126368(NR1D1),ENSG00000108175(ZMIZ1),	1.90538	0.0590873	0.30329
GO:2000134	negative regulation of G1/S transition of mitotic cell cycle	biological_process	4	1	3	356	133	22554	ENSG00000161970(RPL26),	ENSG00000110092(CCND1),ENSG00000175793(SFN),ENSG00000136826(KLF4),	1.90538	0.130236	0.564926
GO:0051251	positive regulation of lymphocyte activation	biological_process	14	8	6	356	466	22554	ENSG00000115457(IGFBP2),ENSG00000211896(IGHG1),ENSG00000165025(SYK),ENSG00000211677(IGLC2),ENSG00000211679(IGLC3),ENSG00000011600(TYROBP),ENSG00000211895(IGHA1),ENSG00000211893(IGHG2),	ENSG00000108175(ZMIZ1),ENSG00000167601(AXL),ENSG00000185950(IRS2),ENSG00000067955(CBFB),ENSG00000168811(IL12A),ENSG00000197646(PDCD1LG2),	1.90334	0.018835	0.124382
GO:0043069	negative regulation of programmed cell death	biological_process	31	11	20	356	1032	22554	ENSG00000113161(HMGCR),ENSG00000197405(C5AR1),ENSG00000158869(FCER1G),ENSG00000095970(TREM2),ENSG00000145423(SFRP2),ENSG00000171951(SCG2),ENSG00000130203(APOE),ENSG00000148053(NTRK2),ENSG00000100985(MMP9),ENSG00000171867(PRNP),ENSG00000107562(CXCL12),	ENSG00000086548(CEACAM6),ENSG00000243509(TNFRSF6B),ENSG00000136826(KLF4),ENSG00000185950(IRS2),ENSG00000185189(NRBP2),ENSG00000197632(SERPINB2),ENSG00000167601(AXL),ENSG00000111057(KRT18),ENSG00000137834(SMAD6),ENSG00000177606(JUN),ENSG00000168621(GDNF),ENSG00000143867(OSR1),ENSG00000120885(CLU),ENSG00000125965(GDF5),ENSG00000148841(ITPRIP),ENSG00000164379(FOXQ1),ENSG00000092445(TYRO3),ENSG000001…	1.90307	0.000850583	0.012839
GO:0009888	tissue development	biological_process	68	20	48	356	2266	22554	ENSG00000000938(FGR),ENSG00000261371(PECAM1),ENSG00000100985(MMP9),ENSG00000046604(DSG2),ENSG00000163017(ACTG2),ENSG00000121966(CXCR4),ENSG00000135744(AGT),ENSG00000118113(MMP8),ENSG00000134757(DSG3),ENSG00000145423(SFRP2),ENSG00000113161(HMGCR),ENSG00000133110(POSTN),ENSG00000198848(CES1),ENSG00000164530(PI16),ENSG00000121577(POPDC2),ENSG00000133816(MICAL2),ENSG00000198523(PLN),ENSG00000046653(G…	ENSG00000172819(RARG),ENSG00000162772(ATF3),ENSG00000128342(LIF),ENSG00000125845(BMP2),ENSG00000131668(BARX1),ENSG00000168621(GDNF),ENSG00000124102(PI3),ENSG00000137834(SMAD6),ENSG00000120875(DUSP4),ENSG00000067955(CBFB),ENSG00000105559(PLEKHA4),ENSG00000185022(MAFF),ENSG00000171345(KRT19),ENSG00000128016(ZFP36),ENSG00000221852(KRTAP1-5),ENSG00000196126(HLA-DRB1),ENSG00000168874(ATOH8),ENSG000001…	1.90118	1.37813e-06	0.00011025
GO:0030111	regulation of Wnt signaling pathway	biological_process	12	3	9	356	400	22554	ENSG00000145423(SFRP2),ENSG00000115457(IGFBP2),ENSG00000130203(APOE),	ENSG00000067955(CBFB),ENSG00000105559(PLEKHA4),ENSG00000183779(ZNF703),ENSG00000167779(IGFBP6),ENSG00000107984(DKK1),ENSG00000101311(FERMT1),ENSG00000120738(EGR1),ENSG00000131668(BARX1),ENSG00000125845(BMP2),	1.90062	0.0277782	0.168901
GO:0198738	cell-cell signaling by wnt	biological_process	17	3	14	356	567	22554	ENSG00000145423(SFRP2),ENSG00000115457(IGFBP2),ENSG00000130203(APOE),	ENSG00000136826(KLF4),ENSG00000131668(BARX1),ENSG00000034971(MYOC),ENSG00000177283(FZD8),ENSG00000125845(BMP2),ENSG00000172819(RARG),ENSG00000167779(IGFBP6),ENSG00000110092(CCND1),ENSG00000120738(EGR1),ENSG00000183779(ZNF703),ENSG00000067955(CBFB),ENSG00000105559(PLEKHA4),ENSG00000107984(DKK1),ENSG00000101311(FERMT1),	1.8995	0.010968	0.0835656
GO:0045926	negative regulation of growth	biological_process	8	4	4	356	267	22554	ENSG00000165140(FBP1),ENSG00000164530(PI16),ENSG00000145423(SFRP2),ENSG00000135744(AGT),	ENSG00000175602(CCDC85B),ENSG00000130513(GDF15),ENSG00000113739(STC2),ENSG00000125148(MT2A),	1.89825	0.0602687	0.306544
GO:0030154	cell differentiation	biological_process	139	54	85	356	4640	22554	ENSG00000164188(RANBP3L),ENSG00000175324(LSM1),ENSG00000011600(TYROBP),ENSG00000101938(CHRDL1),ENSG00000107562(CXCL12),ENSG00000198848(CES1),ENSG00000119782(FKBP1B),ENSG00000133110(POSTN),ENSG00000173372(C1QA),ENSG00000115956(PLEK),ENSG00000113161(HMGCR),ENSG00000102837(OLFM4),ENSG00000145423(SFRP2),ENSG00000149485(FADS1),ENSG00000038427(VCAN),ENSG00000165025(SYK),ENSG00000143119(CD53),ENSG000001…	ENSG00000092445(TYRO3),ENSG00000126368(NR1D1),ENSG00000131094(C1QL1),ENSG00000168140(VASN),ENSG00000120738(EGR1),ENSG00000163347(CLDN1),ENSG00000183779(ZNF703),ENSG00000173376(NDNF),ENSG00000107984(DKK1),ENSG00000175793(SFN),ENSG00000186575(NF2),ENSG00000064195(DLX3),ENSG00000146555(SDK1),ENSG00000106683(LIMK1),ENSG00000163975(MELTF),ENSG00000110092(CCND1),ENSG00000175602(CCDC85B),ENSG00000160888…	1.89789	9.00046e-12	5.04026e-08
GO:0002495	antigen processing and presentation of peptide antigen via MHC class II	biological_process	5	3	2	356	167	22554	ENSG00000095970(TREM2),ENSG00000158869(FCER1G),ENSG00000143761(ARF1),	ENSG00000196126(HLA-DRB1),ENSG00000198502(HLA-DRB5),	1.89682	0.108707	0.485456
GO:0046631	alpha-beta T cell activation	biological_process	5	2	3	356	167	22554	ENSG00000165025(SYK),ENSG00000167851(CD300A),	ENSG00000168811(IL12A),ENSG00000131188(PRR7),ENSG00000067955(CBFB),	1.89682	0.108707	0.485456
GO:0050863	regulation of T cell activation	biological_process	12	4	8	356	401	22554	ENSG00000171867(PRNP),ENSG00000165025(SYK),ENSG00000167851(CD300A),ENSG00000115457(IGFBP2),	ENSG00000197646(PDCD1LG2),ENSG00000196126(HLA-DRB1),ENSG00000168811(IL12A),ENSG00000067955(CBFB),ENSG00000146072(TNFRSF21),ENSG00000124145(SDC4),ENSG00000129465(RIPK3),ENSG00000108175(ZMIZ1),	1.89588	0.028283	0.170306
GO:0006936	muscle contraction	biological_process	11	9	2	356	368	22554	ENSG00000152049(KCNE4),ENSG00000167476(JSRP1),ENSG00000135744(AGT),ENSG00000121966(CXCR4),ENSG00000163017(ACTG2),ENSG00000198523(PLN),ENSG00000180616(SSTR2),ENSG00000046604(DSG2),ENSG00000119782(FKBP1B),	ENSG00000168621(GDNF),ENSG00000158022(TRIM63),	1.89373	0.0344242	0.197516
GO:0034765	regulation of ion transmembrane transport	biological_process	15	10	5	356	502	22554	ENSG00000119782(FKBP1B),ENSG00000143761(ARF1),ENSG00000165168(CYBB),ENSG00000171867(PRNP),ENSG00000198523(PLN),ENSG00000135744(AGT),ENSG00000095970(TREM2),ENSG00000167476(JSRP1),ENSG00000152049(KCNE4),ENSG00000100985(MMP9),	ENSG00000143867(OSR1),ENSG00000169248(CXCL11),ENSG00000099625(CBARP),ENSG00000169245(CXCL10),ENSG00000185950(IRS2),	1.89305	0.0163629	0.112157
GO:0042383	sarcolemma	cellular_component	4	2	2	356	134	22554	ENSG00000170681(CAVIN4),ENSG00000121577(POPDC2),	ENSG00000170421(KRT8),ENSG00000171345(KRT19),	1.89116	0.133449	0.575301
GO:0003735	structural constituent of ribosome	molecular_function	6	5	1	356	201	22554	ENSG00000161970(RPL26),ENSG00000163682(RPL9),ENSG00000147604(RPL7),ENSG00000177600(RPLP2),ENSG00000198918(RPL39),	ENSG00000129824(RPS4Y1),	1.89116	0.0904966	0.420565
GO:0004866	endopeptidase inhibitor activity	molecular_function	6	3	3	356	201	22554	ENSG00000171867(PRNP),ENSG00000123243(ITIH5),ENSG00000135744(AGT),	ENSG00000124102(PI3),ENSG00000125730(C3),ENSG00000197632(SERPINB2),	1.89116	0.0904966	0.420565
GO:0007093	mitotic cell cycle checkpoint	biological_process	6	1	5	356	201	22554	ENSG00000161970(RPL26),	ENSG00000175793(SFN),ENSG00000110092(CCND1),ENSG00000197774(EME2),ENSG00000092853(CLSPN),ENSG00000167513(CDT1),	1.89116	0.0904966	0.420565
GO:0046887	positive regulation of hormone secretion	biological_process	4	0	4	356	134	22554	-	ENSG00000155897(ADCY8),ENSG00000119714(GPR68),ENSG00000196126(HLA-DRB1),ENSG00000185950(IRS2),	1.89116	0.133449	0.575301
GO:0010921	regulation of phosphatase activity	biological_process	6	4	2	356	201	22554	ENSG00000167641(PPP1R14A),ENSG00000119782(FKBP1B),ENSG00000167851(CD300A),ENSG00000115956(PLEK),	ENSG00000125845(BMP2),ENSG00000129465(RIPK3),	1.89116	0.0904966	0.420565
GO:0070201	regulation of establishment of protein localization	biological_process	28	14	14	356	939	22554	ENSG00000113161(HMGCR),ENSG00000165025(SYK),ENSG00000100335(MIEF1),ENSG00000000938(FGR),ENSG00000171867(PRNP),ENSG00000118113(MMP8),ENSG00000095970(TREM2),ENSG00000136167(LCP1),ENSG00000186480(INSIG1),ENSG00000143761(ARF1),ENSG00000119782(FKBP1B),ENSG00000130203(APOE),ENSG00000111536(IL26),ENSG00000133110(POSTN),	ENSG00000167461(RAB8A),ENSG00000146072(TNFRSF21),ENSG00000119714(GPR68),ENSG00000185950(IRS2),ENSG00000125965(GDF5),ENSG00000198794(SCAMP5),ENSG00000196126(HLA-DRB1),ENSG00000155897(ADCY8),ENSG00000126368(NR1D1),ENSG00000150630(VEGFC),ENSG00000101311(FERMT1),ENSG00000168811(IL12A),ENSG00000175793(SFN),ENSG00000011347(SYT7),	1.88915	0.00162113	0.0210634
GO:0061061	muscle structure development	biological_process	21	7	14	356	705	22554	ENSG00000164188(RANBP3L),ENSG00000164530(PI16),ENSG00000113161(HMGCR),ENSG00000170681(CAVIN4),ENSG00000135744(AGT),ENSG00000143119(CD53),ENSG00000121577(POPDC2),	ENSG00000148926(ADM),ENSG00000130513(GDF15),ENSG00000120738(EGR1),ENSG00000069011(PITX1),ENSG00000185022(MAFF),ENSG00000171345(KRT19),ENSG00000169245(CXCL10),ENSG00000107984(DKK1),ENSG00000127418(FGFRL1),ENSG00000125845(BMP2),ENSG00000128342(LIF),ENSG00000170421(KRT8),ENSG00000162772(ATF3),ENSG00000166831(RBPMS2),	1.88714	0.0056834	0.0517512
GO:0030055	cell-substrate junction	cellular_component	14	8	6	356	470	22554	ENSG00000147604(RPL7),ENSG00000076706(MCAM),ENSG00000166974(MAPRE2),ENSG00000163682(RPL9),ENSG00000136167(LCP1),ENSG00000138071(ACTR2),ENSG00000177600(RPLP2),ENSG00000143761(ARF1),	ENSG00000106683(LIMK1),ENSG00000137309(HMGA1),ENSG00000101311(FERMT1),ENSG00000196549(MME),ENSG00000124145(SDC4),ENSG00000128805(ARHGAP22),	1.88714	0.020196	0.131356
GO:0009887	animal organ morphogenesis	biological_process	34	10	24	356	1142	22554	ENSG00000133816(MICAL2),ENSG00000165025(SYK),ENSG00000163017(ACTG2),ENSG00000135744(AGT),ENSG00000102575(ACP5),ENSG00000000938(FGR),ENSG00000145423(SFRP2),ENSG00000148053(NTRK2),ENSG00000186480(INSIG1),ENSG00000106565(TMEM176B),	ENSG00000064195(DLX3),ENSG00000186575(NF2),ENSG00000143867(OSR1),ENSG00000166831(RBPMS2),ENSG00000251493(FOXD1),ENSG00000146555(SDK1),ENSG00000095397(WHRN),ENSG00000108175(ZMIZ1),ENSG00000166341(DCHS1),ENSG00000168077(SCARA3),ENSG00000107984(DKK1),ENSG00000154734(ADAMTS1),ENSG00000058085(LAMC2),ENSG00000128342(LIF),ENSG00000125845(BMP2),ENSG00000127418(FGFRL1),ENSG00000172819(RARG),ENSG0000018429…	1.88619	0.000583358	0.00978085
GO:0002504	antigen processing and presentation of peptide or polysaccharide antigen via MHC class II	biological_process	5	3	2	356	168	22554	ENSG00000143761(ARF1),ENSG00000158869(FCER1G),ENSG00000095970(TREM2),	ENSG00000196126(HLA-DRB1),ENSG00000198502(HLA-DRB5),	1.88553	0.111177	0.49412
GO:0031424	keratinization	biological_process	8	2	6	356	269	22554	ENSG00000046604(DSG2),ENSG00000134757(DSG3),	ENSG00000221852(KRTAP1-5),ENSG00000111057(KRT18),ENSG00000171345(KRT19),ENSG00000170421(KRT8),ENSG00000124102(PI3),ENSG00000175793(SFN),	1.88413	0.0626804	0.315657
GO:0043588	skin development	biological_process	14	2	12	356	471	22554	ENSG00000134757(DSG3),ENSG00000046604(DSG2),	ENSG00000175793(SFN),ENSG00000101311(FERMT1),ENSG00000124102(PI3),ENSG00000164379(FOXQ1),ENSG00000107984(DKK1),ENSG00000170421(KRT8),ENSG00000067955(CBFB),ENSG00000111057(KRT18),ENSG00000171345(KRT19),ENSG00000163347(CLDN1),ENSG00000128016(ZFP36),ENSG00000221852(KRTAP1-5),	1.88313	0.020548	0.132874
GO:0043085	positive regulation of catalytic activity	biological_process	48	20	28	356	1615	22554	ENSG00000164188(RANBP3L),ENSG00000143761(ARF1),ENSG00000143546(S100A8),ENSG00000167851(CD300A),ENSG00000116701(NCF2),ENSG00000171867(PRNP),ENSG00000165025(SYK),ENSG00000135744(AGT),ENSG00000121966(CXCR4),ENSG00000130208(APOC1),ENSG00000148053(NTRK2),ENSG00000130203(APOE),ENSG00000115956(PLEK),ENSG00000143248(RGS5),ENSG00000197405(C5AR1),ENSG00000000938(FGR),ENSG00000166974(MAPRE2),ENSG00000150337…	ENSG00000120738(EGR1),ENSG00000092445(TYRO3),ENSG00000124145(SDC4),ENSG00000092853(CLSPN),ENSG00000107984(DKK1),ENSG00000129467(ADCY4),ENSG00000120885(CLU),ENSG00000174791(RIN1),ENSG00000131188(PRR7),ENSG00000196126(HLA-DRB1),ENSG00000110092(CCND1),ENSG00000167601(AXL),ENSG00000004660(CAMKK1),ENSG00000129465(RIPK3),ENSG00000139318(DUSP6),ENSG00000130513(GDF15),ENSG00000168621(GDNF),ENSG0000019615…	1.88297	5.49626e-05	0.00176891
GO:0097190	apoptotic signaling pathway	biological_process	20	9	11	356	673	22554	ENSG00000143546(S100A8),ENSG00000100985(MMP9),ENSG00000011600(TYROBP),ENSG00000145423(SFRP2),ENSG00000107562(CXCL12),ENSG00000135744(AGT),ENSG00000109861(CTSC),ENSG00000171951(SCG2),ENSG00000161970(RPL26),	ENSG00000129465(RIPK3),ENSG00000111057(KRT18),ENSG00000177606(JUN),ENSG00000168621(GDNF),ENSG00000175793(SFN),ENSG00000168811(IL12A),ENSG00000131188(PRR7),ENSG00000120885(CLU),ENSG00000162772(ATF3),ENSG00000148841(ITPRIP),ENSG00000170421(KRT8),	1.88273	0.00697399	0.059625
GO:0045862	positive regulation of proteolysis	biological_process	12	7	5	356	404	22554	ENSG00000145423(SFRP2),ENSG00000095970(TREM2),ENSG00000109861(CTSC),ENSG00000130203(APOE),ENSG00000143546(S100A8),ENSG00000182149(IST1),ENSG00000165025(SYK),	ENSG00000173334(TRIB1),ENSG00000163975(MELTF),ENSG00000120885(CLU),ENSG00000131188(PRR7),ENSG00000125730(C3),	1.8818	0.0298397	0.177203
GO:0007043	cell-cell junction assembly	biological_process	4	2	2	356	135	22554	ENSG00000261371(PECAM1),ENSG00000135744(AGT),	ENSG00000163347(CLDN1),ENSG00000067955(CBFB),	1.87715	0.136707	0.585737
GO:0046328	regulation of JNK cascade	biological_process	6	4	2	356	203	22554	ENSG00000101265(RASSF2),ENSG00000145423(SFRP2),ENSG00000165025(SYK),ENSG00000118113(MMP8),	ENSG00000177283(FZD8),ENSG00000107984(DKK1),	1.87253	0.0943916	0.43221
GO:0043583	ear development	biological_process	7	2	5	356	237	22554	ENSG00000173369(C1QB),ENSG00000186480(INSIG1),	ENSG00000095397(WHRN),ENSG00000143867(OSR1),ENSG00000125845(BMP2),ENSG00000124145(SDC4),ENSG00000166341(DCHS1),	1.87121	0.0783908	0.375846
GO:0043086	negative regulation of catalytic activity	biological_process	27	14	13	356	915	22554	ENSG00000135744(AGT),ENSG00000145423(SFRP2),ENSG00000244274(DBNDD2),ENSG00000130208(APOC1),ENSG00000167641(PPP1R14A),ENSG00000113161(HMGCR),ENSG00000171867(PRNP),ENSG00000100985(MMP9),ENSG00000198523(PLN),ENSG00000123243(ITIH5),ENSG00000167851(CD300A),ENSG00000119782(FKBP1B),ENSG00000130203(APOE),ENSG00000164530(PI16),	ENSG00000185950(IRS2),ENSG00000106683(LIMK1),ENSG00000173334(TRIB1),ENSG00000148841(ITPRIP),ENSG00000136826(KLF4),ENSG00000186575(NF2),ENSG00000120875(DUSP4),ENSG00000175793(SFN),ENSG00000124102(PI3),ENSG00000125730(C3),ENSG00000197632(SERPINB2),ENSG00000139318(DUSP6),ENSG00000128016(ZFP36),	1.86946	0.00224324	0.027132
GO:0043065	positive regulation of apoptotic process	biological_process	22	10	12	356	746	22554	ENSG00000171867(PRNP),ENSG00000165025(SYK),ENSG00000113161(HMGCR),ENSG00000161970(RPL26),ENSG00000101265(RASSF2),ENSG00000145423(SFRP2),ENSG00000109861(CTSC),ENSG00000135744(AGT),ENSG00000143546(S100A8),ENSG00000100985(MMP9),	ENSG00000175592(FOSL1),ENSG00000120885(CLU),ENSG00000125845(BMP2),ENSG00000131188(PRR7),ENSG00000162772(ATF3),ENSG00000172819(RARG),ENSG00000139318(DUSP6),ENSG00000148926(ADM),ENSG00000129465(RIPK3),ENSG00000177606(JUN),ENSG00000168811(IL12A),ENSG00000175793(SFN),	1.86835	0.00535364	0.0498013
GO:0019207	kinase regulator activity	molecular_function	7	0	7	356	238	22554	-	ENSG00000173334(TRIB1),ENSG00000136826(KLF4),ENSG00000148841(ITPRIP),ENSG00000110092(CCND1),ENSG00000175793(SFN),ENSG00000169245(CXCL10),ENSG00000183283(DAZAP2),	1.86335	0.0799679	0.381773
GO:0055007	cardiac muscle cell differentiation	biological_process	4	2	2	356	136	22554	ENSG00000164530(PI16),ENSG00000135744(AGT),	ENSG00000125845(BMP2),ENSG00000107984(DKK1),	1.86335	0.140008	0.598051
GO:0002821	positive regulation of adaptive immune response	biological_process	4	1	3	356	136	22554	ENSG00000158869(FCER1G),	ENSG00000168811(IL12A),ENSG00000234745(HLA-B),ENSG00000125730(C3),	1.86335	0.140008	0.598051
GO:0007219	Notch signaling pathway	biological_process	6	3	3	356	204	22554	ENSG00000198523(PLN),ENSG00000099282(TSPAN15),ENSG00000133110(POSTN),	ENSG00000125845(BMP2),ENSG00000108175(ZMIZ1),ENSG00000171345(KRT19),	1.86335	0.0963785	0.439511
GO:0008637	apoptotic mitochondrial changes	biological_process	4	1	3	356	136	22554	ENSG00000100985(MMP9),	ENSG00000175793(SFN),ENSG00000120885(CLU),ENSG00000177606(JUN),	1.86335	0.140008	0.598051
GO:0002224	toll-like receptor signaling pathway	biological_process	5	3	2	356	170	22554	ENSG00000129988(LBP),ENSG00000167851(CD300A),ENSG00000143546(S100A8),	ENSG00000092445(TYRO3),ENSG00000126368(NR1D1),	1.86335	0.116217	0.513262
GO:0051130	positive regulation of cellular component organization	biological_process	42	22	20	356	1431	22554	ENSG00000100985(MMP9),ENSG00000137285(TUBB2B),ENSG00000135486(HNRNPA1),ENSG00000119782(FKBP1B),ENSG00000148053(NTRK2),ENSG00000182149(IST1),ENSG00000130203(APOE),ENSG00000095970(TREM2),ENSG00000102837(OLFM4),ENSG00000136167(LCP1),ENSG00000115956(PLEK),ENSG00000158869(FCER1G),ENSG00000011600(TYROBP),ENSG00000138071(ACTR2),ENSG00000143761(ARF1),ENSG00000121966(CXCR4),ENSG00000107562(CXCL12),ENSG000…	ENSG00000172260(NEGR1),ENSG00000149968(MMP3),ENSG00000177606(JUN),ENSG00000011347(SYT7),ENSG00000125730(C3),ENSG00000130513(GDF15),ENSG00000167601(AXL),ENSG00000128342(LIF),ENSG00000034971(MYOC),ENSG00000173376(NDNF),ENSG00000175793(SFN),ENSG00000124145(SDC4),ENSG00000163347(CLDN1),ENSG00000163975(MELTF),ENSG00000167513(CDT1),ENSG00000106683(LIMK1),ENSG00000179598(PLD6),ENSG00000120885(CLU),ENSG0…	1.85944	0.000198617	0.00444903
GO:0071902	positive regulation of protein serine/threonine kinase activity	biological_process	11	4	7	356	375	22554	ENSG00000121966(CXCR4),ENSG00000135744(AGT),ENSG00000165025(SYK),ENSG00000197405(C5AR1),	ENSG00000107984(DKK1),ENSG00000110092(CCND1),ENSG00000183283(DAZAP2),ENSG00000177283(FZD8),ENSG00000125845(BMP2),ENSG00000130513(GDF15),ENSG00000139318(DUSP6),	1.85838	0.03904	0.219282
GO:0030016	myofibril	cellular_component	7	3	4	356	239	22554	ENSG00000143761(ARF1),ENSG00000119782(FKBP1B),ENSG00000170681(CAVIN4),	ENSG00000158022(TRIM63),ENSG00000171345(KRT19),ENSG00000124145(SDC4),ENSG00000170421(KRT8),	1.85555	0.0815659	0.388079
GO:0010033	response to organic substance	biological_process	109	45	64	356	3723	22554	ENSG00000135744(AGT),ENSG00000121966(CXCR4),ENSG00000165025(SYK),ENSG00000112799(LY86),ENSG00000106538(RARRES2),ENSG00000171867(PRNP),ENSG00000138071(ACTR2),ENSG00000180616(SSTR2),ENSG00000149485(FADS1),ENSG00000143546(S100A8),ENSG00000095970(TREM2),ENSG00000136167(LCP1),ENSG00000150337(FCGR1A),ENSG00000211896(IGHG1),ENSG00000197405(C5AR1),ENSG00000102575(ACP5),ENSG00000124491(F13A1),ENSG00000100…	ENSG00000179583(CIITA),ENSG00000251493(FOXD1),ENSG00000167513(CDT1),ENSG00000197646(PDCD1LG2),ENSG00000196549(MME),ENSG00000196126(HLA-DRB1),ENSG00000167461(RAB8A),ENSG00000143867(OSR1),ENSG00000169245(CXCL10),ENSG00000168811(IL12A),ENSG00000108175(ZMIZ1),ENSG00000172819(RARG),ENSG00000162772(ATF3),ENSG00000185950(IRS2),ENSG00000198502(HLA-DRB5),ENSG00000127418(FGFRL1),ENSG00000128342(LIF),ENSG00…	1.85484	4.58026e-09	1.70996e-06
GO:0014706	striated muscle tissue development	biological_process	12	6	6	356	410	22554	ENSG00000046604(DSG2),ENSG00000113161(HMGCR),ENSG00000164530(PI16),ENSG00000121577(POPDC2),ENSG00000135744(AGT),ENSG00000198523(PLN),	ENSG00000120738(EGR1),ENSG00000125845(BMP2),ENSG00000162772(ATF3),ENSG00000069011(PITX1),ENSG00000185022(MAFF),ENSG00000107984(DKK1),	1.85426	0.0331483	0.191965
GO:0048513	animal organ development	biological_process	114	44	70	356	3895	22554	ENSG00000106565(TMEM176B),ENSG00000100985(MMP9),ENSG00000261371(PECAM1),ENSG00000148053(NTRK2),ENSG00000046604(DSG2),ENSG00000138792(ENPEP),ENSG00000137285(TUBB2B),ENSG00000136167(LCP1),ENSG00000122378(PRXL2A),ENSG00000101265(RASSF2),ENSG00000095970(TREM2),ENSG00000170681(CAVIN4),ENSG00000000938(FGR),ENSG00000197405(C5AR1),ENSG00000102575(ACP5),ENSG00000180616(SSTR2),ENSG00000143499(SMYD2),ENSG00…	ENSG00000124102(PI3),ENSG00000095713(CRTAC1),ENSG00000168621(GDNF),ENSG00000171345(KRT19),ENSG00000185022(MAFF),ENSG00000105559(PLEKHA4),ENSG00000067955(CBFB),ENSG00000151247(EIF4E),ENSG00000137834(SMAD6),ENSG00000221852(KRTAP1-5),ENSG00000188486(H2AX),ENSG00000128016(ZFP36),ENSG00000162772(ATF3),ENSG00000172819(RARG),ENSG00000185950(IRS2),ENSG00000131668(BARX1),ENSG00000125845(BMP2),ENSG00000128…	1.85426	2.11356e-09	1.1836e-06
GO:0019887	protein kinase regulator activity	molecular_function	6	0	6	356	205	22554	-	ENSG00000183283(DAZAP2),ENSG00000169245(CXCL10),ENSG00000175793(SFN),ENSG00000110092(CCND1),ENSG00000148841(ITPRIP),ENSG00000173334(TRIB1),	1.85426	0.0983918	0.446511
GO:0050878	regulation of body fluid levels	biological_process	16	6	10	356	548	22554	ENSG00000158869(FCER1G),ENSG00000124491(F13A1),ENSG00000138185(ENTPD1),ENSG00000115956(PLEK),ENSG00000165025(SYK),ENSG00000130203(APOE),	ENSG00000110092(CCND1),ENSG00000155897(ADCY8),ENSG00000167601(AXL),ENSG00000163347(CLDN1),ENSG00000197632(SERPINB2),ENSG00000148926(ADM),ENSG00000092445(TYRO3),ENSG00000175793(SFN),ENSG00000129467(ADCY4),ENSG00000185022(MAFF),	1.84975	0.0167727	0.114825
GO:0001910	regulation of leukocyte mediated cytotoxicity	biological_process	4	1	3	356	137	22554	ENSG00000011600(TYROBP),	ENSG00000129465(RIPK3),ENSG00000168811(IL12A),ENSG00000234745(HLA-B),	1.84975	0.143353	0.608164
GO:1905477	positive regulation of protein localization to membrane	biological_process	4	3	1	356	137	22554	ENSG00000171867(PRNP),ENSG00000095970(TREM2),ENSG00000100335(MIEF1),	ENSG00000175793(SFN),	1.84975	0.143353	0.608164
GO:0001508	action potential	biological_process	4	4	0	356	137	22554	ENSG00000148053(NTRK2),ENSG00000119782(FKBP1B),ENSG00000046604(DSG2),ENSG00000152049(KCNE4),	-	1.84975	0.143353	0.608164
GO:0032388	positive regulation of intracellular transport	biological_process	8	6	2	356	274	22554	ENSG00000165025(SYK),ENSG00000100335(MIEF1),ENSG00000000938(FGR),ENSG00000171867(PRNP),ENSG00000158869(FCER1G),ENSG00000143761(ARF1),	ENSG00000011347(SYT7),ENSG00000175793(SFN),	1.84975	0.0690011	0.34165
GO:0003012	muscle system process	biological_process	14	10	4	356	480	22554	ENSG00000046604(DSG2),ENSG00000119782(FKBP1B),ENSG00000164530(PI16),ENSG00000121966(CXCR4),ENSG00000135744(AGT),ENSG00000167476(JSRP1),ENSG00000152049(KCNE4),ENSG00000198523(PLN),ENSG00000163017(ACTG2),ENSG00000180616(SSTR2),	ENSG00000136826(KLF4),ENSG00000034971(MYOC),ENSG00000158022(TRIM63),ENSG00000168621(GDNF),	1.84782	0.0239382	0.148454
GO:0044798	nuclear transcription factor complex	cellular_component	7	1	6	356	240	22554	ENSG00000187079(TEAD1),	ENSG00000177606(JUN),ENSG00000067955(CBFB),ENSG00000137309(HMGA1),ENSG00000172819(RARG),ENSG00000136826(KLF4),ENSG00000126368(NR1D1),	1.84782	0.0831849	0.394108
GO:0034599	cellular response to oxidative stress	biological_process	10	3	7	356	343	22554	ENSG00000100985(MMP9),ENSG00000165168(CYBB),ENSG00000116701(NCF2),	ENSG00000149968(MMP3),ENSG00000177606(JUN),ENSG00000137496(IL18BP),ENSG00000129465(RIPK3),ENSG00000136826(KLF4),ENSG00000109610(SOD3),ENSG00000167601(AXL),	1.84705	0.0485554	0.259704
GO:0050663	cytokine secretion	biological_process	10	6	4	356	343	22554	ENSG00000118113(MMP8),ENSG00000135744(AGT),ENSG00000133110(POSTN),ENSG00000000938(FGR),ENSG00000165025(SYK),ENSG00000111536(IL26),	ENSG00000198794(SCAMP5),ENSG00000196126(HLA-DRB1),ENSG00000101311(FERMT1),ENSG00000146072(TNFRSF21),	1.84705	0.0485554	0.259704
GO:0043068	positive regulation of programmed cell death	biological_process	22	10	12	356	756	22554	ENSG00000100985(MMP9),ENSG00000143546(S100A8),ENSG00000135744(AGT),ENSG00000109861(CTSC),ENSG00000145423(SFRP2),ENSG00000101265(RASSF2),ENSG00000161970(RPL26),ENSG00000113161(HMGCR),ENSG00000165025(SYK),ENSG00000171867(PRNP),	ENSG00000175793(SFN),ENSG00000168811(IL12A),ENSG00000177606(JUN),ENSG00000129465(RIPK3),ENSG00000148926(ADM),ENSG00000139318(DUSP6),ENSG00000172819(RARG),ENSG00000162772(ATF3),ENSG00000131188(PRR7),ENSG00000125845(BMP2),ENSG00000120885(CLU),ENSG00000175592(FOSL1),	1.84363	0.00625969	0.0552906
GO:0071346	cellular response to interferon-gamma	biological_process	8	2	6	356	275	22554	ENSG00000138071(ACTR2),ENSG00000150337(FCGR1A),	ENSG00000179583(CIITA),ENSG00000125148(MT2A),ENSG00000234745(HLA-B),ENSG00000198502(HLA-DRB5),ENSG00000196126(HLA-DRB1),ENSG00000163347(CLDN1),	1.84302	0.0703159	0.347239
GO:0001817	regulation of cytokine production	biological_process	29	15	14	356	997	22554	ENSG00000135744(AGT),ENSG00000118113(MMP8),ENSG00000095970(TREM2),ENSG00000158869(FCER1G),ENSG00000171867(PRNP),ENSG00000197405(C5AR1),ENSG00000102575(ACP5),ENSG00000165025(SYK),ENSG00000000938(FGR),ENSG00000133110(POSTN),ENSG00000011600(TYROBP),ENSG00000111536(IL26),ENSG00000165168(CYBB),ENSG00000127743(IL17B),ENSG00000129988(LBP),	ENSG00000196126(HLA-DRB1),ENSG00000234745(HLA-B),ENSG00000197646(PDCD1LG2),ENSG00000198794(SCAMP5),ENSG00000146072(TNFRSF21),ENSG00000120885(CLU),ENSG00000136826(KLF4),ENSG00000101311(FERMT1),ENSG00000168811(IL12A),ENSG00000167601(AXL),ENSG00000128016(ZFP36),ENSG00000120738(EGR1),ENSG00000125730(C3),ENSG00000129465(RIPK3),	1.84279	0.00197502	0.0245781
GO:0002819	regulation of adaptive immune response	biological_process	6	2	4	356	207	22554	ENSG00000117091(CD48),ENSG00000158869(FCER1G),	ENSG00000234745(HLA-B),ENSG00000168811(IL12A),ENSG00000129465(RIPK3),ENSG00000125730(C3),	1.83635	0.102498	0.462894
GO:0007166	cell surface receptor signaling pathway	biological_process	105	46	59	356	3627	22554	ENSG00000211679(IGLC3),ENSG00000011600(TYROBP),ENSG00000000005(TNMD),ENSG00000101938(CHRDL1),ENSG00000198523(PLN),ENSG00000167851(CD300A),ENSG00000143761(ARF1),ENSG00000099282(TSPAN15),ENSG00000187474(FPR3),ENSG00000107562(CXCL12),ENSG00000211677(IGLC2),ENSG00000019169(MARCO),ENSG00000211893(IGHG2),ENSG00000116701(NCF2),ENSG00000133110(POSTN),ENSG00000115457(IGFBP2),ENSG00000129988(LBP),ENSG00000…	ENSG00000183779(ZNF703),ENSG00000137496(IL18BP),ENSG00000107984(DKK1),ENSG00000154734(ADAMTS1),ENSG00000164283(ESM1),ENSG00000092445(TYRO3),ENSG00000168140(VASN),ENSG00000043143(JADE2),ENSG00000120738(EGR1),ENSG00000106683(LIMK1),ENSG00000125965(GDF5),ENSG00000110092(CCND1),ENSG00000166831(RBPMS2),ENSG00000167779(IGFBP6),ENSG00000111057(KRT18),ENSG00000150630(VEGFC),ENSG00000101311(FERMT1),ENSG00…	1.83407	1.49862e-08	4.19613e-06
GO:0010632	regulation of epithelial cell migration	biological_process	9	4	5	356	311	22554	ENSG00000100985(MMP9),ENSG00000135744(AGT),ENSG00000166974(MAPRE2),ENSG00000130203(APOE),	ENSG00000150630(VEGFC),ENSG00000177606(JUN),ENSG00000168874(ATOH8),ENSG00000136826(KLF4),ENSG00000184292(TACSTD2),	1.83339	0.0605507	0.307699
GO:0043281	regulation of cysteine-type endopeptidase activity involved in apoptotic process	biological_process	7	4	3	356	242	22554	ENSG00000165025(SYK),ENSG00000145423(SFRP2),ENSG00000100985(MMP9),ENSG00000143546(S100A8),	ENSG00000131188(PRR7),ENSG00000136826(KLF4),ENSG00000175793(SFN),	1.83255	0.0864865	0.405632
GO:0005773	vacuole	cellular_component	27	18	9	356	934	22554	ENSG00000173930(SLCO4C1),ENSG00000121966(CXCR4),ENSG00000109861(CTSC),ENSG00000133063(CHIT1),ENSG00000116701(NCF2),ENSG00000090382(LYZ),ENSG00000269242(AC010422.3),ENSG00000038427(VCAN),ENSG00000102575(ACP5),ENSG00000162511(LAPTM5),ENSG00000138071(ACTR2),ENSG00000137976(DNASE2B),ENSG00000108774(RAB5C),ENSG00000142910(TINAGL1),ENSG00000176641(RNF152),ENSG00000136404(TM6SF1),ENSG00000182149(IST1),E…	ENSG00000196126(HLA-DRB1),ENSG00000198502(HLA-DRB5),ENSG00000103066(PLA2G15),ENSG00000086548(CEACAM6),ENSG00000188783(PRELP),ENSG00000011347(SYT7),ENSG00000168140(VASN),ENSG00000124145(SDC4),ENSG00000125730(C3),	1.83143	0.00299103	0.032972
GO:0002520	immune system development	biological_process	32	13	19	356	1107	22554	ENSG00000066336(SPI1),ENSG00000100985(MMP9),ENSG00000106565(TMEM176B),ENSG00000115956(PLEK),ENSG00000158869(FCER1G),ENSG00000095970(TREM2),ENSG00000145423(SFRP2),ENSG00000101265(RASSF2),ENSG00000122378(PRXL2A),ENSG00000011600(TYROBP),ENSG00000165025(SYK),ENSG00000002933(TMEM176A),ENSG00000159189(C1QC),	ENSG00000129465(RIPK3),ENSG00000167601(AXL),ENSG00000128016(ZFP36),ENSG00000067955(CBFB),ENSG00000177606(JUN),ENSG00000136826(KLF4),ENSG00000177283(FZD8),ENSG00000128342(LIF),ENSG00000131668(BARX1),ENSG00000173334(TRIB1),ENSG00000172819(RARG),ENSG00000234745(HLA-B),ENSG00000108175(ZMIZ1),ENSG00000092445(TYRO3),ENSG00000120738(EGR1),ENSG00000168811(IL12A),ENSG00000131188(PRR7),ENSG00000119714(GPR6…	1.83137	0.00133667	0.0182125
GO:0050707	regulation of cytokine secretion	biological_process	9	5	4	356	312	22554	ENSG00000133110(POSTN),ENSG00000118113(MMP8),ENSG00000000938(FGR),ENSG00000165025(SYK),ENSG00000111536(IL26),	ENSG00000198794(SCAMP5),ENSG00000196126(HLA-DRB1),ENSG00000101311(FERMT1),ENSG00000146072(TNFRSF21),	1.82752	0.0616544	0.312174
GO:0001959	regulation of cytokine-mediated signaling pathway	biological_process	6	3	3	356	208	22554	ENSG00000121966(CXCR4),ENSG00000165025(SYK),ENSG00000095970(TREM2),	ENSG00000067955(CBFB),ENSG00000167601(AXL),ENSG00000100304(TTLL12),	1.82752	0.104591	0.471205
GO:0007009	plasma membrane organization	biological_process	11	5	6	356	382	22554	ENSG00000099282(TSPAN15),ENSG00000171867(PRNP),ENSG00000158869(FCER1G),ENSG00000095970(TREM2),ENSG00000121966(CXCR4),	ENSG00000166341(DCHS1),ENSG00000167461(RAB8A),ENSG00000120885(CLU),ENSG00000111057(KRT18),ENSG00000254806(SYS1-DBNDD2),ENSG00000011347(SYT7),	1.82433	0.0441015	0.241889
GO:0071417	cellular response to organonitrogen compound	biological_process	19	12	7	356	660	22554	ENSG00000095970(TREM2),ENSG00000135744(AGT),ENSG00000171867(PRNP),ENSG00000103569(AQP9),ENSG00000158869(FCER1G),ENSG00000106538(RARRES2),ENSG00000165025(SYK),ENSG00000138071(ACTR2),ENSG00000165168(CYBB),ENSG00000198848(CES1),ENSG00000130203(APOE),ENSG00000148053(NTRK2),	ENSG00000155897(ADCY8),ENSG00000185950(IRS2),ENSG00000136826(KLF4),ENSG00000167461(RAB8A),ENSG00000129467(ADCY4),ENSG00000120738(EGR1),ENSG00000130513(GDF15),	1.82383	0.0115837	0.087189
GO:0051247	positive regulation of protein metabolic process	biological_process	55	27	28	356	1913	22554	ENSG00000113161(HMGCR),ENSG00000197405(C5AR1),ENSG00000150337(FCGR1A),ENSG00000095970(TREM2),ENSG00000145423(SFRP2),ENSG00000101265(RASSF2),ENSG00000109861(CTSC),ENSG00000111536(IL26),ENSG00000165168(CYBB),ENSG00000182149(IST1),ENSG00000130203(APOE),ENSG00000148053(NTRK2),ENSG00000129988(LBP),ENSG00000100985(MMP9),ENSG00000261371(PECAM1),ENSG00000171867(PRNP),ENSG00000106538(RARRES2),ENSG00000165…	ENSG00000183283(DAZAP2),ENSG00000128342(LIF),ENSG00000125845(BMP2),ENSG00000177283(FZD8),ENSG00000136826(KLF4),ENSG00000155897(ADCY8),ENSG00000173334(TRIB1),ENSG00000004660(CAMKK1),ENSG00000139318(DUSP6),ENSG00000130513(GDF15),ENSG00000129465(RIPK3),ENSG00000125730(C3),ENSG00000177606(JUN),ENSG00000150630(VEGFC),ENSG00000120885(CLU),ENSG00000131188(PRR7),ENSG00000113296(THBS4),ENSG00000196126(HLA…	1.82147	4.08752e-05	0.0014043
GO:0006468	protein phosphorylation	biological_process	63	23	40	356	2192	22554	ENSG00000148053(NTRK2),ENSG00000111536(IL26),ENSG00000130203(APOE),ENSG00000261371(PECAM1),ENSG00000100985(MMP9),ENSG00000197405(C5AR1),ENSG00000000938(FGR),ENSG00000095970(TREM2),ENSG00000101265(RASSF2),ENSG00000150337(FCGR1A),ENSG00000171951(SCG2),ENSG00000106538(RARRES2),ENSG00000165025(SYK),ENSG00000171867(PRNP),ENSG00000121966(CXCR4),ENSG00000135744(AGT),ENSG00000244274(DBNDD2),ENSG000001181…	ENSG00000128016(ZFP36),ENSG00000137834(SMAD6),ENSG00000120875(DUSP4),ENSG00000168621(GDNF),ENSG00000128342(LIF),ENSG00000125845(BMP2),ENSG00000185950(IRS2),ENSG00000162772(ATF3),ENSG00000124145(SDC4),ENSG00000168811(IL12A),ENSG00000169245(CXCL10),ENSG00000148841(ITPRIP),ENSG00000196126(HLA-DRB1),ENSG00000125730(C3),ENSG00000129465(RIPK3),ENSG00000130513(GDF15),ENSG00000139318(DUSP6),ENSG000001676…	1.82085	1.21319e-05	0.000601228
GO:0003205	cardiac chamber development	biological_process	5	1	4	356	174	22554	ENSG00000145423(SFRP2),	ENSG00000127418(FGFRL1),ENSG00000137834(SMAD6),ENSG00000015479(MATR3),ENSG00000154734(ADAMTS1),	1.82052	0.126701	0.553884
GO:0043067	regulation of programmed cell death	biological_process	51	18	33	356	1775	22554	ENSG00000100985(MMP9),ENSG00000148053(NTRK2),ENSG00000130203(APOE),ENSG00000109861(CTSC),ENSG00000145423(SFRP2),ENSG00000101265(RASSF2),ENSG00000095970(TREM2),ENSG00000171951(SCG2),ENSG00000197405(C5AR1),ENSG00000113161(HMGCR),ENSG00000158869(FCER1G),ENSG00000143546(S100A8),ENSG00000135744(AGT),ENSG00000107562(CXCL12),ENSG00000121966(CXCR4),ENSG00000161970(RPL26),ENSG00000165025(SYK),ENSG00000171…	ENSG00000137834(SMAD6),ENSG00000111057(KRT18),ENSG00000168621(GDNF),ENSG00000177606(JUN),ENSG00000129465(RIPK3),ENSG00000148926(ADM),ENSG00000197632(SERPINB2),ENSG00000139318(DUSP6),ENSG00000167601(AXL),ENSG00000128016(ZFP36),ENSG00000185950(IRS2),ENSG00000162772(ATF3),ENSG00000172819(RARG),ENSG00000185189(NRBP2),ENSG00000243509(TNFRSF6B),ENSG00000136826(KLF4),ENSG00000086548(CEACAM6),ENSG0000012…	1.82031	7.68076e-05	0.00230012
GO:0016323	basolateral plasma membrane	cellular_component	7	3	4	356	244	22554	ENSG00000197405(C5AR1),ENSG00000173930(SLCO4C1),ENSG00000103569(AQP9),	ENSG00000092068(SLC7A8),ENSG00000163347(CLDN1),ENSG00000184292(TACSTD2),ENSG00000155897(ADCY8),	1.81753	0.0898733	0.41906
GO:0032270	positive regulation of cellular protein metabolic process	biological_process	51	24	27	356	1778	22554	ENSG00000261371(PECAM1),ENSG00000100985(MMP9),ENSG00000148053(NTRK2),ENSG00000111536(IL26),ENSG00000182149(IST1),ENSG00000130203(APOE),ENSG00000109861(CTSC),ENSG00000095970(TREM2),ENSG00000145423(SFRP2),ENSG00000101265(RASSF2),ENSG00000150337(FCGR1A),ENSG00000113161(HMGCR),ENSG00000197405(C5AR1),ENSG00000167851(CD300A),ENSG00000143546(S100A8),ENSG00000135744(AGT),ENSG00000121966(CXCR4),ENSG000001…	ENSG00000150630(VEGFC),ENSG00000177606(JUN),ENSG00000129465(RIPK3),ENSG00000125730(C3),ENSG00000139318(DUSP6),ENSG00000130513(GDF15),ENSG00000004660(CAMKK1),ENSG00000173334(TRIB1),ENSG00000155897(ADCY8),ENSG00000136826(KLF4),ENSG00000128342(LIF),ENSG00000177283(FZD8),ENSG00000125845(BMP2),ENSG00000183283(DAZAP2),ENSG00000129467(ADCY4),ENSG00000168811(IL12A),ENSG00000107984(DKK1),ENSG00000124145(S…	1.81724	8.00464e-05	0.00235926
[truncated: 649 more rows]

## Sheet: KEGG
pathway_ID	PATHWAY_DES	diff_gene_in_this_pathway	UP_GENES	DOWN_GENES	diff_gene_in_all_pathway	all_gene_in_this_pathway	all_gene_in_all_pathway	all_gene_list	gene_UP_list	gene_DOWN_list	rich_factor	Pvalue	Qvalue
[truncated: 235 more rows]
